# Supplementary material for: Nutrient-dependent control of RNA polymerase II elongation rate regulates specific gene expression programs by alternative polyadenylation
Source: Genes Dev. 2020 Jul 1;34(13-14):883–97. doi: 10.1101/gad.337212.120 (PMC7328516; doi:10.1101/gad.337212.120)
Supplement: Supplemental Material [file supp_gad.337212.120_Supplemental_TableS1.xlsx]

## Sheet: RNA-seq_slowVSwt
Supplemental Table S1. Expression values for all genes in the rbp1-N494D mutant based on RNA-seq analyses.
ID	chrom	start	end	strand	usualName	feature	description	length	baseMean	log2FoldChange	pvalue	padj(FDR)	is.DE(FDR <.01 & |log2FC|>log2(1.5))
SPAC1002.01	I	1798347	1799015	+	SPAC1002.01	gene	conserved fungal protein	668	1121.05	1.55614	2.44764e-18	4.78254e-16	TRUE
SPAC1002.02	I	1799061	1800053	+	pom34	gene	nucleoporin Pom34	992	2955.92	0.484867	0.00439541	0.0206271	FALSE
SPAC1002.03c	I	1799915	1803141	-	gls2	gene	glucosidase II alpha subunit Gls2	3226	14779	0.130312	0.347115	0.528875	FALSE
SPAC1002.04c	I	1803624	1804491	-	taf11	gene	transcription factor TFIID complex subunit Taf11 (predicted)	867	1752.85	0.50283	0.00112984	0.00697743	FALSE
SPAC1002.05c	I	1804548	1806797	-	jmj2	gene	histone demethylase Jmj2	2249	1319.99	0.40122	0.0243529	0.0780841	FALSE
SPAC1002.06c	I	1807270	1807781	-	bqt2	gene	bouquet formation protein Bqt2	511	56.9826	0.359749	0.525771	0.691247	FALSE
SPAC1002.07c	I	1807996	1809433	-	ats1	gene	N-acetyltransferase Ats1 (predicted)	1437	8827.25	0.70928	2.8577e-08	7.87456e-07	TRUE
SPAC1002.08c	I	1809480	1811361	-	mtf1	gene	mitochondrial RNA polymerase specificity factor Mtf1	1881	1259.33	0.0753661	0.654712	0.785799	FALSE
SPAC1002.09c	I	1811408	1813805	-	dld1	gene	dihydrolipoamide dehydrogenase Dld1	2397	16498.7	-0.215661	0.0797179	0.190378	FALSE
SPAC1002.10c	I	1813740	1815796	-	sgt1	gene	SGT1 family transcriptional regulator Sgt1	2056	2753.48	0.551732	0.000367438	0.00283063	FALSE
SPAC1002.11	I	1816490	1818558	+	gaa1	gene	GPI-anchor transamidase complex subunit Gaa1 (predicted)	2068	2613.97	-0.079616	0.576242	0.72798	FALSE
SPAC1002.12c	I	1818482	1820420	-	SPAC1002.12c	gene	succinate-semialdehyde dehydrogenase	1938	2385.46	0.267218	0.0693289	0.171408	FALSE
SPAC1002.13c	I	1821401	1823413	-	psu1	gene	cell wall protein Psu1 beta-glucosidase (predicted)	2012	13588.4	-0.173558	0.154826	0.306399	FALSE
SPAC1002.14	I	1824570	1826248	+	itt1	gene	ubiquitin-protein ligase E3 (predicted)	1678	1617.58	0.0334866	0.831944	0.906884	FALSE
SPAC1002.15c	I	1824486	1827260	-	med6	gene	mediator complex subunit Med6	2774	2300.58	-0.148656	0.344134	0.526197	FALSE
SPAC1002.16c	I	1827612	1829708	-	SPAC1002.16c	gene	plasma membrane nicotinic acid transmembrane transporter (predicted)	2096	1572.58	-0.280916	0.0794964	0.190131	FALSE
SPAC1002.17c	I	1830609	1831951	-	urg2	gene	uracil phosphoribosyltransferase (predicted)	1342	1513.42	-2.25605	7.99942e-27	3.43868e-24	TRUE
SPAC1002.18	I	1832317	1833811	+	urg3	gene	DUF1688 family protein	1494	4250.73	-0.900944	1.5072e-10	7.19433e-09	TRUE
SPAC1002.19	I	1835270	1837060	+	urg1	gene	GTP cyclohydrolase II Urg1 (predicted)	1790	1871.83	-1.87717	1.03997e-27	5.64914e-25	TRUE
SPAC1002.20	I	1823882	1824630	+	SPAC1002.20	gene	Schizosaccharomyces pombe specific protein	748	22.7218	2.06934	0.0308964	0.0933989	FALSE
SPAC1006.01	I	5067494	5069371	+	psp3	gene	vacuolar serine protease Psp3 (predicted)	1877	2769.62	0.664649	0.000192574	0.00161682	TRUE
SPAC1006.02	I	5069559	5070998	+	asa1	gene	Astra associated protein 1 Asa1	1439	2319.25	-0.844437	3.99814e-07	8.09031e-06	TRUE
SPAC1006.03c	I	5070931	5074055	-	red1	gene	RNA elimination defective protein Red1	3124	8290.99	0.0232535	0.863248	0.923701	FALSE
SPAC1006.04c	I	5074102	5078206	-	mcp3	gene	Schizosaccharomyces specific protein Mcp3	4104	870.381	0.378474	0.0378086	0.108869	FALSE
SPAC1006.05c	I	5078289	5080499	-	och1	gene	alpha-16-mannosyltransferase Och1	2210	5061.81	0.429821	0.00225673	0.0121667	FALSE
SPAC1006.06	I	5080718	5085055	+	rgf2	gene	RhoGEF Rgf2	4337	7483.46	-0.417242	0.00108923	0.00677933	FALSE
SPAC1006.07	I	5085486	5087031	+	SPAC1006.07	gene	translation initiation factor eIF4A (predicted)	1545	64344.6	-0.616508	2.31598e-06	3.74833e-05	TRUE
SPAC1006.08	I	5087986	5089638	+	etd1	gene	ethanol-dependent mutant protein Etd1	1652	1627.87	0.078791	0.650883	0.783294	FALSE
SPAC1006.09	I	5089815	5094848	+	win1	gene	MAP kinase kinase kinase Win1	5033	5881.43	-0.463845	0.000516522	0.00373378	FALSE
SPAC1039.01	I	5444360	5447537	+	SPAC1039.01	gene	amino acid permease (predicted)	3177	765.111	-1.29209	1.44355e-11	8.94998e-10	TRUE
SPAC1039.02	I	5448735	5451642	+	SPAC1039.02	gene	phosphoprotein phosphatase (predicted)	2907	5687.83	-1.21005	1.1652e-18	2.42362e-16	TRUE
SPAC1039.03	I	5452105	5453867	+	SPAC1039.03	gene	esterase/lipase (predicted)	1762	1442.78	-0.118736	0.470805	0.646318	FALSE
SPAC1039.04	I	5454583	5456656	+	SPAC1039.04	gene	plasma membrane nicotinic acid transmembrane transporter (predicted)	2073	1527.6	-0.421863	0.0140272	0.0503606	FALSE
SPAC1039.05c	I	5456674	5459789	-	klf1	gene	transcription factor zf-fungal binuclear cluster type Klf1	3115	2165.95	-0.691914	2.97395e-05	0.000348022	TRUE
SPAC1039.06	I	5460198	5462354	+	SPAC1039.06	gene	alanine racemase (predicted)	2156	2410.76	-0.591531	8.61552e-05	0.000820682	TRUE
SPAC1039.07c	I	5462118	5463989	-	SPAC1039.07c	gene	aminotransferase class-III possible transaminase unknown specificity	1871	627.293	-0.558818	0.00802382	0.0329539	FALSE
SPAC1039.08	I	5463863	5465172	+	SPAC1039.08	gene	serine acetyltransferase (predicted)	1309	705.406	-0.409063	0.0510057	0.135741	FALSE
SPAC1039.09	I	5465377	5468649	+	isp5	gene	amino acid permease Isp5	3272	1126.66	-0.0080918	0.988116	0.995026	FALSE
SPAC1039.10	I	5470432	5471520	+	mmf2	gene	homologous Pmf1 factor 1 isoleucine biosynthesis protein (predicted)	1088	69.4887	-0.0495977	0.923487	0.959343	FALSE
SPAC1039.11c	I	5471270	5474941	-	gto1	gene	alpha-glucosidase (predicted)	3671	973.82	-0.262557	0.133152	0.275293	FALSE
SPAC105.01c	I	1740313	1743699	-	kha1	gene	potassium ion/proton antiporter Kha1 (predicted)	3386	2322.8	-0.219432	0.135483	0.278303	FALSE
SPAC105.02c	I	1744019	1745658	-	SPAC105.02c	gene	ankyrin repeat protein human PPP1R16A ortholog	1639	16689.6	0.859261	3.60364e-09	1.18552e-07	TRUE
SPAC105.03c	I	1746468	1749242	-	SPAC105.03c	gene	transcription factor (predicted)	2774	4465.74	-0.811697	1.13306e-08	3.414e-07	TRUE
SPAC1071.01c	I	3855385	3857994	-	pta1	gene	mRNA cleavage and polyadenylation specificity factor complex subunit Pta1	2609	5598.28	-0.30757	0.0194132	0.064993	FALSE
SPAC1071.02	I	3858241	3861822	+	mms19	gene	Dos2 silencing complex subunit Mms19	3581	5216.68	-0.299391	0.0245236	0.0784365	FALSE
SPAC1071.03c	I	3860907	3862735	-	sil1	gene	nucleotide exchange factor for the ER lumenal Hsp70 chaperone Sil1 (predicted)	1828	3850.31	-0.538843	7.81217e-05	0.000763225	FALSE
SPAC1071.04c	I	3863001	3863504	-	spc2	gene	signal peptidase subunit Spc2 (predicted)	503	488.99	-0.411181	0.0940607	0.21492	FALSE
SPAC1071.05	I	3864467	3866158	+	SPAC1071.05	gene	S-adenosylmethionine-dependent methyltransferase (predicted)	1691	4507.12	-0.44947	0.000723748	0.00489175	FALSE
SPAC1071.06	I	3866536	3868410	+	arp9	gene	SWI/SNF and RSC complex subunit Arp9	1874	5246.4	-0.100972	0.442456	0.620037	FALSE
SPAC1071.07c	I	3868310	3869076	-	rps1502	gene	40S ribosomal protein S15 (predicted)	766	14974.2	-0.559154	0.00392615	0.0188224	FALSE
SPAC1071.08	I	3869082	3869610	+	rpp203	gene	60S acidic ribosomal protein A2	528	9924.48	-0.359104	0.00660299	0.0283463	FALSE
SPAC1071.09c	I	3869017	3871602	-	SPAC1071.09c	gene	DNAJ domain protein DNAJC9 family (predicted)	2585	3081.83	0.186359	0.18661	0.346961	FALSE
SPAC1071.10c	I	3871642	3876176	-	pma1	gene	P-type proton ATPase P3-type Pma1	4534	107227	-0.351457	0.00528116	0.0237468	FALSE
SPAC1071.11	I	3882010	3884256	+	SPAC1071.11	gene	NADH-dependent flavin oxidoreductase (predicted)	2246	1767.91	-0.121528	0.436911	0.615647	FALSE
SPAC1071.12c	I	3883445	3884346	-	stp1	gene	protein tyrosine phosphatase Stp1	901	1860.61	0.285132	0.172087	0.329264	FALSE
SPAC1071.13	I	3878007	3881812	+	SPAC1071.13	gene	dubious	3805	859.548	-0.456968	0.0145262	0.0517487	FALSE
SPAC1093.01	I	4606299	4611737	+	ppr5	gene	mitochondrial PPR repeat protein Ppr5	5438	7376.82	-0.140291	0.26431	0.442553	FALSE
SPAC1093.02	I	4612099	4613297	+	pdx3	gene	pyridoxamine 5'-phosphate oxidase Pdx3 (predicted)	1198	7921.07	-0.138479	0.286642	0.467086	FALSE
SPAC1093.03	I	4613443	4617157	+	SPAC1093.03	gene	inositol polyphosphate phosphatase (predicted)	3714	4538.64	-0.0531387	0.689258	0.80953	FALSE
SPAC1093.04c	I	4613715	4618620	-	SPAC1093.04c	gene	ATP(CTP) tRNA nucleotidyltransferase Cca1 (predicted)	4905	6135.96	-0.0842817	0.527108	0.691801	FALSE
SPAC1093.05	I	4619603	4622351	+	SPAC1093.05	gene	ATP-dependent RNA helicase Hca4 (predicted)	2748	7836.44	-0.624019	2.15394e-06	3.52502e-05	TRUE
SPAC1093.06c	I	4622166	4635111	-	dhc1	gene	dynein heavy chain Dhc1	12945	8532.19	0.00728445	0.957094	0.978801	FALSE
SPAC1093.07	I	4604880	4606871	-	SPAC1093.07	gene	dubious	1991	264.058	-0.0735661	0.786853	0.876123	FALSE
SPAC10F6.01c	I	1200916	1206090	-	sir1	gene	sulfite reductase Sir1	5174	49474	0.682472	0.126848	0.265966	FALSE
SPAC10F6.02c	I	1206812	1210630	-	prp22	gene	ATP-dependent RNA helicase Prp22	3818	9320.94	-0.0703584	0.579037	0.730446	FALSE
SPAC10F6.03c	I	1211195	1213553	-	cts1	gene	CTP synthase Cts1 (predicted)	2358	10630.9	0.0732308	0.58912	0.736743	FALSE
SPAC10F6.04	I	1213255	1216120	+	SPAC10F6.04	gene	RCC domain protein Ats1 (predicted)	2865	2241.74	0.283174	0.0581343	0.149578	FALSE
SPAC10F6.05c	I	1214788	1217067	-	ubc6	gene	ubiquitin conjugating enzyme E2 Ubc6 (predicted)	2279	1620.05	0.0546966	0.754468	0.851981	FALSE
SPAC10F6.06	I	1217077	1218228	+	vip1	gene	RNA-binding protein Vip1	1151	16972.7	0.338412	0.00502296	0.0228844	FALSE
SPAC10F6.07c	I	1218321	1218887	-	mug94	gene	Schizosaccharomyces pombe specific protein Mug94	566	414.482	-0.364647	0.128535	0.268217	FALSE
SPAC10F6.08c	I	1219667	1220847	-	nht1	gene	Ino80 complex HMG box subunit Nht1	1180	7062.99	0.276368	0.0501346	0.134359	FALSE
SPAC10F6.09c	I	1220969	1224862	-	psm3	gene	mitotic cohesin complex subunit Psm3	3893	11387.1	0.197084	0.184906	0.344488	FALSE
SPAC10F6.10	I	1225464	1227365	+	rio1	gene	protein kinase RIO family Rio1 (predicted)	1901	4803.92	-0.298166	0.0488536	0.131582	FALSE
SPAC10F6.11c	I	1226090	1228894	-	atg17	gene	autophagy associated protein kinase activator Atg17	2804	2288.12	0.111015	0.442205	0.620037	FALSE
SPAC10F6.12c	I	1229095	1230361	-	mam4	gene	protein-S isoprenylcysteine O-methyltransferase Mam4	1266	2798.57	0.10527	0.571604	0.724904	FALSE
SPAC10F6.13c	I	1230640	1232155	-	SPAC10F6.13c	gene	aspartate aminotransferase (predicted)	1515	8978.61	-0.306021	0.0291988	0.0893989	FALSE
SPAC10F6.14c	I	1232262	1234076	-	SPAC10F6.14c	gene	ABC1 kinase family protein (predicted)	1814	4434.69	-0.1336	0.316631	0.498325	FALSE
SPAC10F6.15	I	1235601	1237035	+	SPAC10F6.15	gene	UPF0300 family protein 1	1434	54.2775	0.10837	0.853689	0.919124	FALSE
SPAC10F6.16	I	1238896	1240185	+	mug134	gene	mRNA stability protein Igo1 (predicted)	1289	6543.37	-0.0194862	0.880569	0.933866	FALSE
SPAC10F6.17c	I	1239971	1241970	-	SPAC10F6.17c	gene	mitochondrial pyruvate dehydrogenase (lipoamide) phosphatase (predicted)	1999	5669.51	0.181894	0.156325	0.308253	FALSE
SPAC110.01	I	1905755	1911747	+	ppk1	gene	serine/threonine protein kinase Ppk1 (predicted)	5992	11560.8	0.0406141	0.791062	0.878836	FALSE
SPAC110.02	I	1911836	1915897	+	pds5	gene	mitotic cohesin-associated protein Pds5	4061	5027.12	0.163466	0.320727	0.502035	FALSE
SPAC110.03	I	1916054	1917656	+	cdc42	gene	Rho family GTPase Cdc42	1602	3633.42	0.414052	0.0196057	0.0654215	FALSE
SPAC110.04c	I	1917767	1920867	-	pss1	gene	heat shock protein Pss1	3100	50547.8	-0.621436	4.91458e-07	9.60279e-06	TRUE
SPAC110.05	I	1904196	1906153	-	SPAC110.05	gene	Schizosaccharomyces pombe specific protein	1957	691.691	0.549737	0.00637045	0.0276611	FALSE
SPAC1142.01	I	3625312	3627664	+	rqc1	gene	ribosome quality control complex (RQC) complex subunit Rqc1 (predicted)	2352	7354.82	0.0380091	0.769145	0.862063	FALSE
SPAC1142.02c	I	3627675	3629022	-	SPAC1142.02c	gene	TPR repeat protein SGT2 family (predicted)	1347	4760.49	0.194268	0.162987	0.316834	FALSE
SPAC1142.03c	I	3629015	3631504	-	swi2	gene	Swi5 complex subunit Swi2	2489	4638.23	0.248623	0.0792323	0.189781	FALSE
SPAC1142.04	I	3631499	3633874	+	SPAC1142.04	gene	Noc complex subunit Noc2 family (predicted)	2375	10806.7	-0.260764	0.0913495	0.210215	FALSE
SPAC1142.05	I	3635293	3636572	+	ctr5	gene	copper transporter complex subunit Ctr5	1279	630.826	0.231617	0.253356	0.430471	FALSE
SPAC1142.06	I	3636685	3638390	+	get3	gene	GET complex ATPase subunit Get3 (predicted)	1705	20246.1	-0.203102	0.13874	0.283638	FALSE
SPAC1142.07c	I	3638557	3639824	-	vps32	gene	ESCRT III complex subunit Vps32	1267	3936.03	-0.118519	0.529199	0.692686	FALSE
SPAC1142.08	I	3639860	3642338	+	fhl1	gene	forkhead transcription factor Fhl1	2478	4590.95	0.129948	0.405855	0.585973	FALSE
SPAC1142.09	I	3642498	3642845	+	SPAC1142.09	gene	dubious	347	3.09924	-0.199702	0.930884	NA	FALSE
SPAC11D3.01c	I	108732	109195	-	SPAC11D3.01c	gene	conserved fungal protein	463	948.486	0.666032	0.335316	0.517253	FALSE
SPAC11D3.02c	I	109829	110455	-	SPAC11D3.02c	gene	ELLA family acetyltransferase (predicted)	626	5795.11	-0.644265	4.23904e-06	6.36592e-05	TRUE
SPAC11D3.03c	I	110904	112499	-	SPAC11D3.03c	gene	conserved protein	1595	116.215	0.691791	0.106905	0.235103	FALSE
SPAC11D3.04c	I	112514	114445	-	SPAC11D3.04c	gene	polyketide cyclase SnoaL-like domain protein	1931	2321.12	0.720598	1.50171e-06	2.56845e-05	TRUE
SPAC11D3.05	I	113950	115962	+	mfs2	gene	MFS family transmembrane transporter Mfs2 (predicted)	2012	686.935	-1.48582	8.58207e-11	4.32322e-09	TRUE
SPAC11D3.06	I	116331	118189	+	SPAC11D3.06	gene	MatE family transmembrane transporter (predicted)	1858	1086.37	-0.584673	0.00113448	0.00698676	TRUE
SPAC11D3.07c	I	116054	120309	-	toe4	gene	transcription factor zf-fungal binuclear cluster type(predicted)	4255	2738.57	-0.212608	0.149246	0.298086	FALSE
SPAC11D3.08c	I	120321	123785	-	SPAC11D3.08c	gene	amino acid permease unknown 1 (predicted)	3464	1828.82	-0.557039	0.000309621	0.00243274	FALSE
SPAC11D3.09	I	122187	124116	+	SPAC11D3.09	gene	agmatinase (predicted)	1929	247.647	-0.32233	0.267732	0.445851	FALSE
SPAC11D3.10	I	124907	129053	+	SPAC11D3.10	gene	nifs homolog possible cysteine desulfurase	4146	547.793	-0.638845	0.00327516	0.0163581	FALSE
SPAC11D3.11c	I	126951	129316	-	SPAC11D3.11c	gene	zn(2)-C6 fungal-type DNA-binding transcription factor truncated	2365	1085.22	-0.907068	5.31851e-07	1.03115e-05	TRUE
SPAC11D3.13	I	130148	131268	+	hsp3104	gene	ThiJ domain protein	1120	816.725	-0.541629	0.0151255	0.0532656	FALSE
SPAC11D3.14c	I	131190	135736	-	SPAC11D3.14c	gene	5-oxoprolinase (ATP-hydrolizing) (predicted)	4546	1635.99	-0.750945	8.57754e-07	1.53633e-05	TRUE
SPAC11D3.15	I	136139	140365	+	SPAC11D3.15	gene	5-oxoprolinase (ATP-hydrolizing) (predicted)	4226	2922.36	-0.118055	0.442434	0.620037	FALSE
SPAC11D3.16c	I	140381	141653	-	SPAC11D3.16c	gene	Schizosaccharomyces specific protein	1272	1615.66	0.440202	0.0268143	0.0837688	FALSE
SPAC11D3.17	I	141199	144768	+	SPAC11D3.17	gene	transcription factor zf-fungal binuclear cluster type	3569	1343.09	-0.217915	0.225593	0.396788	FALSE
SPAC11D3.18c	I	144819	146935	-	SPAC11D3.18c	gene	plasma membrane nicotinic acid transmembrane transporter (predicted)	2116	713.126	-0.214258	0.266862	0.445063	FALSE
SPAC11D3.19	I	106893	108361	+	SPAC11D3.19	gene	Schizosaccharomyces pombe specific protein	1468	487.055	1.44953	9.3469e-08	2.21577e-06	TRUE
SPAC11E3.01c	I	5277395	5281420	-	swr1	gene	SNF2 family ATP-dependent DNA helicase Swr1	4025	9208.91	-0.0830099	0.502638	0.672827	FALSE
SPAC11E3.02c	I	5281778	5285905	-	SPAC11E3.02c	gene	C2 domain protein	4127	5762.15	-0.181792	0.158667	0.311061	FALSE
SPAC11E3.03	I	5286053	5287290	+	csm1	gene	microtubule-site clamp monopolin complex subunit Csm1/Pcs1	1237	2167.82	0.158011	0.339992	0.521597	FALSE
SPAC11E3.04c	I	5287180	5288137	-	ubc13	gene	ubiquitin conjugating enzyme E2 Ubc13	957	2974.46	-0.11946	0.436854	0.615647	FALSE
SPAC11E3.05	I	5288245	5292558	+	sea3	gene	ubiquitin-protein ligase E3 coatamer related complex subunit Sea3 (predicted)	4313	3676.68	0.121555	0.382583	0.562063	FALSE
SPAC11E3.06	I	5292648	5294751	+	map1	gene	MADS-box transcription factor Map1	2103	2925.39	1.10875	9.11757e-15	9.04462e-13	TRUE
SPAC11E3.07	I	5294961	5296384	+	vma4	gene	V-type ATPase V1 subunit E (predicted)	1423	10847.2	0.326589	0.0646051	0.162134	FALSE
SPAC11E3.08c	I	5296049	5297794	-	nse6	gene	Smc5-6 complex non-SMC subunit Nse6	1745	2059.81	-0.0603869	0.707278	0.819961	FALSE
SPAC11E3.09	I	5298656	5300189	+	pyp3	gene	protein-tyrosine phosphatase Pyp3	1533	814.327	-0.663385	0.000807736	0.00535831	TRUE
SPAC11E3.10	I	5300670	5301956	+	SPAC11E3.10	gene	VanZ-like family protein	1286	3947.42	0.0107384	0.937531	0.96871	FALSE
SPAC11E3.11c	I	5302220	5305725	-	syt22	gene	guanyl-nucleotide exchange factor Syt22	3505	6913.49	-0.336938	0.00831437	0.033824	FALSE
SPAC11E3.12	I	5305696	5308686	+	SPAC11E3.12	gene	conserved eukaryotic protein thioredoxin family	2990	2949.81	0.429158	0.00429914	0.0202638	FALSE
SPAC11E3.13c	I	5306742	5309063	-	gas5	gene	cell wall protein Gas5 13-beta-glucanosyltransferase (predicted)	2321	2289.34	-0.0219923	0.892631	0.941856	FALSE
SPAC11E3.14	I	5311344	5314362	+	SPAC11E3.14	gene	conserved eukaryotic protein	3018	4571.01	0.133478	0.318542	0.500208	FALSE
SPAC11E3.15	I	5314778	5315429	+	rpl22	gene	60S ribosomal protein L22 (predicted)	651	51413.1	-0.265675	0.0748483	0.181829	FALSE
SPAC11G7.01	I	3959727	3962914	+	SPAC11G7.01	gene	serine-rich Schizosaccharomyces specific protein	3187	4885.72	-0.236566	0.129544	0.2698	FALSE
SPAC11G7.02	I	3963058	3966172	+	pub1	gene	HECT-type ubiquitin-protein ligase E3 Pub1	3114	16031.8	-0.327098	0.00824655	0.0336543	FALSE
SPAC11G7.03	I	3966740	3968132	+	idh1	gene	isocitrate dehydrogenase (NAD+) subunit 1 Idh1	1392	10077.4	0.829411	5.46367e-11	2.88768e-09	TRUE
SPAC11G7.04	I	3968932	3969558	+	ubi1	gene	ribosomal-ubiquitin fusion protein Ubi1 (predicted)	626	24502.9	0.153291	0.225295	0.39648	FALSE
SPAC11G7.05c	I	3969366	3971294	-	mct1	gene	mitochondrial	1928	2112.29	0.0531742	0.789067	0.877384	FALSE
SPAC11G7.06c	I	3971564	3974699	-	mug132	gene	S. pombe specific UPF0300 family protein 3	3135	897.482	-0.261628	0.140706	0.286749	FALSE
SPAC11H11.01	I	4775688	4777440	+	sst6	gene	ESCRT I complex subunit Vps23	1752	2190.18	0.538768	0.001731	0.00985128	FALSE
SPAC11H11.02c	I	4775517	4778622	-	mug162	gene	Schizosaccharomyces specific protein Mug162	3105	790.219	-0.489371	0.00997367	0.0387178	FALSE
SPAC11H11.03c	I	4779020	4780284	-	SPAC11H11.03c	gene	ATP-dependent polydeoxyribonucleotide 5'-hydroxyl-kinase activity implicated in DNA repair (predicted)	1264	1451.58	0.198193	0.271028	0.449946	FALSE
SPAC11H11.04	I	4780224	4781922	+	mam2	gene	pheromone p-factor receptor	1698	3671.74	1.12394	1.2655e-13	1.07367e-11	TRUE
SPAC11H11.05c	I	4782047	4782273	-	fta6	gene	Mis6-Sim4 complex Fta6	226	441.738	-0.0154306	0.946002	0.972393	FALSE
SPAC11H11.06	I	4783007	4784765	+	arp2	gene	ARP2/3 actin-organizing complex subunit Arp2	1758	18067.6	0.935178	5.71891e-14	5.05145e-12	TRUE
SPAC1250.01	I	5100148	5104194	-	snf21	gene	ATP-dependent DNA helicase Snf21	4046	15604.4	0.150593	0.259962	0.437431	FALSE
SPAC1250.02	I	5099293	5100214	-	mug95	gene	Schizosaccharomyces specific protein Mug95	921	45.1374	-0.437558	0.471102	0.64645	FALSE
SPAC1250.03	I	5097690	5098816	-	ubc14	gene	ubiquitin conjugating enzyme E2 Ubc14 (predicted)	1126	855.908	-0.64343	0.00113257	0.00698163	TRUE
SPAC1250.04c	I	5096773	5097662	+	atl1	gene	alkyltransferase-like protein Atl1	889	464.607	-0.330711	0.193454	0.355281	FALSE
SPAC1250.05	I	5095073	5095925	-	rpl3002	gene	60S ribosomal protein L30 (predicted)	852	3781.52	0.11707	0.475762	0.650904	FALSE
SPAC1250.07	I	5097850	5098212	-	sfc7	gene	TFIIIC subunit Sfc7 (predicted)	362	0	NA	NA	NA	NA
SPAC1296.01c	I	707948	710479	-	SPAC1296.01c	gene	phosphoacetylglucosamine mutase (predicted)	2531	3220.27	-0.169963	0.215052	0.383903	FALSE
SPAC1296.02	I	711238	712354	+	cox4	gene	cytochrome c oxidase subunit IV (predicted)	1116	7482.46	-0.034686	0.818464	0.898212	FALSE
SPAC1296.03c	I	712217	714070	-	sxa2	gene	serine carboxypeptidase Sxa2	1853	655.107	0.459947	0.0552164	0.143737	FALSE
SPAC1296.04	I	715377	716978	+	mug65	gene	spore wall assembly protein Mug65 (predicted)	1601	1068.74	0.0672606	0.715003	0.825683	FALSE
SPAC1296.05c	I	716874	718168	-	lcp1	gene	cyclin L family cyclin	1294	1972.57	0.0370413	0.809912	0.892894	FALSE
SPAC1296.06	I	719380	721549	+	tah18	gene	NADPH-dependent diflavin oxidoreductase involved in iron-sulfur cluster assembly Tah18 (predicted)	2169	1851.78	-0.229747	0.131897	0.273375	FALSE
SPAC12B10.01c	I	4570305	4575656	-	SPAC12B10.01c	gene	HECT-type ubiquitin-protein ligase E3 (predicted)	5351	10807.3	0.20567	0.103074	0.228728	FALSE
SPAC12B10.02c	I	4576187	4577002	-	SPAC12B10.02c	gene	endoplasmic reticulum resident protein required for packaging into COPII vesicles (predicted)	815	6176.6	-0.0541886	0.677281	0.801854	FALSE
SPAC12B10.03	I	4578164	4580722	+	bun62	gene	WD repeat protein human WDR20 family Bun62	2558	1507.43	-0.291898	0.103838	0.229928	FALSE
SPAC12B10.04	I	4580656	4582281	+	pby1	gene	tubulin-tyrosine ligase Pby1 (predicted)	1625	3577.37	-0.222789	0.103084	0.228728	FALSE
SPAC12B10.05	I	4582299	4584511	+	icp55	gene	mitochondrial intermediate cleavage peptidase Icp55 (predicted)	2212	3853.92	-0.120339	0.380398	0.560198	FALSE
SPAC12B10.06c	I	4584473	4585226	-	emi5	gene	succinate dehydrogenase complex assembly protein Emi5 (predicted)	753	5795.83	0.306541	0.0410557	0.115652	FALSE
SPAC12B10.07	I	4584465	4586536	+	acp1	gene	F-actin capping protein alpha subunit	2071	7314.93	0.821818	4.14019e-10	1.77973e-08	TRUE
SPAC12B10.08c	I	4586309	4588764	-	SPAC12B10.08c	gene	mitochondrial tRNA(Ile)-lysidine synthetase family (predicted)	2455	690.898	-0.0899173	0.641562	0.777154	FALSE
SPAC12B10.09	I	4588250	4589793	+	pet801	gene	mitochondrial S-adenosylmethionine transmembrane transporter (predicted)	1543	838.182	-0.352921	0.0710042	0.17488	FALSE
SPAC12B10.10	I	4590152	4591524	+	nod1	gene	medial cortical node Gef2-related protein protein Nod1	1372	1741.96	0.151476	0.32271	0.503712	FALSE
SPAC12B10.11	I	4591855	4593567	+	exg2	gene	glucan glucosidase Exg2 unknown specificity	1712	1165.87	-0.314513	0.0658548	0.164458	FALSE
SPAC12B10.12c	I	4593600	4596120	-	rhp41	gene	DNA repair protein Rhp41	2520	1713.51	-0.375616	0.0293281	0.0897094	FALSE
SPAC12B10.13	I	4596234	4597380	+	gid8	gene	GID complex subunit Gid8 (predicted)	1146	4300.83	0.348026	0.0456817	0.125503	FALSE
SPAC12B10.14c	I	4597466	4599622	-	tea5	gene	pseudokinase Tea5	2156	3107.79	-0.106027	0.442207	0.620037	FALSE
SPAC12B10.15c	I	4600263	4600817	-	SPAC12B10.15c	gene	ribonuclease H2 complex subunit (predicted)	554	348.128	0.0354523	0.8972	0.943435	FALSE
SPAC12B10.16c	I	4601278	4603478	-	mug157	gene	conserved protein Mug157	2200	4054.16	0.270418	0.0511553	0.136005	FALSE
SPAC12G12.01c	I	346795	350151	+	sea4	gene	SEA complex subunit ubiquitin-protein ligase E3 Sea4 (predicted)	3356	4269.89	-0.0983376	0.462896	0.640094	FALSE
SPAC12G12.02	I	345234	347735	-	efg1	gene	rRNA processing protein Efg1 (predicted)	2501	5386.19	-0.177971	0.212913	0.381058	FALSE
SPAC12G12.03	I	342090	345182	-	cip2	gene	RNA-binding protein Cip2	3092	10195.6	-0.157362	0.21723	0.386826	FALSE
SPAC12G12.04	I	339766	342080	-	mcp60	gene	mitochondrial heat shock protein Hsp60/Mcp60	2314	25029.6	-0.15874	0.292134	0.472937	FALSE
SPAC12G12.05c	I	338286	339763	+	taf9	gene	SAGA complex/ transcription initiation factor Taf9	1477	4375.47	0.0581936	0.660956	0.789815	FALSE
SPAC12G12.06c	I	336308	338157	+	rcl1	gene	rRNA processing protein Rcl1 (predicted)	1849	5330.99	-0.315645	0.0183281	0.0623967	FALSE
SPAC12G12.07c	I	334615	336131	+	SPAC12G12.07c	gene	conserved fungal protein	1516	13171.4	0.105053	0.445184	0.622543	FALSE
SPAC12G12.08	I	333178	334621	-	mrpl1602	gene	mitochondrial ribosomal protein subunit L16 (predicted)	1443	2181.41	0.0345847	0.818749	0.898212	FALSE
SPAC12G12.09	I	329810	332816	-	eti1	gene	conserved fungal protein	3006	2587.46	-0.503764	0.000452272	0.00334817	FALSE
SPAC12G12.10	I	328196	329545	-	wdr21	gene	WD repeat protein human WDR21 family	1349	1985.12	-0.420802	0.00942686	0.037177	FALSE
SPAC12G12.11c	I	326440	328122	+	SPAC12G12.11c	gene	DUF544 family protein	1682	5563.94	0.708236	1.78037e-07	3.95855e-06	TRUE
SPAC12G12.12	I	324042	325517	-	gms2	gene	UDP-galactose transmembrane transporter Gms2 (predicted)	1475	2400.79	0.312885	0.0473544	0.128403	FALSE
SPAC12G12.13c	I	321764	324129	+	cid14	gene	poly(A) polymerase Cid14	2365	9538.49	-0.285546	0.0215487	0.0706569	FALSE
SPAC12G12.14c	I	319815	321825	+	pfs2	gene	WD repeat protein Pfs2	2010	3630.07	0.187528	0.168059	0.324348	FALSE
SPAC12G12.15	I	316996	319185	-	sif3	gene	Sad1 interacting factor Sif3 (predicted)	2189	4219.89	-0.0259465	0.855959	0.919821	FALSE
SPAC12G12.16c	I	315394	317585	+	SPAC12G12.16c	gene	Fen1 family nuclease XP-G family (predicted)	2191	1022.52	0.505763	0.0034742	0.0171387	FALSE
SPAC12G12.17	I	332838	333578	+	SPAC12G12.17	gene	non-classical export protein 1 (predicted)	740	1146.7	0.701664	0.000104849	0.000964435	TRUE
SPAC1327.01c	I	2204823	2208418	-	SPAC1327.01c	gene	transcription factor zf-fungal binuclear cluster type (predicted)	3595	3484.23	0.112217	0.482475	0.65656	FALSE
SPAC139.01c	I	1016103	1019031	-	SPAC139.01c	gene	nuclease XP-G family (predicted)	2928	5431.67	-0.338249	0.0139449	0.0501206	FALSE
SPAC139.02c	I	1019248	1020838	-	oac1	gene	mitochondrial anion transmembrane transporter (predicted)	1590	8450.23	0.0813163	0.52558	0.691247	FALSE
SPAC139.03	I	1021695	1024135	+	toe2	gene	transcription factor zf-fungal binuclear cluster type (predicted)	2440	3320.38	0.127502	0.365779	0.548616	FALSE
SPAC139.04c	I	1024002	1025903	-	fap2	gene	L-saccharopine oxidase	1901	1384.8	0.201807	0.222768	0.393623	FALSE
SPAC139.05	I	1027811	1029993	+	SPAC139.05	gene	succinate-semialdehyde dehydrogenase (predicted)	2182	117.32	0.210388	0.590449	0.737718	FALSE
SPAC139.06	I	1030125	1031941	+	hat1	gene	histone acetyltransferase Hat1	1816	3821.68	-0.206812	0.210677	0.378421	FALSE
SPAC1399.01c	I	1851495	1854651	+	SPAC1399.01c	gene	transmembrane transporter (predicted)	3156	1326.68	0.401869	0.0187023	0.0632036	FALSE
SPAC1399.02	I	1845648	1848341	-	SPAC1399.02	gene	transmembrane transporter (predicted)	2693	2071.29	-0.533151	0.000758088	0.00508652	FALSE
SPAC1399.03	I	1841908	1843995	-	fur4	gene	uracil permease	2087	1698.33	-0.647814	0.000211777	0.00175294	TRUE
SPAC1399.04c	I	1840621	1841283	+	SPAC1399.04c	gene	uracil phosphoribosyltransferase (predicted)	662	906.955	-0.804629	0.000954833	0.00610185	TRUE
SPAC1399.05c	I	1838515	1840293	+	toe1	gene	transcription factor zf-fungal binuclear cluster type	1778	1218.88	-0.415362	0.0129305	0.0473458	FALSE
SPAC1399.06	I	1848338	1850881	-	SPAC1399.06	gene	Schizosaccharomyces pombe specific protein	2543	450.881	0.209811	0.360804	0.54344	FALSE
SPAC13A11.01c	I	570753	574417	-	rga8	gene	Rho-type GTPase activating protein Rga8	3664	5800.12	0.00755439	0.956945	0.978801	FALSE
SPAC13A11.02c	I	574652	577171	-	erg11	gene	sterol 14-demethylase Erg11 (predicted)	2519	15770.2	-0.0865292	0.530917	0.693267	FALSE
SPAC13A11.03	I	578392	579948	+	mcp7	gene	meiosis specific coiled-coil protein Mcp7	1556	4065.43	-1.3578	1.11355e-22	3.41911e-20	TRUE
SPAC13A11.04c	I	579353	581553	-	ubp8	gene	SAGA complex ubiquitin C-terminal hydrolase Ubp8	2200	3521.57	0.576811	0.000133511	0.00117929	FALSE
SPAC13A11.05	I	582273	584402	+	ysp2	gene	peptidase family M17 cytoplasmic leucyl aminopeptidase yspII (LAP yspII)	2129	5709.6	-0.151458	0.26889	0.447031	FALSE
SPAC13A11.06	I	585355	587495	+	SPAC13A11.06	gene	pyruvate decarboxylase (predicted)	2140	229.764	-0.17752	0.544516	0.703616	FALSE
SPAC13C5.01c	I	423926	425256	-	pre9	gene	20S proteasome complex subunit alpha 3 Pre9 (predicted)	1330	16831.4	0.475318	0.000279262	0.00222856	FALSE
SPAC13C5.02	I	425631	427415	+	dre4	gene	splicing associated factor Dre4	1784	5123.58	-0.0224482	0.870223	0.927468	FALSE
SPAC13C5.03	I	427350	430121	+	tht1	gene	nuclear membrane protein involved in karyogamy Tht1	2771	1153.17	0.333172	0.108079	0.237119	FALSE
SPAC13C5.04	I	430056	431032	+	SPAC13C5.04	gene	amidotransferase (predicted)	976	1886.86	0.0556261	0.760741	0.856608	FALSE
SPAC13C5.05c	I	431367	433274	-	SPAC13C5.05c	gene	N-acetylglucosamine-phosphate mutase (predicted)	1907	3205.75	0.369642	0.0104433	0.0401062	FALSE
SPAC13C5.06c	I	434102	435179	-	mug121	gene	Schizosaccharomyces pombe specific protein Mug121	1077	1212.49	0.347807	0.0447907	0.123766	FALSE
SPAC13C5.07	I	435170	439980	+	mre11	gene	Mre11 nuclease	4810	5181.67	0.179112	0.205799	0.372541	FALSE
SPAC13D1.01c	I	5191060	5195702	-	Tf2-7	gene	retrotransposable element/transposon Tf2-type	4642	1.12523	-2.31304	0.579531	NA	NA
SPAC13D6.01	I	2245497	2247128	+	pof14	gene	F-box protein Pof14	1631	1120.15	0.807483	0.000135114	0.00119181	TRUE
SPAC13D6.02c	I	2247229	2248535	-	byr3	gene	translational activator zf-CCHC type zinc finger protein (predicted)	1306	9907.2	-1.06681	2.76072e-15	2.78143e-13	TRUE
SPAC13D6.03c	I	2249892	2251382	-	trm9	gene	tRNA (uridine) methyltransferase Trm9 (predicted)	1490	2585.52	-0.15999	0.266914	0.445063	FALSE
SPAC13D6.04c	I	2251442	2253385	-	btb3	gene	substrate adaptor for cullin 3 ubiquitin ligase Btb3	1943	1621.72	0.25664	0.135156	0.27781	FALSE
SPAC13D6.05	I	2253359	2254440	+	alp11	gene	tubulin specific chaperone cofactor B	1081	3562.54	0.208057	0.127709	0.267012	FALSE
SPAC13F5.01c	I	2169036	2172310	-	msh1	gene	mitochondrial MutS protein Msh1 (predicted)	3274	2809.07	-0.193347	0.195866	0.358383	FALSE
SPAC13F5.02c	I	2172410	2173796	-	ptr6	gene	transcription factor TFIID complex subunit Taf7	1386	4735.26	0.160972	0.276756	0.45512	FALSE
SPAC13F5.03c	I	2174641	2177050	-	gld1	gene	mitochondrial glycerol dehydrogenase Gld1	2409	597.378	-0.49251	0.0332119	0.0987324	FALSE
SPAC13F5.04c	I	2176988	2179661	-	vta1	gene	Vps20 associated protein Vta1 (predicted)	2673	930.869	0.27827	0.18358	0.342612	FALSE
SPAC13F5.05	I	2179175	2181507	+	mpd1	gene	thioredoxin family protein Mpd1 (predicted)	2332	1789.2	-0.438384	0.00374216	0.0182523	FALSE
SPAC13F5.06c	I	2181450	2184521	-	sec10	gene	exocyst complex subunit Sec10	3071	4318.66	0.0652632	0.638351	0.774889	FALSE
SPAC13F5.07c	I	2184654	2185990	-	hpz2	gene	zf PARP type zinc finger protein Hpz2	1336	220.96	1.18161	0.00122459	0.00744918	TRUE
SPAC13G6.01c	I	170489	174701	-	rad8	gene	ubiquitin-protein ligase E3 Rad8	4212	6795.83	-0.372908	0.00460047	0.0213775	FALSE
SPAC13G6.02c	I	174865	176655	-	rps101	gene	40S ribosomal protein S3a	1790	28268.9	-0.71561	6.32542e-08	1.55673e-06	TRUE
SPAC13G6.03	I	175890	180028	+	gpi7	gene	GPI anchor biosynthesis protein Gpi7 (predicted)	4138	3686.04	-0.512047	0.000469165	0.00345339	FALSE
SPAC13G6.04	I	180272	181069	+	tim8	gene	TIM22 inner membrane protein import complex subunit Tim8 (predicted)	797	5576.02	0.407848	0.0023051	0.0123861	FALSE
SPAC13G6.05c	I	180903	182254	-	trs33	gene	TRAPP complex subunit Trs33 (predicted)	1351	1963.2	0.415095	0.00557882	0.0248771	FALSE
SPAC13G6.06c	I	182337	186358	-	gcv2	gene	glycine cleavage complex subunit P (predicted)	4021	49719.5	0.125465	0.30774	0.488867	FALSE
SPAC13G6.07c	I	186314	187683	-	rps601	gene	40S ribosomal protein S6	1369	16202.7	-0.459801	0.000603339	0.00421586	FALSE
SPAC13G6.08	I	187701	190031	+	SPAC13G6.08	gene	Cdc20/Fizzy subfamily WD repeat protein	2330	211.198	0.00993291	0.973782	0.987566	FALSE
SPAC13G6.09	I	190192	191947	+	SPAC13G6.09	gene	SSU-rRNA maturation protein Tsr4 homolog 2 (predicted)	1755	4399.59	0.154656	0.249623	0.426064	FALSE
SPAC13G6.10c	I	191928	194053	-	asl1	gene	cell wall protein Asl1 predicted O-glucosyl hydrolase	2125	22135.9	-0.399998	0.00181302	0.0102374	FALSE
SPAC13G6.11c	I	194099	195626	-	erg12	gene	mevalonate kinase Erg12 (predicted)	1527	1507.18	-0.598843	0.000817513	0.00540648	TRUE
SPAC13G6.12c	I	195940	199051	-	chs1	gene	chitin synthase I	3111	2022.73	-0.224199	0.1484	0.297077	FALSE
SPAC13G6.13	I	198884	199231	+	SPAC13G6.13	gene	Schizosaccharomyces pombe specific protein	347	3.51372	0.737004	0.754328	NA	NA
SPAC13G6.14	I	200121	201517	+	aps1	gene	diadenosine 5'5'''-p1p6-hexaphosphate hydrolase Aps1	1396	4894.84	-0.0902619	0.519319	0.686463	FALSE
SPAC13G6.15c	I	201729	203346	-	SPAC13G6.15c	gene	calcipressin (predicted)	1617	1016.88	0.331183	0.0604453	0.15393	FALSE
SPAC13G7.01c	I	2292636	2295220	-	erg7	gene	lanosterol synthase Erg7	2584	8191.89	0.0549386	0.663533	0.791575	FALSE
SPAC13G7.02c	I	2295580	2297981	-	ssa1	gene	heat shock protein Ssa1 (predicted)	2401	2131.3	0.26004	0.274309	0.452401	FALSE
SPAC13G7.03	I	2298875	2300068	+	upf3	gene	up-frameshift suppressor 3 family protein (predicted)	1193	3141.56	0.371822	0.0151032	0.0532452	FALSE
SPAC13G7.04c	I	2300228	2303411	-	mac1	gene	membrane anchored protein Mac1	3183	5703.46	-0.256099	0.0660242	0.164627	FALSE
SPAC13G7.05	I	2305136	2307359	+	are1	gene	acyl-coA-sterol acyltransferase Are1 (predicted)	2223	870.974	-0.103833	0.569557	0.723788	FALSE
SPAC13G7.06	I	2307438	2308878	+	met16	gene	phosphoadenosine phosphosulfate reductase	1440	5801.47	-0.0494156	0.710267	0.82209	FALSE
SPAC13G7.07	I	2308863	2310294	+	arb2	gene	argonaute binding protein 2	1431	1377.6	0.129094	0.437235	0.61594	FALSE
SPAC13G7.08c	I	2310271	2311973	-	crb3	gene	WD repeat protein Crb3	1702	2483.86	-0.176633	0.377621	0.557313	FALSE
SPAC13G7.09c	I	2312284	2313164	-	SPAC13G7.09c	gene	conserved fungal protein	880	1192.08	0.305201	0.0742112	0.181118	FALSE
SPAC13G7.10	I	2313645	2315160	+	teb1	gene	Myb family telomere binding protein (predicted)	1515	2555.31	-0.0630242	0.661993	0.790584	FALSE
SPAC13G7.11	I	2315095	2316369	+	mba1	gene	mitochondrial respiratory complex assembly protein Mba1 (predicted)	1274	4874.66	0.293916	0.089328	0.206892	FALSE
SPAC13G7.12c	I	2315455	2318318	-	eki1	gene	choline/ethanolamine kinase Eki1 (predicted)	2863	3761.41	-0.207634	0.130316	0.270795	FALSE
SPAC13G7.13c	I	2318492	2322664	-	msa1	gene	RNA-binding protein Msa1	4172	2287.18	-0.552092	0.00201348	0.011125	FALSE
SPAC140.01	I	1895436	1896752	+	sdh2	gene	succinate dehydrogenase (ubiquinone) iron-sulfur protein subunit (predicted)	1316	16842.1	1.14865	9.49077e-18	1.6999e-15	TRUE
SPAC140.02	I	1897448	1899491	+	gar2	gene	nucleolar protein required for rRNA processing	2043	13156	-0.272297	0.0953881	0.216953	FALSE
SPAC140.03	I	1899904	1901605	+	arb1	gene	argonaute inhibitor protein 1	1701	2420.93	-0.0458837	0.758929	0.855072	FALSE
SPAC140.04	I	1902075	1903841	+	ctr1	gene	conserved eukaryotic protein human CCDC174 ortholog	1766	2096.13	0.520801	0.00173743	0.00987912	FALSE
SPAC1420.01c	I	1260290	1262985	-	SPAC1420.01c	gene	DUF1752 family protein involved in regulation of transcription (predicted)	2695	8280.81	-0.197601	0.113917	0.245336	FALSE
SPAC1420.02c	I	1263756	1265756	-	cct5	gene	chaperonin-containing T-complex epsilon subunit Cct5	2000	11558	-0.374477	0.00284624	0.0145908	FALSE
SPAC1420.03	I	1266194	1267780	+	rpn501	gene	19S proteasome regulatory subunit Rpn501	1586	1678.89	-0.324702	0.0944798	0.215174	FALSE
SPAC1420.04c	I	1267830	1270260	-	cox1101	gene	cytochrome c oxidase assembly protein Cox1101/ mitochondrial ribosomal protein Rsm22 fusion protein	2430	392.208	0.364274	0.131615	0.272879	FALSE
SPAC144.01	I	4650573	4651169	-	SPAC144.01	gene	Schizosaccharomyces specific protein	596	2962.1	0.365883	0.0184748	0.0626975	FALSE
SPAC144.02	I	4652937	4654387	+	iec1	gene	Ino80 complex subunit Iec1	1450	2777.49	0.000793687	0.995479	0.99749	FALSE
SPAC144.03	I	4654662	4656456	+	ade2	gene	adenylosuccinate synthetase Ade2	1794	7252.31	0.0395281	0.795849	0.882331	FALSE
SPAC144.04c	I	4656535	4658322	-	spe1	gene	ornithine decarboxylase Spe1 (predicted)	1787	16531.5	0.120089	0.349453	0.531307	FALSE
SPAC144.05	I	4658794	4663843	+	SPAC144.05	gene	ATP-dependent DNA helicase/ ubiquitin-protein ligase E3 (predicted)	5049	4851.77	-0.0360231	0.801253	0.886447	FALSE
SPAC144.06	I	4664299	4668408	+	apl5	gene	AP-3 adaptor complex subunit Apl5 (predicted)	4109	7028.24	-0.0918963	0.469373	0.645068	FALSE
SPAC144.07c	I	4667119	4668769	-	gpn2	gene	conserved ATP binding protein implicated in sister chromatid cohesion Gpn2 (predicted)	1650	3076.4	0.863225	4.37086e-05	0.00047607	TRUE
SPAC144.08	I	4668470	4671381	+	SPAC144.08	gene	mitochondrial DNAJ domain protein Jac1 (predicted)	2911	2323.59	0.0466863	0.757095	0.853986	FALSE
SPAC144.09c	I	4669627	4671454	-	sfc2	gene	RNA polymerase III transcription factor TFIIIA	1827	1792.44	0.315069	0.0435089	0.121029	FALSE
SPAC144.10c	I	4671423	4673090	-	gwt1	gene	pig-W	1667	1234.16	-0.27068	0.114114	0.245596	FALSE
SPAC144.11	I	4674587	4675181	+	rps1102	gene	40S ribosomal protein S11 (predicted)	594	24456.3	-0.0743197	0.574948	0.727343	FALSE
SPAC144.12	I	4675116	4678174	+	rki1	gene	ribose 5-phosphate isomerase Rki1 (predicted)	3058	4524.18	-0.479722	0.000394204	0.00299039	FALSE
SPAC144.13c	I	4677611	4681148	-	srw1	gene	fizzy-related CDK inhibitor Srw1	3537	1904.54	0.164588	0.423045	0.601498	FALSE
SPAC144.14	I	4681264	4683244	+	klp8	gene	kinesin-like protein Klp8	1980	1721.68	0.0932135	0.592146	0.739379	FALSE
SPAC144.15c	I	4681470	4685737	-	cog1	gene	Golgi transport complex subunit Cog1 (predicted)	4267	4856.85	-0.170056	0.24475	0.42028	FALSE
SPAC144.16	I	4686462	4688886	+	cia2	gene	iron-sulfur cluster assembly protein Cia2 (predicted)	2424	3056.76	0.829729	4.68408e-09	1.51015e-07	TRUE
SPAC144.17c	I	4686302	4689196	-	SPAC144.17c	gene	6-phosphofructo-2-kinase (predicted)	2894	7243.76	0.897099	1.1056e-06	1.9372e-05	TRUE
SPAC144.18	I	4689241	4691828	+	vrg4	gene	Golgi GDP-mannose transmembrane transporter Vrg4 (predicted)	2587	1879.96	-0.321466	0.0766842	0.185052	FALSE
SPAC1486.01	I	3185314	3186584	+	SPAC1486.01	gene	manganese superoxide dismutase	1270	5011.39	0.346237	0.0654564	0.163527	FALSE
SPAC1486.02c	I	3186322	3188100	-	dsc2	gene	Golgi Dsc E3 ligase complex subunit Dsc2	1778	2335.7	-0.0188011	0.896662	0.943414	FALSE
SPAC1486.03c	I	3188246	3190898	-	SPAC1486.03c	gene	RNA-binding splicing factor (predicted)	2652	4578.86	0.16514	0.219057	0.389006	FALSE
SPAC1486.04c	I	3191447	3196943	-	alm1	gene	medial ring protein Alm1	5496	17854	-0.159448	0.187225	0.347603	FALSE
SPAC1486.05	I	3196998	3202450	+	nup189	gene	nucleoporin Nup98 and Nup96	5452	27029.7	-0.146792	0.225875	0.397067	FALSE
SPAC1486.06	I	3203863	3205821	+	npt1	gene	nicotinate phosphoribosyltransferase Npt1 (predicted)	1958	5905.21	-0.00460796	0.973746	0.987566	FALSE
SPAC1486.07c	I	3205962	3206626	-	mrpl19	gene	mitochondrial ribosomal protein subunit L19 (predicted)	664	2035.65	0.574296	0.00321459	0.0161062	FALSE
SPAC1486.08	I	3207482	3209724	+	cox16	gene	mitochondrial inner membrane protein involved in cytochrome c oxidase assembly Cox16 (predicted)	2242	5795.54	0.790869	6.97095e-07	1.29163e-05	TRUE
SPAC1486.09	I	3209851	3211529	+	nob1	gene	ribosome biogenesis protein Nob1 (predicted)	1678	6912.86	-0.125011	0.523025	0.689243	FALSE
SPAC1486.10	I	3211823	3214509	+	thi1	gene	transcription factor Thi1	2686	4441.8	-0.366737	0.00848802	0.0344002	FALSE
SPAC1486.11	I	3202780	3203137	+	fmc1	gene	mitochondrial matrix protein F1F0 ATP synthase assembly factor Fmc1 (predicted)	357	1031.78	-0.0986855	0.57038	0.724354	FALSE
SPAC14C4.01c	I	5221803	5226054	-	SPAC14C4.01c	gene	DUF1770 family protein	4251	4352.19	0.497218	0.000216145	0.00177995	FALSE
SPAC14C4.02c	I	5226179	5230259	-	smc5	gene	Smc5-6 complex SMC subunit Smc5	4080	9186.31	0.0189824	0.879075	0.933203	FALSE
SPAC14C4.03	I	5231140	5232566	+	mek1	gene	Cds1/Rad53/Chk2 family protein kinase Mek1	1426	248.389	-0.170303	0.558807	0.71506	FALSE
SPAC14C4.04	I	5233954	5235661	+	SPAC14C4.04	gene	ThiJ domain protein (predicted)	1707	2169.35	-0.0343973	0.852287	0.918965	FALSE
SPAC14C4.05c	I	5235156	5238388	-	man1	gene	LEM domain protein Man1 Sad1 interacting factor	3232	2357.59	0.0560084	0.734652	0.837968	FALSE
SPAC14C4.06c	I	5238326	5240370	-	nab2	gene	poly(A) binding protein Nab2 (predicted)	2044	3064.86	-0.180341	0.208571	0.375789	FALSE
SPAC14C4.07	I	5240350	5242915	+	SPAC14C4.07	gene	transmembrane transporter (predicted)	2565	4386.53	0.177167	0.185336	0.345089	FALSE
SPAC14C4.08	I	5242952	5244114	+	mug5	gene	Schizosaccharomyces pombe specific protein Mug5	1162	295.474	0.0237875	0.933268	0.965983	FALSE
SPAC14C4.09	I	5243953	5245966	+	agn1	gene	glucan endo-13-alpha-glucosidase Agn1	2013	3661.48	-0.436515	0.408407	0.587946	FALSE
SPAC14C4.10c	I	5245900	5247580	-	SPAC14C4.10c	gene	Nudix family hydrolase	1680	884.608	0.61787	0.000801389	0.00533267	TRUE
SPAC14C4.11	I	5247703	5250638	+	SPAC14C4.11	gene	polyphosphate synthetase (predicted)	2935	25746.1	0.134036	0.286713	0.467086	FALSE
SPAC14C4.12c	I	5250520	5252325	-	laf1	gene	clr6 L associated factor 1 Laf1	1805	1235.96	-0.794124	3.37841e-05	0.000385557	TRUE
SPAC14C4.13	I	5253235	5255892	+	rad17	gene	RFC related checkpoint protein Rad17	2657	2707.23	0.0424111	0.772534	0.865255	FALSE
SPAC14C4.14	I	5256722	5261958	+	atp1	gene	F1-ATPase alpha subunit	5236	19184.3	-0.0513864	0.680543	0.803449	FALSE
SPAC14C4.15c	I	5259112	5261851	-	SPAC14C4.15c	gene	dipeptidyl peptidase (predicted)	2739	2795.8	-0.360223	0.0139877	0.0502467	FALSE
SPAC14C4.16	I	5229798	5230900	+	dad3	gene	DASH complex subunit Dad3	1102	745.186	0.315859	0.10892	0.238184	FALSE
SPAC1527.01	I	4375301	4382775	+	mok11	gene	alpha-13-glucan synthase Mok11	7474	5780.29	0.0512326	0.714408	0.825539	FALSE
SPAC1527.02	I	4383079	4384239	+	sft2	gene	Golgi transport protein Sft2 (predicted)	1160	2139.23	0.412181	0.00605883	0.0264684	FALSE
SPAC1527.03	I	4384450	4386950	+	SPAC1527.03	gene	RNA-binding protein (predicted)	2500	7378.39	0.0086961	0.946002	0.972393	FALSE
SPAC1556.01c	I	3791753	3796023	-	rad50	gene	DNA repair protein Rad50	4270	6402.61	-0.13176	0.343381	0.52542	FALSE
SPAC1556.02c	I	3796280	3798526	-	sdh1	gene	succinate dehydrogenase Sdh1 (predicted)	2246	31693.2	0.0357918	0.798243	0.883956	FALSE
SPAC1556.03	I	3799045	3801693	+	azr1	gene	serine/threonine protein phosphatase Azr1	2648	3289.57	-0.0364797	0.793117	0.880209	FALSE
SPAC1556.04c	I	3799092	3801110	-	cdd1	gene	cytidine deaminase Ccd1 (predicted)	2018	831.571	0.190092	0.338205	0.519968	FALSE
SPAC1556.05c	I	3801220	3804334	-	cgr1	gene	ribosome biogenesis CGR1 family (predicted)	3114	5065.84	0.891771	4.97243e-06	7.32015e-05	TRUE
SPAC1556.06	I	3802551	3804954	+	meu1-1	gene	Schizosaccharomyces specific protein	2403	2052.15	0.167543	0.261665	0.43974	FALSE
SPAC1556.07	I	3805812	3806987	+	pmm1	gene	phosphomannomutase Pmm1	1175	11764.8	-0.319865	0.00966783	0.0378036	FALSE
SPAC1556.08c	I	3807132	3808739	-	cbs2	gene	AMP-activated protein kinase gamma subunit cbs2	1607	3120.06	-0.429415	0.00846934	0.0343461	FALSE
SPAC1565.01	I	1290931	1293853	+	rcf2	gene	cytochrome c oxidase assembly protein Rcf2	2922	18138.3	0.430124	0.000670052	0.00459139	FALSE
SPAC1565.02c	I	1292405	1293926	-	SPAC1565.02c	gene	Rho-type GTPase activating protein (predicted)	1521	1129.35	-0.438132	0.0134487	0.0487723	FALSE
SPAC1565.03	I	1294306	1295341	+	SPAC1565.03	gene	Schizosaccharomyces pombe specific protein	1035	118.848	-0.162038	0.696337	0.814287	FALSE
SPAC1565.04c	I	1295316	1296634	-	ste4	gene	adaptor protein Ste4	1318	4959.23	0.852719	9.01002e-11	4.50362e-09	TRUE
SPAC1565.05	I	1297168	1299830	+	utp8	gene	t-UTP complex subunit Utp8 (predicted)	2662	3706.01	-0.890637	1.03709e-10	5.10471e-09	TRUE
SPAC1565.06c	I	1299707	1301178	-	spg1	gene	GTPase Spg1	1471	6333.5	0.447296	0.0012584	0.00762609	FALSE
SPAC1565.07c	I	1301297	1305977	-	knd1	gene	Cullin-associated NEDD8-dissociated protein Knd1 (predicted)	4680	3470.86	-0.0857645	0.583456	0.732795	FALSE
SPAC1565.08	I	1306168	1309266	+	cdc48	gene	AAA family ATPase involved in ubiquitin-mediated protein degradation Cdc48	3098	92614.2	0.981997	2.93086e-16	3.49966e-14	TRUE
SPAC15A10.01	I	3673618	3677834	+	atm1	gene	mitochondrial ABC family iron transmembrane transporter Atm1	4216	6606.44	-0.173861	0.182691	0.341743	FALSE
SPAC15A10.02	I	3677958	3680028	+	taf12	gene	transcription factor TFIID complex subunit A/ SAGA complex subunit Taf12	2070	7879.45	0.106153	0.435168	0.613997	FALSE
SPAC15A10.03c	I	3680360	3683268	-	rad54	gene	DNA-dependent ATPase Rad54/Rhp54	2908	3951.66	0.312973	0.0200346	0.0666925	FALSE
SPAC15A10.04c	I	3683597	3685385	-	zpr1	gene	EF-1 alpha binding zinc finger protein Zpr1 (predicted)	1788	7434.83	-0.179815	0.158765	0.311061	FALSE
SPAC15A10.05c	I	3685633	3686831	-	mug182	gene	NADHX epimerase (predicted)	1198	93.3395	-0.115462	0.79447	0.881408	FALSE
SPAC15A10.06	I	3688460	3691125	+	SPAC15A10.06	gene	CPA1 sodium ion/proton antiporter (predicted)	2665	2131.89	-0.169785	0.274763	0.45269	FALSE
SPAC15A10.07	I	3691307	3692572	+	SPAC15A10.07	gene	Schizosaccharomyces specific protein	1265	3758.42	0.721523	1.07151e-06	1.88258e-05	TRUE
SPAC15A10.08	I	3692791	3695013	+	ain1	gene	alpha-actinin	2222	6574.05	0.515353	5.9327e-05	0.000615017	FALSE
SPAC15A10.09c	I	3694974	3696517	-	pun1	gene	SUR7 family protein Pun1 (predicted)	1543	680.584	0.0278268	0.895213	0.943136	FALSE
SPAC15A10.10	I	3696549	3700027	+	mde6	gene	Muskelin homolog (predicted)	3478	819.183	0.116903	0.595661	0.741758	FALSE
SPAC15A10.11	I	3702494	3709127	+	ubr11	gene	UBR ubiquitin-protein ligase E3 Ubr11	6633	18028.7	0.00965138	0.936879	0.968419	FALSE
SPAC15A10.12c	I	3708974	3710234	-	SPAC15A10.12c	gene	TRAPP complex subunit 2-like (predicted)	1260	2365.45	0.274329	0.0719587	0.176825	FALSE
SPAC15A10.13	I	3710527	3713927	+	ppk3	gene	protein kinase domain and HEAT repeat protein Ppk3	3400	2157.2	-0.477933	0.00111781	0.00692374	FALSE
SPAC15A10.15	I	3714084	3716585	+	sgo2	gene	inner centromere protein shugoshin Sgo2	2501	5223.8	0.285794	0.0649258	0.162453	FALSE
SPAC15A10.16	I	3716643	3720963	+	bud6	gene	actin interacting protein 3 homolog Bud6	4320	17981.6	0.248964	0.0420376	0.117698	FALSE
SPAC15A10.17	I	3688045	3688305	+	coa2	gene	cytochrome C oxidase assembly factor Coa2 (predicted)	260	1524.04	-0.00710213	0.975374	0.988093	FALSE
SPAC15E1.02c	I	3721257	3721816	-	SPAC15E1.02c	gene	DUF1761 family protein	559	290.226	-0.068855	0.792586	0.879992	FALSE
SPAC15E1.03	I	3722414	3723074	+	rpl42	gene	60S ribosomal protein L36/L42	660	2721.15	-0.257426	0.159662	0.312253	FALSE
SPAC15E1.04	I	3723774	3725936	+	hal3	gene	thymidylate synthase/ flavoprotein fusion protein Hal3	2162	9221.2	0.457626	0.00138501	0.00820825	FALSE
SPAC15E1.05c	I	3725837	3727355	-	ect1	gene	ethanolamine-phosphate cytidylyltransferase (predicted)	1518	4816.94	-0.182457	0.179719	0.337949	FALSE
SPAC15E1.06	I	3727303	3728410	+	vps29	gene	retromer complex subunit Vps29	1107	2561.96	-0.0798599	0.613304	0.755845	FALSE
SPAC15E1.07c	I	3728516	3729034	-	moa1	gene	meiotic cohesin complex associated protein Moa1	518	69.6043	-0.224387	0.652026	0.783938	FALSE
SPAC15E1.08	I	3729739	3731015	+	naa10	gene	NatA N-acetyltransferase complex catalytic subunit Naa10 (predicted)	1276	2610.6	-0.316451	0.0848843	0.199175	FALSE
SPAC15E1.09	I	3731077	3732340	+	grx2	gene	glutaredoxin Grx2	1263	1520.31	-0.400957	0.0136917	0.0495144	FALSE
SPAC15E1.10	I	3732274	3733363	+	SPAC15E1.10	gene	PI31 proteasome inhibitor (predicted)	1089	855.873	0.416372	0.0383965	0.110085	FALSE
SPAC15F9.01c	I	2397248	2398350	-	SPAC15F9.01c	gene	central kinetochore associated family protein	1102	68.1446	0.043615	0.936637	0.968397	FALSE
SPAC15F9.02	I	2398986	2400719	+	seh1	gene	Seh1-associated complex subunit Seh1	1733	4191.95	-0.0496915	0.713274	0.824819	FALSE
SPAC15F9.03c	I	2400650	2401615	-	nxt2	gene	nuclear transport factor Nxt2	965	2833.56	0.765199	6.94945e-07	1.29136e-05	TRUE
SPAC16.01	I	4422700	4424646	+	rho2	gene	Rho family GTPase Rho2	1946	2295.35	-0.175048	0.243381	0.418821	FALSE
SPAC16.02c	I	4424648	4427046	-	srp2	gene	mRNA export factor Srp2	2398	13252	0.139911	0.394592	0.574601	FALSE
SPAC16.03c	I	4427303	4428958	-	ura2	gene	dihydroorotase Ura2 (predicted)	1655	2361.74	-0.403944	0.00851192	0.0344538	FALSE
SPAC16.04	I	4429631	4431741	+	dus3	gene	tRNA dihydrouridine synthase Dus3 (predicted)	2110	4183.33	-0.0989262	0.525683	0.691247	FALSE
SPAC16.05c	I	4431869	4434012	-	sfp1	gene	transcription factor Sfp1 (predicted)	2143	5387.66	-0.0927725	0.527306	0.691801	FALSE
SPAC1610.01	I	1790362	1791399	+	saf5	gene	splicing factor Saf5	1037	485.047	0.00695375	0.97516	0.988031	FALSE
SPAC1610.02c	I	1791400	1792494	-	mrpl1	gene	mitochondrial ribosomal protein subunit L1 (predicted)	1094	1395.9	-0.221523	0.176022	0.333193	FALSE
SPAC1610.03c	I	1792433	1794994	-	crp79	gene	poly(A) binding protein Crp79	2561	252.636	0.394257	0.180187	0.338237	FALSE
SPAC1610.04	I	1796057	1798148	+	mug99	gene	conserved fungal protein Mug99	2091	2636.19	0.4456	0.00321475	0.0161062	FALSE
SPAC1635.01	I	4648900	4650466	+	SPAC1635.01	gene	mitochondrial outer membrane voltage-dependent anion-selective channel (predicted)	1566	9623.24	0.132443	0.320525	0.502035	FALSE
SPAC1639.01c	I	251173	254600	-	SPAC1639.01c	gene	GNS1/SUR4 family protein (predicted)	3427	5781.65	-0.01263	0.925759	0.960879	FALSE
SPAC1639.02c	I	255881	259505	-	trk2	gene	potassium ion transmembrane transporter Trk2	3624	6936.76	0.00932933	0.941192	0.970029	FALSE
SPAC167.01	I	1559383	1562894	-	ire1	gene	serine/threonine protein kinase sensor for unfolded proteins in the ER Ire1	3511	2344.69	-0.573559	9.14157e-05	0.000859254	FALSE
SPAC167.02	I	1554880	1558526	-	ptb1	gene	geranylgeranyltransferase II beta subunit Ptb1	3646	3335.96	0.251475	0.0661688	0.16486	FALSE
SPAC167.03c	I	1554993	1557929	+	snu66	gene	U4/U6 x U5 tri-snRNP complex subunit Snu66	2936	5821.91	-0.063222	0.626549	0.765875	FALSE
SPAC167.04	I	1553587	1554941	-	pam17	gene	TIM23 translocase complex-associated motor subunit Pam17 (predicted)	1354	4000.24	0.300035	0.0490827	0.13197	FALSE
SPAC167.05	I	1549926	1553310	-	SPAC167.05	gene	Usp (universal stress protein) family protein implicated in meiotic chromosome segregation	3384	8919.27	0.203832	0.129792	0.270213	FALSE
SPAC167.06c	I	1550050	1550889	+	mug143	gene	Schizosaccharomyces specific protein Mug143	839	632.267	1.44305	8.28148e-11	4.20464e-09	TRUE
SPAC167.07c	I	1546286	1550081	+	hul5	gene	HECT-type ubiquitin-protein ligase E3 (predicted)	3795	4507.02	0.0812132	0.620033	0.76036	FALSE
SPAC167.08	I	1564101	1568523	-	Tf2-2	gene	retrotransposable element/transposon Tf2-type	4422	147.46	0.484836	0.171931	0.329063	FALSE
SPAC167.09	I	1557902	1559475	+	SPAC167.09	gene	GPI-mannosyltransferase II complex subunit Pga1 (predicted)	1573	952.831	-0.267649	0.187785	0.347941	FALSE
SPAC1687.01	I	903042	903861	+	rpc19	gene	DNA-directed RNA polymerase I and III subunit Rpc19	819	2106.22	-0.704597	2.35334e-06	3.79359e-05	TRUE
SPAC1687.02	I	904026	906347	+	SPAC1687.02	gene	CAAX prenyl protease (predicted)	2321	2501.84	0.102822	0.480309	0.654902	FALSE
SPAC1687.03c	I	905077	906465	-	rfc4	gene	DNA replication factor C complex subunit Rfc4 (predicted)	1388	5311.96	0.0735545	0.611615	0.755175	FALSE
SPAC1687.04	I	906778	908799	+	mcb1	gene	MCM binding protein homolog Mcb1	2021	1915.57	0.0714868	0.646349	0.781074	FALSE
SPAC1687.05	I	908736	911854	+	pli1	gene	SUMO E3 ligase Pli1	3118	7250.04	0.0791756	0.534862	0.696303	FALSE
SPAC1687.06c	I	911227	911720	-	rpl44	gene	60S ribosomal protein L28/L44 (predicted)	493	13535.9	-0.576151	7.51335e-05	0.00074418	FALSE
SPAC1687.07	I	913657	914031	+	SPAC1687.07	gene	conserved fungal protein	374	582.644	-1.03606	3.74876e-06	5.70095e-05	TRUE
SPAC1687.08	I	914328	914618	+	SPAC1687.08	gene	Schizosaccharomyces pombe specific protein	290	67.063	-0.248745	0.627663	0.766946	FALSE
SPAC1687.09	I	914940	919775	+	tax4	gene	autophagy/CVT pathway ENTH/VHS domain protein Tax4(predicted)	4835	8990.21	0.0969236	0.439216	0.61768	FALSE
SPAC1687.10	I	919726	922098	+	mcp1	gene	microtubule binding protein Mcp1	2372	2495.68	-0.180816	0.247351	0.423617	FALSE
SPAC1687.11	I	922271	925133	+	spb1	gene	rRNA methyltransferase Spb1 (predicted)	2862	9890.85	-0.394415	0.00745676	0.0311609	FALSE
SPAC1687.12c	I	925111	926289	-	coq4	gene	ubiquinone biosynthesis protein Coq4 (predicted)	1178	3132.89	0.357968	0.010055	0.0389866	FALSE
SPAC1687.13c	I	926394	927671	-	csn5	gene	COP9/signalosome complex subunit Csn5	1277	1040.59	0.106388	0.537146	0.698202	FALSE
SPAC1687.14c	I	927801	929011	-	SPAC1687.14c	gene	EF hand family protein centrin-like	1210	1061.05	-0.0338012	0.870396	0.927468	FALSE
SPAC1687.15	I	929843	932197	+	gsk3	gene	serine/threonine protein kinase Gsk3	2354	2604.12	0.215418	0.148235	0.296839	FALSE
SPAC1687.16c	I	932425	934021	-	erg31	gene	C-5 sterol desaturase Erg31	1596	2317.35	-0.713899	4.55483e-06	6.76718e-05	TRUE
SPAC1687.17c	I	934941	936081	-	SPAC1687.17c	gene	Der1-like (degradation in the ER) family (predicted)	1140	2116.82	-0.170336	0.249469	0.425999	FALSE
SPAC1687.18c	I	936188	938157	-	ssl3	gene	cohesin loading factor Ssl3	1969	4304.27	-0.324591	0.0150159	0.0529955	FALSE
SPAC1687.19c	I	938311	939831	-	qtr1	gene	queuine tRNA-ribosyltransferase Qtrt1	1520	2150.74	-0.149918	0.4187	0.59756	FALSE
SPAC1687.20c	I	939770	941944	-	mis6	gene	inner centromere protein CENP-I ortholog Mis6	2174	1045.43	-0.450321	0.00995612	0.0386962	FALSE
SPAC1687.21	I	941942	943335	+	SPAC1687.21	gene	phosphoglycerate mutase family (predicted)	1393	10019.3	0.710767	5.1379e-08	1.29376e-06	TRUE
SPAC1687.22c	I	943265	946909	-	puf3	gene	RNA-binding protein Puf3 (predicted)	3644	3897.86	0.0832178	0.533007	0.694971	FALSE
SPAC1687.23c	I	929156	929654	-	SPAC1687.23c	gene	Schizosaccharomyces pombe specific protein	498	7.45139	0.666689	0.658313	0.787826	FALSE
SPAC16A10.01	I	3077159	3080590	+	SPAC16A10.01	gene	DUF1212 family protein	3431	1328.82	0.230636	0.153213	0.303798	FALSE
SPAC16A10.02	I	3080862	3083426	+	sub1	gene	transcription coactivator PC4	2564	2739.78	-0.289785	0.0548876	0.143286	FALSE
SPAC16A10.03c	I	3080492	3084667	-	SPAC16A10.03c	gene	ubiquitin-protein ligase E3 Pep5/Vps11-like (predicted)	4175	4375.65	0.0322206	0.821875	0.900043	FALSE
SPAC16A10.04	I	3086938	3088619	+	rho4	gene	Rho family GTPase Rho4	1681	1386.14	0.149188	0.41484	0.593497	FALSE
SPAC16A10.05c	I	3088784	3089517	-	dad1	gene	DASH complex subunit Dad1	733	1296.71	0.37856	0.0581687	0.149578	FALSE
SPAC16A10.06c	I	3089494	3090898	-	nse2	gene	Smc5-6 complex non-SMC subunit 2 SUMO ligase	1404	2063.6	0.552022	0.000205271	0.00171006	FALSE
SPAC16A10.07c	I	3091021	3093570	-	taz1	gene	human TRF ortholog Taz1	2549	3929.58	0.173613	0.265384	0.443775	FALSE
SPAC16A10.08c	I	3093708	3094885	-	mug74	gene	Schizosaccharomyces specific protein Mug74	1177	1037.61	0.190588	0.285279	0.465102	FALSE
SPAC16C9.01c	I	790245	792274	-	SPAC16C9.01c	gene	carbohydrate kinase (predicted)	2029	3089.34	0.915034	3.66834e-08	9.77415e-07	TRUE
SPAC16C9.02c	I	792521	793937	-	SPAC16C9.02c	gene	S-methyl-5-thioadenosine phosphorylase (predicted)	1416	4699.6	-0.62647	4.53965e-06	6.7602e-05	TRUE
SPAC16C9.03	I	794866	796821	+	nmd3	gene	export adaptor Nmd3 (predicted)	1955	18538.7	-0.315974	0.0143848	0.0514154	FALSE
SPAC16C9.04c	I	796876	798833	-	mot2	gene	CCR4-Not complex ubiquitin-protein ligase E3 subunit Mot2 (predicted)	1957	12959.1	0.720242	4.3262e-07	8.60939e-06	TRUE
SPAC16C9.05	I	799341	800981	+	cph1	gene	Clr6 histone deacetylase associated PHD protein-1 Cph1	1640	5025.3	-0.022321	0.897892	0.943548	FALSE
SPAC16C9.06c	I	801141	804123	-	upf1	gene	ATP-dependent RNA helicase Upf1	2982	5730.01	-0.453862	0.000432972	0.00322379	FALSE
SPAC16C9.07	I	804574	807722	+	pom2	gene	DYRK family protein kinase Pom2	3148	6527.63	-0.27092	0.0503267	0.134688	FALSE
SPAC16E8.01	I	3498988	3503915	+	shd1	gene	cytoskeletal protein binding protein Sla1 family Shd1 (predicted)	4927	13972.5	0.237506	0.126514	0.265635	FALSE
SPAC16E8.02	I	3504034	3506896	+	SPAC16E8.02	gene	DUF962 family protein	2862	1217.83	0.107249	0.539364	0.699903	FALSE
SPAC16E8.03	I	3505109	3505657	+	gna1	gene	glucosamine-phosphate N-acetyltransferase (predicted)	548	257.199	0.367027	0.223836	0.394882	FALSE
SPAC16E8.04c	I	3505603	3507057	-	aro7	gene	chorismate mutase Aro7 (predicted)	1454	4588.93	0.0441074	0.738346	0.840759	FALSE
SPAC16E8.05c	I	3507198	3508537	-	mde1	gene	Schizosaccharomyces specific protein Mde1	1339	130.595	0.23847	0.520449	0.687253	FALSE
SPAC16E8.06c	I	3508514	3510077	-	nop12	gene	RNA-binding protein Nop12 (predicted)	1563	7892.84	-0.2617	0.0913948	0.210244	FALSE
SPAC16E8.07c	I	3510331	3513032	-	vph1	gene	V-type ATPase V0 subunit a (predicted)	2701	17637.8	-0.0153418	0.907228	0.949163	FALSE
SPAC16E8.08	I	3513971	3515415	+	pos1	gene	Spa2 interacting protein Pos1	1444	1486.43	0.424356	0.0087485	0.0351685	FALSE
SPAC16E8.09	I	3515632	3518734	+	scd1	gene	RhoGEF Scd1	3102	2621.75	0.183109	0.197401	0.360578	FALSE
SPAC16E8.10c	I	3518714	3519812	-	rsm7	gene	mitochondrial ribosomal protein subunit S7 Rsm7(predicted)	1098	5934.85	0.485985	0.00878096	0.0352672	FALSE
SPAC16E8.11c	I	3520173	3522395	-	tfb1	gene	transcription factor TFIIH complex subunit Tfb1 (predicted)	2222	8007.19	0.0239582	0.852395	0.918965	FALSE
SPAC16E8.12c	I	3523136	3524339	-	png3	gene	ING family homolog Png3 (predicted)	1203	1529.12	-0.237706	0.148088	0.296728	FALSE
SPAC16E8.13	I	3525227	3527875	+	SPAC16E8.13	gene	ubiquitin-protein ligase E3 (predicted)	2648	2456.76	-0.0195105	0.896741	0.943414	FALSE
SPAC16E8.14c	I	3526978	3528225	-	tae1	gene	AdoMet dependent proline dimethyltransferase involved in translation Tae1 (predicted)	1247	1678.58	-0.214856	0.173336	0.330399	FALSE
SPAC16E8.15	I	3527949	3529446	+	tif45	gene	translation initiation factor eIF4E 4F complex subunit	1497	20890.7	0.088615	0.582113	0.731596	FALSE
SPAC16E8.16	I	3529970	3532143	+	sua7	gene	transcription factor TFIIB	2173	2360.78	0.195083	0.205176	0.372041	FALSE
SPAC16E8.17c	I	3532213	3533673	-	SPAC16E8.17c	gene	succinate-CoA ligase alpha subunit (predicted)	1460	4031.16	0.3094	0.0343965	0.101831	FALSE
SPAC16E8.18	I	3522650	3522973	-	SPAC16E8.18	gene	Schizosaccharomyces pombe specific protein	323	709.844	0.52125	0.0143504	0.0513983	FALSE
SPAC16E8.18c	I	3534358	3535127	-	tam5	gene	Schizosaccharomyces specific protein Tam5	769	2220.29	-0.332616	0.060031	0.153098	FALSE
SPAC1705.02	I	1568838	1569449	+	SPAC1705.02	gene	human 4F5S homolog	611	4709.33	0.629844	0.00462213	0.0214413	FALSE
SPAC1705.03c	I	1569613	1571567	-	ecm33	gene	cell wall protein Ecm33	1954	28120.4	-0.0743836	0.58636	0.73543	FALSE
SPAC1751.01c	I	377844	384751	-	gti1	gene	gluconate transmembrane transporter inducer Gti1	6907	948.31	-0.146946	0.414502	0.593408	FALSE
SPAC1751.02c	I	384886	386195	-	rsm19	gene	mitochondrial ribosomal protein subunit S19 (predicted)	1309	1374.61	0.149354	0.386208	0.56608	FALSE
SPAC1751.03	I	386266	387856	+	SPAC1751.03	gene	translation initiation factor eIF3m	1590	19439.7	-0.535825	3.28581e-05	0.000377545	FALSE
SPAC1751.04	I	383580	385433	+	loc1	gene	ribosome biogenesis protein Loc1 (predicted)	1853	1790.74	-0.146198	0.371805	0.552906	FALSE
SPAC1782.01	I	4754862	4760226	+	ecm29	gene	proteasome assembly chaperone Ecm29	5364	11219.1	-0.111871	0.37315	0.554195	FALSE
SPAC1782.02c	I	4760053	4761239	-	SPAC1782.02c	gene	conserved fungal protein	1186	1417.22	-0.500831	0.0015903	0.00918838	FALSE
SPAC1782.03	I	4761230	4763033	+	saf3	gene	splicing associated factor Saf3	1803	2453.03	0.612876	0.000689537	0.00470556	TRUE
SPAC1782.04	I	4763020	4764222	+	cox24	gene	mitochondrial mRNA processing protein Cox24/Pet20 (predicted)	1202	2640.25	0.233496	0.119324	0.254179	FALSE
SPAC1782.05	I	4764357	4765742	+	ypa2	gene	protein phosphatase type 2A regulator PTPA family Ypa2	1385	1677.3	0.313473	0.083432	0.196339	FALSE
SPAC1782.06c	I	4765618	4766877	-	phb1	gene	prohibitin Phb1 (predicted)	1259	6633.85	0.996399	7.22668e-08	1.73872e-06	TRUE
SPAC1782.07	I	4767042	4767986	+	qcr8	gene	ubiquinol-cytochrome-c reductase complex subunit 7	944	3938.65	0.19231	0.313325	0.494934	FALSE
SPAC1782.08c	I	4767907	4769529	-	rex3	gene	exonuclease Rex3 (predicted)	1622	3113.56	-0.261291	0.0594695	0.152111	FALSE
SPAC1782.09c	I	4769991	4771708	-	clp1	gene	Cdc14-related protein phosphatase Clp1/Flp1	1717	3937.78	0.35922	0.0134068	0.0486477	FALSE
SPAC1782.10c	I	4772002	4773217	-	nhp2	gene	box H/ACA snoRNP complex subunit Nhp2	1215	7685.36	-0.180999	0.176198	0.333193	FALSE
SPAC1782.11	I	4773628	4774653	+	met14	gene	adenylyl-sulfate kinase (predicted)	1025	7933.59	-0.155241	0.236256	0.410172	FALSE
SPAC1782.12c	I	4773459	4775369	-	SPAC1782.12c	gene	DUF423 protein	1910	1617.26	0.333206	0.0484543	0.130835	FALSE
SPAC1783.01	I	2187113	2190744	+	SPAC1783.01	gene	methionine synthase reductase (predicted)	3631	2586	-0.0820836	0.56381	0.719036	FALSE
SPAC1783.02c	I	2189354	2190953	-	vps66	gene	acyltransferase (predicted)	1599	1046.26	-0.331083	0.0525445	0.138711	FALSE
SPAC1783.03	I	2190850	2193879	+	fta2	gene	CENP-P ortholog Fta2	3029	2333.58	0.0979636	0.531763	0.69395	FALSE
SPAC1783.04c	I	2192037	2193656	-	hst4	gene	Sirtuin family histone deacetylase Hst4	1619	5609.89	0.316212	0.0375881	0.108442	FALSE
SPAC1783.05	I	2194820	2199471	+	hrp1	gene	ATP-dependent DNA helicase Hrp1	4651	18440.1	-0.181525	0.149741	0.298833	FALSE
SPAC1783.06c	I	2199327	2200168	-	atg12	gene	autophagy associated ubiquitin-like modifier Atg12	841	1096.06	0.352948	0.0906883	0.209216	FALSE
SPAC1783.07c	I	2200353	2203135	-	pap1	gene	transcription factor Pap1/Caf3	2782	6364.19	-0.0911697	0.545519	0.704245	FALSE
SPAC1783.08c	I	2203607	2204472	-	rpl1502	gene	60S ribosomal protein L15b (predicted)	865	17982.3	-0.572	2.05135e-06	3.39156e-05	FALSE
SPAC1786.01c	I	3028006	3030516	-	ptl2	gene	triacylglycerol lipase ptl2	2510	10736.1	-0.218495	0.197349	0.360578	FALSE
SPAC1786.02	I	3033828	3037249	+	SPAC1786.02	gene	phospholipase (predicted)	3421	7386.09	-0.545077	7.88024e-05	0.000767549	FALSE
SPAC1786.03	I	3037689	3039659	+	cut11	gene	spindle pole body docking protein Cut11	1970	3014.58	-0.241683	0.104306	0.230594	FALSE
SPAC1786.04	I	3033456	3033916	-	SPAC1786.04	gene	Schizosaccharomyces pombe specific protein	460	6.86687	0.611881	0.708349	0.820596	FALSE
SPAC17A2.01	I	3549682	3552067	+	bsu1	gene	high-affinity import carrier for pyridoxine pyridoxal and pyridoxamine Bsu1	2385	30910.9	0.282761	0.0485762	0.131006	FALSE
SPAC17A2.02c	I	3552290	3554138	-	SPAC17A2.02c	gene	DUF887 family protein	1848	9662.97	-0.538728	0.000698125	0.00475344	FALSE
SPAC17A2.03c	I	3554534	3556722	-	vma6	gene	V-type ATPase V0 subunit d (predicted)	2188	11376	-0.0637184	0.636211	0.774047	FALSE
SPAC17A2.04c	I	3556908	3558514	-	cns1	gene	HSP chaperone complex subunit Cns1 (predicted)	1606	2830.2	-0.127321	0.410134	0.589511	FALSE
SPAC17A2.05	I	3560508	3562931	+	osm1	gene	fumarate reductase Osm1 (predicted)	2423	2556.06	0.340288	0.0430727	0.119919	FALSE
SPAC17A2.06c	I	3562948	3566829	-	vps8	gene	WD repeat protein Vps8 (predicted)	3881	5361.39	-0.277244	0.05079	0.135608	FALSE
SPAC17A2.07c	I	3567223	3567861	-	SPAC17A2.07c	gene	Schizosaccharomyces specific protein	638	5699.8	0.376754	0.00375618	0.0182929	FALSE
SPAC17A2.08c	I	3567982	3569702	-	ntr2	gene	spliceosome complex disassembly protein Ntr2 (predicted)	1720	4205.57	0.543857	0.00296654	0.0150498	FALSE
SPAC17A2.09c	I	3570007	3572345	-	csx1	gene	RNA-binding protein Csx1	2338	2781.9	-0.204372	0.147396	0.295617	FALSE
SPAC17A2.10c	I	3574995	3575687	-	SPAC17A2.10c	gene	Schizosaccharomyces pombe specific protein	692	418.884	-0.405434	0.200815	0.365779	FALSE
SPAC17A2.11	I	3576769	3578782	+	SPAC17A2.11	gene	Schizosaccharomyces pombe specific protein	2013	176.087	0.175275	0.679667	0.803272	FALSE
SPAC17A2.12	I	3578771	3583005	+	rrp1	gene	ATP-dependent DNA helicase/ ubiquitin-protein ligase E3 (predicted)	4234	1092.08	-0.403462	0.0348917	0.102774	FALSE
SPAC17A2.13c	I	3583128	3584899	-	rad25	gene	14-3-3 protein Rad25	1771	17691.4	0.213918	0.114996	0.246754	FALSE
SPAC17A2.14	I	3586167	3588777	+	SPAC17A2.14	gene	CorA family magnesium ion transmembrane transporter	2610	4769.41	-0.368995	0.0109554	0.0417251	FALSE
SPAC17A5.01	I	1749862	1753167	+	pex6	gene	peroxin-6 (predicted)	3305	5930.48	0.466004	0.000553962	0.0039382	FALSE
SPAC17A5.02c	I	1753774	1755715	-	dbr1	gene	RNA lariat debranching enzyme Dbr1	1941	3571.34	0.0297419	0.833752	0.908183	FALSE
SPAC17A5.03	I	1756016	1757330	+	rpl301	gene	60S ribosomal protein L3	1314	23017.4	-0.852059	1.90964e-08	5.42439e-07	TRUE
SPAC17A5.04c	I	1757450	1759202	-	mde10	gene	spore wall assembly ADAM family peptidase Mde10	1752	1007.03	-0.0474315	0.7896	0.877666	FALSE
SPAC17A5.05c	I	1759628	1760371	-	SPAC17A5.05c	gene	conserved fungal protein	743	674.281	-0.254252	0.238475	0.412691	FALSE
SPAC17A5.06	I	1761552	1764319	+	ptr8	gene	transcription factor TFIIH complex ERCC-3 subunit Ptr8	2767	6617.14	0.212674	0.122878	0.260116	FALSE
SPAC17A5.07c	I	1764233	1766758	-	ulp2	gene	SUMO deconjugating cysteine peptidase Ulp2 (predicted)	2525	5830.76	0.161069	0.222377	0.393277	FALSE
SPAC17A5.08	I	1767372	1768645	+	erp2	gene	COPII-coated vesicle component Erp2/3/4 (predicted)	1273	9833.35	0.631483	2.62396e-06	4.20878e-05	TRUE
SPAC17A5.09c	I	1768709	1770113	-	glc8	gene	protein phosphatase regulatory subunit Glc8 (predicted)	1404	3351.42	0.212835	0.181755	0.340488	FALSE
SPAC17A5.10	I	1770119	1772023	+	SPAC17A5.10	gene	conserved fungal protein	1904	1070.02	-0.171154	0.389549	0.569555	FALSE
SPAC17A5.11	I	1772925	1774203	+	rec12	gene	meiotic recombination endonuclease Rec12	1278	487.216	0.184025	0.484657	0.658047	FALSE
SPAC17A5.12	I	1774258	1776351	+	ucp7	gene	UBA/TPR/DNAJ domain protein Ucp7	2093	15052.8	0.636683	0.0013343	0.00797362	TRUE
SPAC17A5.13	I	1776500	1777371	+	fol2	gene	GTP cyclohydrolase Fol2 (predicted)	871	5144.37	-0.0304499	0.822875	0.900526	FALSE
SPAC17A5.14	I	1778445	1782740	+	exo2	gene	exonuclease II Exo2	4295	20002.2	0.145361	0.321657	0.502819	FALSE
SPAC17A5.15c	I	1782880	1785113	-	gus1	gene	cytoplasmic glutamate-tRNA ligase gus1 (predicted)	2233	19004.7	-0.334816	0.00645607	0.0279334	FALSE
SPAC17A5.16	I	1786379	1790355	+	ftp105	gene	Ubp5 interacting protein Ftp105	3976	2983.97	-0.27315	0.0546589	0.142862	FALSE
SPAC17A5.18c	I	1751076	1753681	-	rec25	gene	meiotic recombination protein Rec25	2605	767.882	0.45687	0.0248506	0.0792073	FALSE
SPAC17A5.19	I	1760784	1761455	+	SPAC17A5.19	gene	Schizosaccharomyces specific protein	671	1109.92	1.11149	5.25633e-10	2.20083e-08	TRUE
SPAC17C9.01c	I	4498074	4500581	+	nuc2	gene	anaphase-promoting complex TPR lobe subcomplex subunit Apc3	2507	2777.58	-0.16022	0.273206	0.451701	FALSE
SPAC17C9.02c	I	4496733	4498140	+	lys7	gene	alpha-aminoadipate reductase phosphopantetheinyl transferase Lys7	1407	641.601	-1.10717	7.20113e-07	1.32287e-05	TRUE
SPAC17C9.03	I	4491952	4496637	-	tif471	gene	translation initiation factor eIF4G	4685	97600.4	-0.106038	0.45914	0.636537	FALSE
SPAC17C9.05c	I	4490444	4491942	+	pmc3	gene	mediator complex subunit Pmc3/Med27	1498	8497.53	1.15772	0.0604135	0.15391	FALSE
SPAC17C9.06	I	4488524	4490553	-	sam50	gene	mitochondrial sorting and assembly machinery complex subunit Sam50 (predicted)	2029	7139.53	1.11764	0.0176501	0.0606012	FALSE
SPAC17C9.07	I	4486144	4488205	-	alg8	gene	glucosyltransferase Alg8 (predicted)	2061	1875.69	-0.0558116	0.744975	0.845108	FALSE
SPAC17C9.08	I	4484695	4486171	-	pnu1	gene	mitochondrial endodeoxyribonuclease Pnu1	1476	3871.69	-0.253762	0.112898	0.244387	FALSE
SPAC17C9.09c	I	4483738	4484657	+	tim13	gene	TIM22 inner membrane protein import complex subunit Tim13 (predicted)	919	731.12	0.0673433	0.757025	0.853986	FALSE
SPAC17C9.10	I	4481792	4483837	-	stm1	gene	G-protein coupled receptor Stm1	2045	3373.42	-0.15935	0.284458	0.464115	FALSE
SPAC17C9.11c	I	4480191	4481986	+	SPAC17C9.11c	gene	zf-C2H2 type zinc finger protein/UBA domain protein	1795	5867.91	0.918952	2.23031e-11	1.26149e-09	TRUE
SPAC17C9.12	I	4477935	4479970	-	scs22	gene	VAP family protein Scs22	2035	8000.47	0.405867	0.0279324	0.0863	FALSE
SPAC17C9.13c	I	4477472	4479000	+	cut8	gene	tethering factor for nuclear proteasome Cut8	1528	13200.8	0.480478	9.736e-05	0.000901978	FALSE
SPAC17C9.14	I	4475785	4476962	-	pex19	gene	Pex19 protein (predicted)	1177	4933.04	0.57455	2.46011e-05	0.000299298	FALSE
SPAC17C9.15c	I	4475148	4476658	+	SPAC17C9.15c	gene	Schizosaccharomyces specific protein	1510	5786.53	0.434408	0.000849486	0.00557789	FALSE
SPAC17C9.16c	I	4472472	4474744	+	mfs1	gene	MFS family transmembrane transporter Mfs1	2272	3645.96	-0.680515	0.000183696	0.00155647	TRUE
SPAC17D4.01	I	4722806	4724645	+	pex7	gene	peroxin-7 (predicted)	1839	33016	0.138831	0.287223	0.467563	FALSE
SPAC17D4.02	I	4724742	4726846	+	cdc45	gene	DNA replication pre-initiation complex subunit Cdc45	2104	4775.93	-0.498881	0.000149963	0.00131024	FALSE
SPAC17D4.03c	I	4726782	4729409	-	cis4	gene	cation diffusion family zinc transmembrane transporter Cis4	2627	3539.24	-0.553936	3.86853e-05	0.000430074	FALSE
SPAC17D4.04	I	4729678	4732140	+	trm401	gene	tRNA (cytosine-5-)-methyltransferase (predicted)	2462	6748.28	-0.350186	0.0155022	0.0543545	FALSE
SPAC17G6.02c	I	3588615	3590624	-	tco1	gene	RTA1-like protein	2009	0	NA	NA	NA	NA
SPAC17G6.03	I	3590440	3595067	+	SPAC17G6.03	gene	phosphoprotein phosphatase (predicted)	4627	5753.15	0.720214	7.07139e-08	1.72062e-06	TRUE
SPAC17G6.04c	I	3592994	3596453	-	cpp1	gene	protein farnesyltransferase beta subunit Cpp1	3459	6295.62	0.0596288	0.67596	0.801315	FALSE
SPAC17G6.05c	I	3596387	3598863	-	bro1	gene	BRO1 domain protein Bro1 (predicted)	2476	3308.37	0.167957	0.232484	0.405479	FALSE
SPAC17G6.06	I	3599034	3599783	+	rps2401	gene	40S ribosomal protein S24 (predicted)	749	12252	0.343515	0.00902278	0.0359573	FALSE
SPAC17G6.07c	I	3599829	3601047	-	use1	gene	SNARE Use1 (predicted)	1218	6023.86	0.894061	4.60435e-10	1.96615e-08	TRUE
SPAC17G6.08	I	3601674	3603904	+	pep7	gene	prevacuole/endosomal FYVE tethering component Pep7 (predicted)	2230	2002.92	-0.308731	0.0380882	0.109395	FALSE
SPAC17G6.09	I	3604045	3605545	+	sec62	gene	ER protein translocation subcomplex subunit Sec62 (predicted)	1500	3059.52	-0.183615	0.218215	0.387937	FALSE
SPAC17G6.10	I	3605621	3607454	+	ssr1	gene	SWI/SNF and RSC complex subunit Ssr1	1833	5295.01	0.136211	0.331366	0.513247	FALSE
SPAC17G6.11c	I	3607395	3611122	-	SPAC17G6.11c	gene	glucosidase (predicted)	3727	6607.2	-0.517701	0.000543492	0.00386803	FALSE
SPAC17G6.12	I	3612082	3614883	+	cul1	gene	cullin 1	2801	8183.12	0.360064	0.00642419	0.0278382	FALSE
SPAC17G6.13	I	3615585	3617100	+	slt1	gene	Schizosaccharomyces specific protein Slt1	1515	5799.71	-0.19549	0.176972	0.334149	FALSE
SPAC17G6.14c	I	3617071	3618932	-	uap56	gene	ATP-dependent RNA helicase Uap56	1861	24484.6	-0.0104652	0.936707	0.968397	FALSE
SPAC17G6.15c	I	3618869	3620815	-	SPAC17G6.15c	gene	MTC tricarboxylate transmembrane transporter (predicted)	1946	9365.47	0.13836	0.526624	0.691606	FALSE
SPAC17G6.16c	I	3620761	3623784	-	ysh1	gene	mRNA cleavage and polyadenylation specificity factor complex endoribonuclease subunit Ysh1	3023	5401.44	0.00417709	0.975136	0.988031	FALSE
SPAC17G6.17	I	3623742	3625371	+	pof8	gene	F-box protein Pof8	1629	3501.5	-0.0133357	0.931656	0.964876	FALSE
SPAC17G8.01c	I	2341251	2343947	-	trl1	gene	tRNA ligase Trl1 (predicted)	2696	4618.91	-0.656777	1.47963e-06	2.53742e-05	TRUE
SPAC17G8.02	I	2344065	2346044	+	SPAC17G8.02	gene	uridine ribohydrolase (predicted)	1979	499.603	-0.131077	0.551572	0.709083	FALSE
SPAC17G8.03c	I	2345981	2347368	-	dpb3	gene	DNA polymerase epsilon interactor Dpb3-like	1387	3157.45	0.274434	0.0745624	0.181563	FALSE
SPAC17G8.04c	I	2348292	2349747	-	arc5	gene	ARP2/3 actin-organizing complex subunit Arc5	1455	2588.43	0.9729	1.96725e-11	1.13257e-09	TRUE
SPAC17G8.05	I	2350014	2351244	+	med20	gene	mediator complex subunit Med20	1230	972.92	-0.117324	0.505636	0.675158	FALSE
SPAC17G8.06c	I	2351150	2353472	-	SPAC17G8.06c	gene	dihydroxy-acid dehydratase (predicted)	2322	44047.4	-0.408907	0.000973806	0.00620465	FALSE
SPAC17G8.07	I	2354127	2355211	+	yaf9	gene	YEATS family histone acetyltransferase subunit Yaf9	1084	1970.93	-0.164146	0.304526	0.484835	FALSE
SPAC17G8.08c	I	2355278	2356601	-	SPAC17G8.08c	gene	human TMEM165 homolog implicated in calcium tranport	1323	3762.09	0.0246762	0.871717	0.928449	FALSE
SPAC17G8.09	I	2357302	2358388	+	shg1	gene	Set1C complex subunit Shg1	1086	2698.23	0.715687	2.09623e-06	3.43931e-05	TRUE
SPAC17G8.10c	I	2358028	2359871	-	dma1	gene	mitotic spindle checkpoint ubiquitin ligase Dma1	1843	1761.04	-0.0918487	0.571297	0.724857	FALSE
SPAC17G8.11c	I	2360172	2362268	-	imt3	gene	mannosyltransferase Imt3	2096	1635.27	-0.583961	0.000204776	0.00170814	FALSE
SPAC17G8.12	I	2363316	2367055	+	sec3	gene	exocyst complex subunit Sec3	3739	3868.88	0.047081	0.727321	0.832852	FALSE
SPAC17G8.13c	I	2363499	2367108	-	mst2	gene	histone acetyltransferase Mst2	3609	4760.55	0.11931	0.418421	0.597294	FALSE
SPAC17G8.14c	I	2367140	2370652	-	pck1	gene	protein kinase C (PKC)-like Pck1	3512	5019.71	0.0504833	0.729499	0.834504	FALSE
SPAC17G8.15	I	2348008	2348451	+	wip1	gene	Cenp-W ortholog	443	1138.84	0.0691503	0.738361	0.840759	FALSE
SPAC17H9.01	I	2000656	2004811	+	cid16	gene	poly(A) polymerase Cid16 (predicted)	4155	9748.57	0.190839	0.13863	0.283503	FALSE
SPAC17H9.02	I	2004745	2008108	+	mtl1	gene	TRAMP complex ATP-dependent RNA helicase (predicted)	3363	7120.45	-0.156658	0.218368	0.388027	FALSE
SPAC17H9.03c	I	2008096	2009331	-	rdl1	gene	RAD51D-like protein 1	1235	895.85	-0.0868764	0.631185	0.770519	FALSE
SPAC17H9.04c	I	2009345	2011903	-	SPAC17H9.04c	gene	RNA-binding protein	2558	3944.2	-0.559903	0.00297394	0.0150636	FALSE
SPAC17H9.05	I	2012859	2016204	+	ebp2	gene	rRNA processing protein Ebp2 (predicted)	3345	13200.1	-0.161503	0.301405	0.481889	FALSE
SPAC17H9.06c	I	2014063	2016932	-	SPAC17H9.06c	gene	conserved eukaryotic protein	2869	2715.86	-0.152094	0.330739	0.512522	FALSE
SPAC17H9.07	I	2016297	2017627	+	SPAC17H9.07	gene	signal recognition particle subunit Srp21 (predicted)	1330	5123.45	0.190094	0.231483	0.40461	FALSE
SPAC17H9.08	I	2017807	2020483	+	SPAC17H9.08	gene	mitochondrial coenzyme A transmembrane transporter (predicted)	2676	1195.39	-0.372376	0.0273816	0.0850466	FALSE
SPAC17H9.09c	I	2019462	2020669	-	ras1	gene	GTPase Ras1	1207	1431.33	0.252147	0.22839	0.400288	FALSE
SPAC17H9.10c	I	2020968	2024999	-	ddb1	gene	damaged DNA binding protein Ddb1	4031	5979.21	-0.528464	3.89983e-05	0.000432064	FALSE
SPAC17H9.11	I	2025054	2026052	+	gmf1	gene	cofilin/tropomyosin family Glia Maturation Factor homolog Gmf1	998	1784.85	0.832796	6.02879e-06	8.71607e-05	TRUE
SPAC17H9.12c	I	2025955	2027090	-	SPAC17H9.12c	gene	mitochondrial cytochrome c-heme linkage protein Cyc2 (predicted)	1135	7721.84	-0.148674	0.254079	0.431019	FALSE
SPAC17H9.13c	I	2027208	2029000	-	SPAC17H9.13c	gene	glutamate 5-kinase (predicted)	1792	8526.68	0.311914	0.025791	0.0813205	FALSE
SPAC17H9.14c	I	2029143	2030361	-	pdi2	gene	protein disulfide isomerase	1218	19386.8	-0.355347	0.00378236	0.0183649	FALSE
SPAC17H9.16	I	2031074	2032221	+	tom22	gene	mitochondrial TOM complex subunit Tom22 (predicted)	1147	6889.76	0.397817	0.0528267	0.139202	FALSE
SPAC17H9.17c	I	2032009	2033308	-	mdm10	gene	ERMES complex subunit Mdm10 (predicted)	1299	497.198	-0.883342	9.57835e-05	0.000893255	TRUE
SPAC17H9.18c	I	2033638	2033955	-	SPAC17H9.18c	gene	conserved fungal protein	317	5.56573	0.311382	0.86754	0.926295	FALSE
SPAC17H9.19c	I	2033768	2035673	-	cdt2	gene	WD repeat protein Cdt2	1905	879.053	0.430066	0.121006	0.256661	FALSE
SPAC17H9.20	I	2036327	2040544	+	psc3	gene	mitotic cohesin complex non-SMC subunit Psc3	4217	3377.39	-0.17232	0.205133	0.372041	FALSE
SPAC1805.01c	I	2770615	2773500	-	ppk6	gene	serine/threonine protein kinase Ppk6 (predicted)	2885	4320.88	0.0912395	0.517586	0.684874	FALSE
SPAC1805.02c	I	2773786	2774994	-	etf2	gene	electron transfer flavoprotein beta subunit EtfB (predicted)	1208	9960.79	0.071884	0.611823	0.755175	FALSE
SPAC1805.03c	I	2775105	2777120	-	trm13	gene	tRNA 2'-O-methyltransferase Trm13 (predicted)	2015	859.029	-0.199803	0.336478	0.518426	FALSE
SPAC1805.04	I	2775128	2781053	+	nup132	gene	nucleoporin Nup132	5925	6444.65	-0.237546	0.0754616	0.183061	FALSE
SPAC1805.05	I	2781154	2783133	+	cki3	gene	serine/threonine protein kinase Cki3	1979	10060.7	-0.00137794	0.992156	0.9965	FALSE
SPAC1805.06c	I	2783547	2785086	-	hem2	gene	porphobilinogen synthase Hem2 (predicted)	1539	6539.25	-1.06318	4.33946e-17	6.50717e-15	TRUE
SPAC1805.07c	I	2785159	2786344	-	dad2	gene	DASH complex subunit Dad2	1185	1476.94	0.834287	0.000475698	0.00349749	TRUE
SPAC1805.08	I	2788022	2788718	+	dlc1	gene	dynein light chain Dlc1	696	7347.88	-0.206196	0.171667	0.328753	FALSE
SPAC1805.09c	I	2790112	2791285	-	fmt1	gene	mitochondrial methionyl-tRNA formyltransferase Fmt1 (predicted)	1173	455.053	0.0160414	0.945722	0.972393	FALSE
SPAC1805.10	I	2791137	2794932	+	SPAC1805.10	gene	Schizosaccharomyces specific protein	3795	4342.16	0.451764	0.00124557	0.00756254	FALSE
SPAC1805.11c	I	2792839	2793544	-	rps2602	gene	40S ribosomal protein S26 (predicted)	705	5990.84	-0.403618	0.00245905	0.0129754	FALSE
SPAC1805.12c	I	2794057	2794801	-	uep1	gene	ribosomal-ubiquitin fusion protein Ubi2	744	4725.77	0.0768776	0.57229	0.725261	FALSE
SPAC1805.13	I	2794903	2795753	+	rpl14	gene	60S ribosomal protein L14 (predicted)	850	10864.2	-0.44645	0.0073389	0.030768	FALSE
SPAC1805.14	I	2795957	2797948	+	SPAC1805.14	gene	Schizosaccharomyces specific protein	1991	3215.41	-0.397616	0.00406922	0.0194214	FALSE
SPAC1805.15c	I	2797871	2800406	-	pub2	gene	HECT-type ubiquitin-protein ligase E3 Pub2	2535	916.035	0.136593	0.519926	0.686985	FALSE
SPAC1805.16c	I	2800577	2802126	-	SPAC1805.16c	gene	purine nucleoside phosphorylase (predicted)	1549	3291.91	0.421377	0.0249498	0.0794057	FALSE
SPAC1805.17	I	2803886	2808253	+	crm1	gene	importin family nuclear export receptor Crm1	4367	20559.6	-0.142229	0.312364	0.49402	FALSE
SPAC1805.18	I	2789090	2789377	+	new2	gene	Schizosaccharomyces specific protein New2	287	5814.07	0.433017	0.00167215	0.00959512	FALSE
SPAC1834.01	I	4691803	4693738	+	sup45	gene	translation release factor eRF1	1935	21447	0.279647	0.120986	0.256661	FALSE
SPAC1834.02	I	4693681	4698606	+	aro1	gene	pentafunctional aromatic polypeptide Aro1 (predicted)	4925	43291.8	-0.12537	0.289443	0.469753	FALSE
SPAC1834.03c	I	4698773	4699544	-	hhf1	gene	histone H4 h4.1	771	2912.71	0.129019	0.392209	0.571905	FALSE
SPAC1834.04	I	4699691	4700560	+	hht1	gene	histone H3 h3.1	869	8034.14	-0.80536	1.50832e-08	4.44094e-07	TRUE
SPAC1834.05	I	4702256	4704743	+	alg9	gene	mannosyltransferase complex subunit Alg9 (predicted)	2487	4432.08	-0.424467	0.00251349	0.0131764	FALSE
SPAC1834.06c	I	4704488	4706031	-	pmo25	gene	mo25 family protein Pmo25	1543	4285.06	0.167802	0.210691	0.378421	FALSE
SPAC1834.07	I	4706793	4709252	+	klp3	gene	kinesin-like protein Klp3	2459	2593.04	-0.0376055	0.798731	0.884158	FALSE
SPAC1834.08	I	4709727	4715261	+	mak1	gene	histidine kinase Mak1	5534	15925.2	-0.189704	0.14128	0.287464	FALSE
SPAC1834.09	I	4716549	4717760	+	mug51	gene	variant protein kinase 19 family protein	1211	982.572	-0.162074	0.36856	0.550492	FALSE
SPAC1834.10c	I	4717677	4718455	-	SPAC1834.10c	gene	mitochondrial proton-transporting ATP synthase complex assembly protein (predicted)	778	2058.63	-0.219246	0.145996	0.293505	FALSE
SPAC1834.11c	I	4718513	4721597	-	sec18	gene	secretory pathway protein Sec18 (predicted)	3084	10208.2	0.344492	0.00629277	0.0274346	FALSE
SPAC1834.13	I	4722348	4722584	-	SPAC1834.13	gene	dubious	236	17.0902	-0.637636	0.51223	0.6796	FALSE
SPAC1851.02	I	4500526	4501673	+	slc1	gene	1-acylglycerol-3-phosphate O-acyltransferase Slc1 (predicted)	1147	6594.43	-0.411061	0.00156191	0.00905682	FALSE
SPAC1851.03	I	4502333	4505734	+	ckb1	gene	CK2 family regulatory subunit Ckb1	3401	5253.2	-0.130399	0.344062	0.526197	FALSE
SPAC1851.04c	I	4503486	4506928	-	ric1	gene	Ypt/Rab-specific guanyl-nucleotide exchange factor (GEF) subunit Ric1	3442	6196.48	-0.184829	0.173491	0.330399	FALSE
SPAC186.01	I	5527462	5528959	+	pfl9	gene	cell surface glycoprotein (predicted) DIPSY family	1497	16.7116	-2.12478	0.0966453	0.219117	FALSE
SPAC186.02c	I	5529851	5531144	-	SPAC186.02c	gene	hydroxyacid dehydrogenase (predicted)	1293	17.6274	-4.07398	0.00168358	0.00964956	TRUE
SPAC186.03	I	5535061	5536432	+	SPAC186.03	gene	L-asparaginase (predicted)	1371	9.28837	-1.68574	0.289997	0.470071	FALSE
SPAC186.04c	I	5538480	5539516	-	SPAC186.04c	gene	N-terminal of transmembrane channel truncated	1036	46.1807	3.371	4.56392e-05	0.000494591	TRUE
SPAC186.05c	I	5540032	5541502	-	SPAC186.05c	gene	human TMEM165 homolog implicated in calcium transport	1470	201.331	2.37811	8.09941e-11	4.14484e-09	TRUE
SPAC186.06	I	5542290	5543031	+	SPAC186.06	gene	ER unfolded protein response protein (predicted)	741	46.7017	2.29624	0.00071248	0.00482571	TRUE
SPAC186.07c	I	5545615	5546613	-	SPAC186.07c	gene	hydroxyacid dehydrogenase (predicted)	998	4.62464	1.32595	0.563522	0.718811	FALSE
SPAC186.08c	I	5548884	5550012	-	SPAC186.08c	gene	L-lactate dehydrogenase (predicted)	1128	2.25019	4.48	0.165655	NA	NA
SPAC186.09	I	5552811	5554529	+	SPAC186.09	gene	pyruvate decarboxylase (predicted)	1718	5.69343	2.14914	0.247003	0.423134	FALSE
SPAC18B11.02c	I	313974	315335	+	SPAC18B11.02c	gene	tRNA pseudouridine synthase (predicted)	1361	2871.81	-0.366473	0.0088697	0.0355229	FALSE
SPAC18B11.03c	I	311920	314040	+	SPAC18B11.03c	gene	N-acetyltransferase (predicted)	2120	1202.88	-0.509658	0.014376	0.0514125	FALSE
SPAC18B11.04	I	310157	311712	-	ncs1	gene	neuronal calcium sensor related protein Ncs1	1555	3758.02	0.169462	0.293105	0.473504	FALSE
SPAC18B11.05	I	308138	310034	-	gpi18	gene	pig-V dolichyl-phosphate-mannose-glycolipid alpha-mannosyltransferase (predicted)	1896	2462.75	0.416534	0.00363843	0.0178011	FALSE
SPAC18B11.06	I	306764	308031	-	lcp5	gene	U3 snoRNP-associated protein Lcp5 (predicted)	1267	2303.99	-0.736399	2.71105e-06	4.32695e-05	TRUE
SPAC18B11.07c	I	305602	306762	+	rhp6	gene	Rad6 homolog ubiquitin conjugating enzyme E2 Rhp6	1160	1680.78	0.803276	0.00045767	0.00338424	TRUE
SPAC18B11.08c	I	304355	305168	+	SPAC18B11.08c	gene	conserved fungal protein	813	709.823	0.560068	0.0123902	0.045757	FALSE
SPAC18B11.09c	I	303004	304161	+	SPAC18B11.09c	gene	serine O-acetyltransferase activity (predicted)	1157	676.508	-0.180239	0.374642	0.555385	FALSE
SPAC18B11.10	I	299278	301837	-	tup11	gene	transcriptional corepressor Tup11	2559	4232.21	-0.082311	0.541061	0.700977	FALSE
SPAC18B11.11	I	294591	299154	-	SPAC18B11.11	gene	GTPase activating protein (predicted)	4563	2753.04	-0.47171	0.0024056	0.0127558	FALSE
SPAC18G6.01c	I	2208991	2210790	-	SPAC18G6.01c	gene	chalcone related protein family	1799	3134.68	-0.0512338	0.737116	0.839739	FALSE
SPAC18G6.02c	I	2210810	2214664	-	chp1	gene	chromodomain protein Chp1	3854	3978.52	-0.155677	0.256526	0.433687	FALSE
SPAC18G6.03	I	2215635	2217134	+	ypt3	gene	GTPase Ypt3	1499	14630.8	0.00530111	0.96523	0.982894	FALSE
SPAC18G6.04c	I	2217019	2219065	-	shm2	gene	serine hydroxymethyltransferase Shm2 (predicted)	2046	12331.6	-0.0539806	0.722751	0.830128	FALSE
SPAC18G6.05c	I	2219135	2227378	-	gcn1	gene	translation elongation regulator Gcn1 (predicted)	8243	21935.6	-0.391731	0.00117355	0.0072067	FALSE
SPAC18G6.06	I	2228922	2230058	+	utp11	gene	U3 snoRNP-associated protein Utp11 (predicted)	1136	3455.16	0.557435	0.000701661	0.00476745	FALSE
SPAC18G6.07c	I	2229963	2231496	-	mra1	gene	rRNA (pseudouridine) methyltransferase Mra1	1533	3633.63	-0.0895768	0.507376	0.676105	FALSE
SPAC18G6.09c	I	2231661	2234214	-	SPAC18G6.09c	gene	Schizosaccharomyces specific protein	2553	5171.1	-0.162817	0.263222	0.441649	FALSE
SPAC18G6.10	I	2234262	2236773	+	lem2	gene	LEM domain protein Heh1/Lem2	2511	2970.69	-0.0794514	0.590771	0.737949	FALSE
SPAC18G6.11c	I	2236712	2239308	-	rrn3	gene	ribosomal DNA (rDNA) transcription factor Rrn3	2596	6469.37	-0.975888	1.4015e-12	9.71708e-11	TRUE
SPAC18G6.12c	I	2239252	2240546	-	SPAC18G6.12c	gene	ThiJ domain protein (predicted)	1294	2351.01	-0.237042	0.112156	0.24325	FALSE
SPAC18G6.13	I	2241013	2241357	+	SPAC18G6.13	gene	Schizosaccharomyces specific protein	344	329.203	0.891893	0.0021175	0.0115709	FALSE
SPAC18G6.14c	I	2241748	2242554	-	rps7	gene	40S ribosomal protein S7 (predicted)	806	35940.2	-0.209246	0.255968	0.43297	FALSE
SPAC18G6.15	I	2243558	2245220	+	mal3	gene	EB1 family Mal3	1662	6007.29	-0.371505	0.00668039	0.0286024	FALSE
SPAC1952.01	I	4967939	4969888	+	gab1	gene	Pig-U Gab1 (predicted)	1949	1114.59	-0.721527	2.21867e-05	0.000271461	TRUE
SPAC1952.02	I	4969822	4970737	+	tma23	gene	ribosome biogenesis protein Tma23 (predicted)	915	2102.26	-0.394868	0.00864	0.0348846	FALSE
SPAC1952.03	I	4970821	4972306	+	otu2	gene	ubiquitin specific cysteine protease OTU family Otu2	1485	4649.18	0.521306	0.00717785	0.0301974	FALSE
SPAC1952.04c	I	4972426	4973471	-	SPAC1952.04c	gene	conserved fungal protein	1045	653.586	-0.16107	0.419543	0.598498	FALSE
SPAC1952.05	I	4973601	4975698	+	gcn5	gene	SAGA complex histone acetyltransferase catalytic subunit Gcn5	2097	3221.64	-0.0361586	0.801487	0.886447	FALSE
SPAC1952.06c	I	4975630	4978148	-	SPAC1952.06c	gene	spliceosomal complex subunit (predicted)	2518	3746.45	-0.310038	0.0234436	0.0758545	FALSE
SPAC1952.07	I	4978592	4980303	+	rad1	gene	checkpoint clamp complex protein Rad1	1711	1838.65	0.131572	0.417914	0.596702	FALSE
SPAC1952.08c	I	4978273	4981008	-	SPAC1952.08c	gene	pyridoxamine 5'-phosphate oxidase (predicted)	2735	4338.44	0.00389483	0.97727	0.989214	FALSE
SPAC1952.09c	I	4981215	4984035	-	SPAC1952.09c	gene	acetyl-CoA hydrolase (predicted)	2820	3876.97	0.0841695	0.533775	0.695028	FALSE
SPAC1952.10c	I	4984297	4986605	-	SPAC1952.10c	gene	conserved fungal protein	2308	517.69	-0.24466	0.254808	0.431899	FALSE
SPAC1952.11c	I	4986541	4989670	-	ure2	gene	urease Ure2	3129	6945.33	-0.20179	0.113768	0.245336	FALSE
SPAC1952.12c	I	4989725	4991010	-	csn71	gene	COP9/signalosome complex subunit 7a (predicted)	1285	722.265	-0.129091	0.544099	0.703616	FALSE
SPAC1952.13	I	4991106	4993629	+	ned1	gene	lipin Ned1	2523	2937.91	0.157945	0.323978	0.505201	FALSE
SPAC1952.14c	I	4993624	4994533	-	mrpl25	gene	mitochondrial ribosomal protein subunit L25 (predicted)	909	956.399	-0.250958	0.154291	0.305737	FALSE
SPAC1952.15c	I	4994792	4997222	-	rec24	gene	meiotic recombination protein Rec24	2430	252.369	0.542874	0.0713137	0.175508	FALSE
SPAC1952.16	I	4995327	5000816	+	rga9	gene	RhoGAP GTPase activator towards Rho/Rac/Cdc42-like small GTPases (predicted)	5489	6072.03	-0.0321115	0.804021	0.888945	FALSE
SPAC1952.17c	I	4999993	5002396	-	SPAC1952.17c	gene	GTPase activating protein (predicted)	2403	2469.44	0.301705	0.0351851	0.103359	FALSE
SPAC19A8.01c	I	2490084	2494363	+	sec73	gene	guanyl-nucleotide exchange factor Sec73 (predicted)	4279	3215.39	-0.115038	0.42391	0.602329	FALSE
SPAC19A8.02	I	2485083	2489081	-	SPAC19A8.02	gene	pleckstrin homology domain protein	3998	9259.42	-0.0518024	0.677667	0.802056	FALSE
SPAC19A8.03	I	2482408	2484948	-	ymr1	gene	phosphatidylinositol-3-phosphatase myotubularin family (predicted)	2540	5600.57	0.464188	0.00031016	0.00243274	FALSE
SPAC19A8.04	I	2480065	2482210	-	erg5	gene	C-22 sterol desaturase Erg5	2145	47079.9	0.20953	0.0814592	0.193035	FALSE
SPAC19A8.05c	I	2477864	2480031	+	sst4	gene	sorting receptor for ubiquitinated membrane proteins ESCRT 0 complex subunit Sst4	2167	4956.49	0.723144	5.32753e-06	7.77193e-05	TRUE
SPAC19A8.06	I	2475940	2477174	-	SPAC19A8.06	gene	short chain dehydrogenase (predicted)	1234	2227.82	0.0348007	0.810398	0.893073	FALSE
SPAC19A8.07c	I	2474620	2475765	+	imp4	gene	U3 snoRNP-associated protein Imp4 (predicted)	1145	4925.95	0.698259	5.23538e-07	1.01987e-05	TRUE
SPAC19A8.08	I	2468576	2472061	-	upf2	gene	nonsense-mediated decay protein Upf2	3485	6618	-0.188789	0.147055	0.295301	FALSE
SPAC19A8.09	I	2467781	2468393	-	yos1	gene	ER to Golgi transport protein Yos1 (predicted)	612	474.388	0.691166	0.00229261	0.0123292	FALSE
SPAC19A8.10	I	2465369	2467346	-	rfp1	gene	SUMO-targeted ubiquitin-protein ligase subunit Rfp1	1977	909.373	-0.135889	0.482241	0.65656	FALSE
SPAC19A8.11c	I	2462251	2467428	+	SPAC19A8.11c	gene	conserved eukaryotic protein	5177	3322.72	-0.118293	0.414277	0.593218	FALSE
SPAC19A8.12	I	2462202	2465087	-	dcp2	gene	mRNA decapping complex catalytic subunit Dcp2	2885	5957.6	0.25622	0.059932	0.153046	FALSE
SPAC19A8.13	I	2461151	2462268	-	usp101	gene	U1 snRNP-associated protein Usp101	1117	3597.04	-0.127053	0.361904	0.544467	FALSE
SPAC19A8.14	I	2460189	2461046	-	pth2	gene	mitochondrial aminoacyl-tRNA hydrolase Pth2 (predicted)	857	1397.79	0.0230965	0.887683	0.938903	FALSE
SPAC19A8.15	I	2457495	2459817	-	trp2	gene	tryptophan synthase (predicted)	2322	34528.9	0.3818	0.0103055	0.0396714	FALSE
SPAC19A8.16	I	2472433	2472961	-	prl65	gene	conserved fungal protein	528	330.481	0.00376934	0.988025	0.995026	FALSE
SPAC19B12.01	I	4875418	4878120	+	SPAC19B12.01	gene	TPR repeat protein TTC27 family	2702	7135.4	-0.208047	0.17608	0.333193	FALSE
SPAC19B12.02c	I	4878579	4880798	-	gas1	gene	cell wall protein Gas1 13-beta-glucanosyltransferase (predicted)	2219	9748.67	0.0301498	0.824976	0.902213	FALSE
SPAC19B12.03	I	4882814	4889915	+	bgs3	gene	13-beta-glucan synthase subunit Bgs3	7101	14639.3	-0.433847	0.000533701	0.00382792	FALSE
SPAC19B12.04	I	4890186	4890829	+	rps3001	gene	40S ribosomal protein S30 (predicted)	643	5552.81	0.100686	0.644203	0.779475	FALSE
SPAC19B12.05c	I	4890740	4893805	-	fcp1	gene	CTD phosphatase Fcp1	3065	12200.8	0.0189254	0.877529	0.932483	FALSE
SPAC19B12.06c	I	4893974	4895378	-	SPAC19B12.06c	gene	rhomboid family protease associated with COP1 coated vesicle (predicted)	1404	5263.81	0.02304	0.860272	0.922047	FALSE
SPAC19B12.07c	I	4895458	4897099	-	SPAC19B12.07c	gene	human ZNF277 ortholog	1641	1893.67	0.110104	0.487152	0.660046	FALSE
SPAC19B12.08	I	4897936	4900012	+	atg4	gene	Atg8 deconjugator Atg4 (predicted)	2076	1132.52	0.499689	0.00717604	0.0301974	FALSE
SPAC19B12.09	I	4900282	4901134	+	srp14	gene	signal recognition particle subunit Srp14	852	7310.48	0.107215	0.4658	0.642593	FALSE
SPAC19B12.10	I	4901551	4904311	+	sst2	gene	human AMSH/STAMBP protein homolog ubiquitin specific-protease	2760	3550.14	0.520733	0.000216042	0.00177995	FALSE
SPAC19B12.11c	I	4903418	4904283	-	SPAC19B12.11c	gene	zinc finger protein human ZNF593 ortholog	865	4695.74	0.42682	0.00184861	0.0104103	FALSE
SPAC19B12.12c	I	4904221	4906394	-	yip11	gene	SMN family protein Yip11	2173	369.382	-0.2441	0.32211	0.503181	FALSE
SPAC19B12.13	I	4906912	4909314	+	cox1102	gene	cytochrome c oxidase assembly protein Cox1102/ mitochondrial ribosomal protein Rsm2202 fusion protein (predicted)	2402	254.959	-0.0469036	0.866645	0.926037	FALSE
SPAC19D5.01	I	5202366	5205202	+	pyp2	gene	tyrosine phosphatase Pyp2	2836	852.264	-1.52869	3.58434e-17	5.50282e-15	TRUE
SPAC19D5.02c	I	5205155	5206288	-	pex22	gene	peroxisomal membrane protein Pex22 (predicted)	1133	3082.19	-0.379884	0.0170664	0.0591953	FALSE
SPAC19D5.03	I	5206595	5208422	+	cid1	gene	poly(A) polymerase Cid1	1827	892.81	-0.363762	0.0556289	0.144635	FALSE
SPAC19D5.04	I	5208643	5218739	+	ptr1	gene	HECT-type ubiquitin ligase E3 Ptr1	10096	27011.8	0.0507862	0.674117	0.799615	FALSE
SPAC19D5.05c	I	5218789	5219613	-	imp3	gene	U3 snoRNP-associated protein Imp3 (predicted)	824	2174.77	0.550214	0.000537639	0.00384594	FALSE
SPAC19D5.06c	I	5220220	5221383	-	din1	gene	Dhp1p-interacting protein Din1	1163	1920.84	0.0284362	0.867347	0.926295	FALSE
SPAC19D5.07	I	5222447	5224795	+	uga1	gene	4-aminobutyrate aminotransferase (GABA transaminase)	2348	923.035	-0.385881	0.0570398	0.14753	FALSE
SPAC19D5.09c	I	5195711	5199712	-	Tf2-8	gene	retrotransposable element/transposon Tf2-type	4001	0.179897	-2.56766	0.665967	NA	NA
SPAC19D5.10c	I	5221387	5221719	-	SPAC19D5.10c	gene	dubious	332	48.3544	1.57448	0.040104	0.113676	FALSE
SPAC19D5.11c	I	5219548	5220112	-	ctf8	gene	DNA replication factor C complex subunit Ctf8 (predicted)	564	2893.94	0.48235	0.0107787	0.0412022	FALSE
SPAC19E9.01c	I	1351565	1353770	-	nup40	gene	nucleoporin Nup40	2205	6289.23	-0.310016	0.0291165	0.0892316	FALSE
SPAC19E9.02	I	1354204	1357184	+	fin1	gene	serine/threonine protein kinase NIMA related Fin1	2980	5600.28	0.154422	0.273148	0.451701	FALSE
SPAC19E9.03	I	1361066	1364174	+	pas1	gene	cyclin Pas1	3108	7614.41	-0.449794	0.000731604	0.0049345	FALSE
SPAC19G12.01c	I	4041809	4044613	-	cut20	gene	anaphase-promoting complex platform subcomplex scaffold subunit Apc4/Cut20	2804	1787.58	-0.133665	0.378513	0.558246	FALSE
SPAC19G12.02c	I	4044821	4049384	-	pms1	gene	MutL family mismatch-repair protein Pms1	4563	3738.2	0.190827	0.158744	0.311061	FALSE
SPAC19G12.03	I	4047209	4049353	+	cda1	gene	chitin deacetylase Cda1	2144	3338.95	0.21235	0.119898	0.255064	FALSE
SPAC19G12.04	I	4049307	4050971	+	dal1	gene	ureidoglycolate hydrolase (predicted)	1664	458.614	0.305672	0.174856	0.331609	FALSE
SPAC19G12.05	I	4050905	4052174	+	SPAC19G12.05	gene	mitochondrial citrate transmembrane transporter (predicted)	1269	1856.35	-0.426138	0.0588275	0.150823	FALSE
SPAC19G12.06c	I	4052446	4053397	-	hta2	gene	histone H2A beta	951	4553.27	-0.348985	0.0173254	0.0598362	FALSE
SPAC19G12.07c	I	4053604	4056672	-	rsd1	gene	RNA-binding protein Rsd1 (predicted)	3068	3487.68	-0.00163714	0.990901	0.995999	FALSE
SPAC19G12.08	I	4056794	4058815	+	scs7	gene	sphingosine hydroxylase Scs7	2021	7278.85	-0.228878	0.105593	0.233013	FALSE
SPAC19G12.09	I	4059980	4061192	+	SPAC19G12.09	gene	NADH/NADPH dependent indole-3-acetaldehyde reductase	1212	3693.12	0.677849	0.000125592	0.00111853	TRUE
SPAC19G12.10c	I	4061377	4064952	-	cpy1	gene	vacuolar carboxypeptidase Y	3575	52207.9	-0.0652407	0.599339	0.74533	FALSE
SPAC19G12.11	I	4066981	4068474	+	coq9	gene	ubiquinone biosynthesis protein Coq9 (predicted)	1493	2048.93	-0.0366604	0.818219	0.898212	FALSE
SPAC19G12.12	I	4068498	4069929	+	dlp1	gene	decaprenyl diphosphate synthase subunit 2 Dlp1	1431	1386.27	-0.110318	0.508893	0.676844	FALSE
SPAC19G12.13c	I	4068603	4070968	-	poz1	gene	Pot1 associated protein Poz1	2365	1640.8	0.142127	0.359131	0.541299	FALSE
SPAC19G12.14	I	4072137	4075036	+	its3	gene	1-phosphatidylinositol-4-phosphate 5-kinase Its3	2899	5542.91	0.0509833	0.713768	0.825094	FALSE
SPAC19G12.15c	I	4074998	4077914	-	tpp1	gene	trehalose-6-phosphate phosphatase Tpp1	2916	10856	0.0691662	0.582233	0.731596	FALSE
SPAC19G12.16c	I	4078389	4081129	-	adg2	gene	conserved fungal protein Adg2	2740	13414.9	0.00206692	0.996251	0.997758	FALSE
SPAC19G12.17	I	4066258	4066971	-	erh1	gene	enhancer of rudimentary homolog Erh1	713	4190.54	0.566783	0.00208002	0.0114437	FALSE
SPAC1A6.01c	I	1066192	1070006	-	SPAC1A6.01c	gene	human thyroid receptor interacting protein homolog transcription coactivator (predicted)	3814	3461.53	-0.0758799	0.590122	0.737566	FALSE
SPAC1A6.02	I	1068668	1070235	+	SPAC1A6.02	gene	WD repeat protein human WDR55 family involved in ribosome biogenesis (predicted)	1567	5101.61	-0.380037	0.00440037	0.0206353	FALSE
SPAC1A6.03c	I	1069923	1072343	-	SPAC1A6.03c	gene	phospholipase (predicted)	2420	9649.19	-0.0433317	0.736356	0.83917	FALSE
SPAC1A6.04c	I	1074331	1077514	-	plb1	gene	phospholipase B homolog Plb1	3183	34891.9	-0.545378	5.25844e-05	0.000561365	FALSE
SPAC1A6.05c	I	1079635	1081713	-	ptl3	gene	triacylglycerol lipase ptl3	2078	3353.27	-0.0626111	0.645931	0.780979	FALSE
SPAC1A6.06c	I	1081916	1083616	-	meu31	gene	Schizosaccharomyces specific protein Meu31	1700	588.406	0.524371	0.0105998	0.0406107	FALSE
SPAC1A6.07	I	1084068	1086426	+	sle1	gene	eisosome assembly protein Seg1	2358	7284.75	0.226562	0.132445	0.274336	FALSE
SPAC1A6.08c	I	1086242	1087505	-	mug125	gene	Schizosaccharomyces specific protein Mug125	1263	494.15	-0.313744	0.187274	0.347603	FALSE
SPAC1A6.09c	I	1087443	1089673	-	lag1	gene	sphingosine N-acyltransferase Lag1	2230	3383.43	-0.741913	4.32266e-08	1.10168e-06	TRUE
SPAC1A6.10	I	1090678	1092303	+	tcd1	gene	tRNA threonylcarbamoyladenosine dehydratase Tcd1 (predicted)	1625	4935.26	-0.785761	4.00249e-07	8.09031e-06	TRUE
SPAC1A6.11	I	1073171	1074075	+	SPAC1A6.11	gene	dubious	904	56.2331	0.398781	0.50373	0.67345	FALSE
SPAC1B1.01	I	3536526	3538612	+	deb1	gene	transcription factor Deb1/Rdp1	2086	2405.53	0.00693803	0.96586	0.982894	FALSE
SPAC1B1.02c	I	3538774	3540942	-	SPAC1B1.02c	gene	NAD/NADH kinase (predicted)	2168	3050.71	0.077451	0.593967	0.740983	FALSE
SPAC1B1.03c	I	3541416	3544320	-	kap95	gene	karyopherin Kap95	2904	9831.18	-0.361444	0.0049685	0.0226569	FALSE
SPAC1B1.04c	I	3544706	3548171	-	pan3	gene	protein kinase-like PAN complex subunit Pan3 (predicted)	3465	6489.29	0.178119	0.183234	0.342165	FALSE
SPAC1B2.02c	I	2808329	2810033	-	ugo1	gene	mitochondrial fusion protein Ugo1 (predicted)	1704	5731.61	0.101595	0.432688	0.611702	FALSE
SPAC1B2.03c	I	2810265	2812517	-	SPAC1B2.03c	gene	GNS1/SUR4 family protein (predicted)	2252	5015.7	-0.676419	1.17283e-06	2.0439e-05	TRUE
SPAC1B2.04	I	2814097	2815495	+	cox6	gene	cytochrome c oxidase subunit VI (predicted)	1398	23906.5	1.40102	7.04509e-25	2.67216e-22	TRUE
SPAC1B2.05	I	2815646	2820694	+	mcm5	gene	MCM complex subunit Mcm5	5048	4452.7	0.038074	0.77748	0.868606	FALSE
SPAC1B2.06	I	2812662	2813530	+	SPAC1B2.06	gene	Schizosaccharomyces pombe specific protein	868	238.874	-0.937884	0.0013239	0.00791886	TRUE
SPAC1B3.01c	I	4925782	4927980	-	SPAC1B3.01c	gene	uracil phosphoribosyltransferase (predicted)	2198	1484.37	-0.03466	0.831615	0.906858	FALSE
SPAC1B3.02c	I	4928172	4929655	-	SPAC1B3.02c	gene	transcription elongation factor Elf1 family (predicted)	1483	5630.96	-0.101598	0.522634	0.688949	FALSE
SPAC1B3.03c	I	4929854	4931230	-	wis2	gene	cyclophilin family peptidyl-prolyl cis-trans isomerase Wis2	1376	12395	0.0900594	0.638223	0.774889	FALSE
SPAC1B3.04c	I	4931258	4933788	-	SPAC1B3.04c	gene	mitochondrial GTPase involved in translation Guf1 (predicted)	2530	991.977	-1.22713	1.27025e-12	8.90282e-11	TRUE
SPAC1B3.05	I	4934547	4937012	+	not3	gene	CCR4-Not complex subunit Not3/5 (predicted)	2465	6476.26	0.187318	0.195111	0.357104	FALSE
SPAC1B3.06c	I	4937755	4939182	-	SPAC1B3.06c	gene	UbiE family methyltransferase (predicted)	1427	12127.6	0.52228	0.00130559	0.00784573	FALSE
SPAC1B3.07c	I	4940363	4941623	-	vps28	gene	ESCRT I complex subunit Vps28	1260	2074.78	0.109679	0.478295	0.652973	FALSE
SPAC1B3.08	I	4942200	4944230	+	SPAC1B3.08	gene	COP9 signalosome complex subunit 12 (predicted)	2030	4130.61	0.0307667	0.824722	0.902213	FALSE
SPAC1B3.09c	I	4944132	4945814	-	SPAC1B3.09c	gene	Noc2p-Noc3p complex subunit Noc2 family (predicted)	1682	11139.7	0.162535	0.40765	0.587249	FALSE
SPAC1B3.10c	I	4946090	4948084	-	SPAC1B3.10c	gene	SEL1 repeat protein unknown biological role	1994	1557.42	-0.0399995	0.834477	0.908443	FALSE
SPAC1B3.11c	I	4948541	4950238	-	ypt4	gene	GTPase Ypt4	1697	732.496	0.00937442	0.963781	0.982624	FALSE
SPAC1B3.12c	I	4950341	4951480	-	rpb10	gene	DNA-directed RNA polymerase I II and III subunit Rpb10	1139	4201.86	0.0562412	0.683916	0.804872	FALSE
SPAC1B3.13	I	4951337	4954199	+	nan1	gene	U3 snoRNP-associated protein Nan1 (predicted)	2862	4947.31	-0.854686	1.33975e-10	6.49526e-09	TRUE
SPAC1B3.14	I	4954542	4955675	+	vma3	gene	V-type ATPase V0 subunit c (proteolipid subunit)	1133	5857.16	-0.0291758	0.820694	0.899054	FALSE
SPAC1B3.15c	I	4955644	4958764	-	SPAC1B3.15c	gene	vitamin H transmembrane transporter (predicted)	3120	2028.28	-0.286172	0.0627105	0.158696	FALSE
SPAC1B3.16c	I	4958698	4961033	-	vht1	gene	vitamin H transmembrane transporter Vht1	2335	33875.6	-1.23585	9.94552e-11	4.93298e-09	TRUE
SPAC1B3.17	I	4964526	4966980	+	clr2	gene	chromatin silencing protein Clr2	2454	1719.54	-0.491757	0.00126519	0.00766005	FALSE
SPAC1B3.18c	I	4966990	4968398	-	mrps18	gene	mitochondrial ribosomal protein subunit S18 (predicted)	1408	2317.38	0.414153	0.0070286	0.0297964	FALSE
SPAC1B3.20	I	4948562	4949118	+	SPAC1B3.20	gene	Schizosaccharomyces specific protein	556	744.192	0.915163	2.75201e-06	4.35994e-05	TRUE
SPAC1B3.21	I	4942226	4942435	+	coa3	gene	cytochrome C oxidase assembly factor 3 Coa3 (predicted)	209	0	NA	NA	NA	NA
SPAC1B9.02c	I	2402016	2404815	-	sck1	gene	serine/threonine protein kinase Sck1	2799	5635.7	-0.209037	0.112424	0.243749	FALSE
SPAC1B9.03c	I	2406661	2408084	+	SPAC1B9.03c	gene	RNA-binding protein involved in ribosomal large subunit assembly and maintenance (predicted)	1423	9794.98	0.0799444	0.639223	0.77534	FALSE
SPAC1D4.01	I	639405	641280	+	tls1	gene	splicing factor Tls1	1875	4256.41	0.135798	0.346535	0.528491	FALSE
SPAC1D4.02c	I	639545	641680	-	grh1	gene	human GRASP protein family Golgi protein (predicted)	2135	1776.17	-0.0161841	0.92108	0.958387	FALSE
SPAC1D4.03c	I	641845	643775	-	aut12	gene	autophagy associated protein Aut12 (predicted)	1930	1316.46	0.249831	0.130747	0.27134	FALSE
SPAC1D4.04	I	644667	646547	+	cct2	gene	chaperonin-containing T-complex beta subunit Cct2	1880	18312.3	-0.0217254	0.861158	0.922689	FALSE
SPAC1D4.05c	I	644623	648097	-	SPAC1D4.05c	gene	Erd1 homolog (predicted)	3474	6596.6	-0.0586027	0.683863	0.804872	FALSE
SPAC1D4.06c	I	648301	649393	-	csk1	gene	cyclin-dependent kinase/ cyclin-dependent kinase activating kinase Csk1	1092	835.207	-0.0197016	0.914703	0.953753	FALSE
SPAC1D4.07c	I	649449	649889	-	SPAC1D4.07c	gene	dubious	440	49.5123	0.607808	0.325005	0.50607	FALSE
SPAC1D4.08	I	650465	652224	+	pis1	gene	CDP-diacylglycerol--inositol 3-phosphatidyltransferase Pis1 (predicted)	1759	3122.68	-0.271591	0.0744544	0.181505	FALSE
SPAC1D4.09c	I	652225	653321	-	rtf2	gene	replication termination factor Rtf2	1096	3960.52	0.460525	0.00272054	0.0140449	FALSE
SPAC1D4.10	I	653449	656657	+	trz1	gene	nuclear 3'-tRNA processing endonuclease tRNAse Z Trz1	3208	2472.92	0.18152	0.366792	0.548996	FALSE
SPAC1D4.11c	I	656076	660381	-	lkh1	gene	dual specificity protein kinase Lkh1	4305	1583.95	-0.0581066	0.779893	0.870477	FALSE
SPAC1D4.12	I	664310	667647	+	rad15	gene	transcription factor TFIIH complex subunit Rad15	3337	4423.87	-0.0350233	0.799935	0.885338	FALSE
SPAC1D4.13	I	667815	669742	+	byr1	gene	MAP kinase kinase Byr1	1927	3937.43	0.055896	0.703084	0.817533	FALSE
SPAC1D4.14	I	670203	675444	+	tho2	gene	THO complex subunit Tho2 (predicted)	5241	10985.2	-0.0575007	0.6549	0.785799	FALSE
SPAC1F12.02c	I	3809345	3810099	-	tma19	gene	translationally controlled tumor protein homolog Tma19/Tpt1	754	96349.6	0.986353	2.97463e-08	8.059e-07	TRUE
SPAC1F12.04c	I	3811066	3811895	-	SPAC1F12.04c	gene	conserved fungal protein	829	6045.25	0.176453	0.274693	0.45269	FALSE
SPAC1F12.05	I	3812515	3815745	+	any2	gene	arrestin-related endocytic adaptor Any2 (predicted)	3230	4212.22	-0.186083	0.183132	0.342074	FALSE
SPAC1F12.06c	I	3812962	3815706	-	SPAC1F12.06c	gene	inosine-containing RNAs endoribonuclease (predicted)	2744	1369.57	-0.0329601	0.840603	0.911419	FALSE
SPAC1F12.07	I	3815681	3817165	+	ser1	gene	phosphoserine aminotransferase (predicted)	1484	14274.4	0.0772915	0.544426	0.703616	FALSE
SPAC1F12.08	I	3817099	3818568	+	cab4	gene	cytidylyltransferase (predicted)	1469	1157.07	-0.52546	0.00189336	0.0106067	FALSE
SPAC1F12.09	I	3818668	3820526	+	gpi17	gene	pig-S (predicted)	1858	3141.46	-0.178246	0.23651	0.410279	FALSE
SPAC1F12.10c	I	3820527	3821537	-	SPAC1F12.10c	gene	NADPH-hemoprotein reductase (predicted)	1010	2565.02	0.912557	9.41978e-09	2.87861e-07	TRUE
SPAC1F3.01	I	610842	613338	+	rrp6	gene	exosome 3'-5' exoribonuclease subunit Rrp6 (predicted)	2496	7620.25	-0.154843	0.232923	0.406026	FALSE
SPAC1F3.02c	I	613369	617324	-	mkh1	gene	MEK kinase (MEKK) Mkh1	3955	5893.32	0.113927	0.380315	0.560198	FALSE
SPAC1F3.03	I	617816	622703	+	sro7	gene	Lgl family protein Sro7 (predicted)	4887	4681.8	0.0498055	0.71376	0.825094	FALSE
SPAC1F3.04c	I	621054	622267	-	tsr3	gene	SSU-rRNA maturation protein Tsr3 (predicted)	1213	2859.11	0.179296	0.249368	0.42594	FALSE
SPAC1F3.05	I	623091	625407	+	gga21	gene	Golgi localized Arf binding gamma-adaptin ortholog Gga21	2316	6037.58	-0.150645	0.358239	0.540586	FALSE
SPAC1F3.06c	I	625173	631401	-	spo15	gene	sporulation protein Spo15	6228	36160.2	-0.131637	0.275325	0.453276	FALSE
SPAC1F3.07c	I	631511	633102	-	rsc58	gene	RSC complex subunit Rsc58	1591	2709.71	0.0157727	0.911242	0.95203	FALSE
SPAC1F3.08c	I	633148	633474	-	SPAC1F3.08c	gene	dubious	326	7.41277	0.27793	0.854207	0.91952	FALSE
SPAC1F3.09	I	633652	636959	+	mug161	gene	CwfJ family protein splicing factor (predicted)	3307	8940.1	0.294952	0.0454063	0.124848	FALSE
SPAC1F3.10c	I	634898	639430	-	oct1	gene	mitochondrial intermediate peptidase Oct1 (predicted)	4532	4575.81	0.636497	1.50135e-05	0.000193484	TRUE
SPAC1F5.02	I	291979	293771	-	pdi1	gene	protein disulfide isomerase (predicted)	1792	26988.2	0.112227	0.353047	0.535257	FALSE
SPAC1F5.03c	I	289790	291927	+	SPAC1F5.03c	gene	FAD-dependent oxidoreductase involved in late endosome to Golgi transport (predicted)	2137	5597.16	-0.187927	0.20542	0.372208	FALSE
SPAC1F5.04c	I	283287	289200	+	cdc12	gene	formin Cdc12	5913	10853.9	0.155736	0.218386	0.388027	FALSE
SPAC1F5.05c	I	281774	282745	+	mso1	gene	endocytic docking protein Mso1	971	1282.72	0.100585	0.566275	0.720897	FALSE
SPAC1F5.06	I	276657	281347	-	lsh1	gene	ER heat shock protein Lsh1 (predicted)	4690	29971.6	-0.0136479	0.911279	0.95203	FALSE
SPAC1F5.07c	I	276723	278573	+	hem14	gene	protoporphyrinogen oxidase Hem14 (predicted)	1850	3519.06	-0.103304	0.460171	0.637419	FALSE
SPAC1F5.08c	I	275089	276661	+	yam8	gene	stretch-activated calcium channel Yam8	1572	2761.92	0.270087	0.0963857	0.218836	FALSE
SPAC1F5.09c	I	273152	274921	+	shk2	gene	PAK-related kinase Shk2	1769	502.744	-0.0268105	0.903214	0.946957	FALSE
SPAC1F5.10	I	270893	272610	-	SPAC1F5.10	gene	ATP-dependent RNA helicase (predicted)	1717	7030.97	-0.0810833	0.53036	0.693126	FALSE
SPAC1F5.11c	I	259603	271053	+	tra2	gene	NuA4 complex phosphatidylinositol pseudokinase complex subunit Tra2	11450	14981.4	-0.214172	0.102011	0.227129	FALSE
SPAC1F7.01c	I	4212476	4216888	-	spt6	gene	nucleosome remodeling protein Spt6	4412	50734	0.352832	0.0235253	0.0759975	FALSE
SPAC1F7.02c	I	4217218	4219400	-	has1	gene	ATP-dependent RNA helicase Has1 (predicted)	2182	7491.18	-0.714537	2.95575e-08	8.04164e-07	TRUE
SPAC1F7.03	I	4219677	4222702	+	pkd2	gene	TRP-like ion channel Pkd2	3025	3829.82	-0.0149071	0.914886	0.953789	FALSE
SPAC1F7.04	I	4223778	4225824	+	rho1	gene	Rho family GTPase Rho1	2046	7188.49	-0.110587	0.39144	0.571493	FALSE
SPAC1F7.05	I	4226958	4229989	+	cdc22	gene	ribonucleoside reductase large subunit Cdc22	3031	16471.3	0.198493	0.333509	0.515822	FALSE
SPAC1F7.06	I	4230615	4232557	+	hsp3105	gene	ThiJ domain protein	1942	57.3143	0.886598	0.112908	0.244387	FALSE
SPAC1F7.07c	I	4232998	4234760	-	fip1	gene	iron permease Fip1	1762	1580.9	-0.696009	9.60028e-05	0.000893255	TRUE
SPAC1F7.08	I	4235080	4237874	+	fio1	gene	iron transport multicopper oxidase Fio1	2794	5436.33	-0.591941	2.34688e-05	0.000286062	TRUE
SPAC1F7.09c	I	4241812	4243446	-	SPAC1F7.09c	gene	allantoicase (predicted)	1634	785.103	-0.371211	0.0485448	0.131006	FALSE
SPAC1F7.10	I	4243421	4244823	+	SPAC1F7.10	gene	hydantoin racemase family (predicted)	1402	133.638	-0.240601	0.518386	0.685793	FALSE
SPAC1F7.11c	I	4244723	4247894	-	SPAC1F7.11c	gene	transcription factor zf-fungal binuclear cluster type (predicted)	3171	3381.3	-0.437699	0.00169125	0.00968487	FALSE
SPAC1F7.12	I	4248777	4250231	+	yak3	gene	aldose reductase ARK13 family YakC	1454	2130.05	-0.0953059	0.552053	0.709374	FALSE
SPAC1F7.13c	I	4250595	4251468	-	rpl801	gene	60S ribosomal protein L8 (predicted)	873	5760.95	-0.446127	0.00178273	0.0100834	FALSE
SPAC1F7.14c	I	4222648	4222893	-	tam6	gene	mitochondrial conserved protein	245	58.1024	-1.26266	0.0270213	0.084252	FALSE
SPAC1F8.01	I	82746	84786	+	ght3	gene	hexose transmembrane transporter Ght3	2040	214.816	2.34762	3.01224e-06	4.68022e-05	TRUE
SPAC1F8.02c	I	85566	86324	-	shu1	gene	Schizosaccharomyces pombe specific protein predicted cell surface protein	758	6.69407	2.03581	0.220329	0.390511	FALSE
SPAC1F8.03c	I	88201	90300	-	str3	gene	siderophore-iron transporter Str3	2099	96.7792	-1.35047	0.0110453	0.0420179	FALSE
SPAC1F8.04c	I	92387	93931	-	SPAC1F8.04c	gene	hydrolase (predicted)	1544	59.6881	0.523579	0.348444	0.530295	FALSE
SPAC1F8.05	I	95961	96966	+	isp3	gene	Schizosaccharomyces pombe specific protein Isp3	1005	1451.56	1.14678	5.46496e-05	0.000577674	TRUE
SPAC1F8.06	I	99871	101431	+	fta5	gene	cell surface glycoprotein	1560	559.545	1.18388	7.53367e-07	1.38003e-05	TRUE
SPAC1F8.07c	I	101715	103594	-	SPAC1F8.07c	gene	pyruvate decarboxylase (predicted)	1879	166379	-0.105629	0.384238	0.563724	FALSE
SPAC1F8.08	I	103941	104953	+	SPAC1F8.08	gene	Schizosaccharomyces pombe specific protein	1012	422.467	0.553665	0.0593414	0.151899	FALSE
SPAC20G4.01	I	4811984	4813179	+	caf16	gene	CCR4-Not complex subunit Caf16 (predicted)	1195	3090.93	0.0906547	0.557513	0.71425	FALSE
SPAC20G4.02c	I	4813111	4817790	-	fus1	gene	formin Fus1	4679	2311.89	0.345281	0.017044	0.0591813	FALSE
SPAC20G4.03c	I	4818012	4820749	-	hri1	gene	eIF2 alpha kinase Hri1	2737	1717.92	-0.192013	0.278921	0.457809	FALSE
SPAC20G4.04c	I	4820987	4822706	-	hus1	gene	checkpoint clamp complex protein Hus1	1719	1247.65	-0.137258	0.449968	0.627193	FALSE
SPAC20G4.05c	I	4822869	4824867	-	SPAC20G4.05c	gene	UPF0061 family mitochondrial protein (predicted)	1998	1829.67	0.0361392	0.818898	0.898212	FALSE
SPAC20G4.06c	I	4825257	4826099	-	adf1	gene	actin depolymerizing factor cofilin	842	10681.9	0.196072	0.168548	0.325097	FALSE
SPAC20G4.07c	I	4826601	4828141	-	sts1	gene	C-24(28) sterol reductase Sts1	1540	1407.71	-0.374493	0.0352715	0.103519	FALSE
SPAC20G4.08	I	4828891	4832473	+	pdc1	gene	mRNA decapping scaffolding protein	3582	12935.7	-0.0723888	0.552915	0.710198	FALSE
SPAC20G4.09	I	4826230	4826349	+	SPAC20G4.09	gene	Schizosaccharomyces pombe specific protein	119	210.702	0.538655	0.0980248	0.221079	FALSE
SPAC20G8.01	I	1387893	1390617	+	cdc17	gene	ATP-dependent DNA replication ligase Cdc17	2724	3445.99	-0.018036	0.90334	0.946957	FALSE
SPAC20G8.02	I	1390637	1393081	+	SPAC20G8.02	gene	mitochondrial DDHD family phospholipase (predicted)	2444	2373.24	0.065106	0.657772	0.78747	FALSE
SPAC20G8.03	I	1393608	1395820	+	itr2	gene	MFS myo-inositol transmembrane transporter	2212	12586.2	0.168898	0.182762	0.341778	FALSE
SPAC20G8.04c	I	1395770	1398272	-	cir2	gene	mitochondrial electron transfer flavoprotein-ubiquinone oxidoreductase Cir2 (predicted)	2502	6194.5	-0.358272	0.0188158	0.063454	FALSE
SPAC20G8.05c	I	1399200	1402965	-	cdc15	gene	extended Fer/CIP4 (EFC) domain protein Cdc15	3765	12856.5	0.197693	0.173501	0.330399	FALSE
SPAC20G8.06	I	1403154	1409763	+	not1	gene	CCR4-Not complex subunit Not1 (predicted)	6609	23534.3	0.00403911	0.97479	0.988031	FALSE
SPAC20G8.07c	I	1410106	1411256	-	erg2	gene	C-8 sterol isomerase Erg2	1150	2505.49	-0.519745	0.000868679	0.00568077	FALSE
SPAC20G8.08c	I	1411624	1415165	-	fft1	gene	SMARCAD1 family ATP-dependent DNA helicase Fft1 (predicted)	3541	5496.99	-0.398209	0.00242865	0.012836	FALSE
SPAC20G8.09c	I	1415452	1418825	-	nat10	gene	ribosome biogenesis ATPase	3373	12100	-0.320438	0.0111683	0.042286	FALSE
SPAC20G8.10c	I	1418900	1420497	-	atg6	gene	beclin family protein involved in autophagy	1597	1134.29	0.471863	0.0105833	0.0405716	FALSE
SPAC20H4.01	I	2111393	2113866	+	utp5	gene	U3 snoRNP-associated protein Utp5 (predicted)	2473	8965.25	-0.289541	0.025948	0.0816957	FALSE
SPAC20H4.02	I	2113811	2114930	+	dsc3	gene	Golgi Dsc E3 ligase complex subunit Dsc3	1119	5338.59	0.707416	1.96976e-07	4.29089e-06	TRUE
SPAC20H4.03c	I	2114913	2116435	-	tfs1	gene	transcription elongation factor TFIIS	1522	9962.97	0.421661	0.0489975	0.13186	FALSE
SPAC20H4.04	I	2116487	2120279	+	fml2	gene	ATP-dependent 3' to 5' DNA helicase (predicted)	3792	2632.41	-0.0434592	0.783725	0.873243	FALSE
SPAC20H4.05c	I	2116880	2120391	-	SPAC20H4.05c	gene	5'-methylthioribulose-1-phosphate dehydratase adducin (predicted)	3511	2884.97	-0.152177	0.303648	0.484155	FALSE
SPAC20H4.06c	I	2120430	2122465	-	SPAC20H4.06c	gene	RNA-binding protein involved in splicing (predicted)	2035	1471.44	-0.151224	0.34478	0.526571	FALSE
SPAC20H4.07	I	2122490	2124506	+	rad57	gene	RecA family ATPase Rad57/Rhp57	2016	2341.68	0.412516	0.00959295	0.0375792	FALSE
SPAC20H4.08	I	2124684	2125978	+	whi2	gene	phosphatase activator Whi2	1294	3127.89	0.369262	0.00906788	0.0360701	FALSE
SPAC20H4.09	I	2126067	2128359	+	SPAC20H4.09	gene	ATP-dependent RNA helicase spliceosomal (predicted)	2292	3036.92	0.0769017	0.59704	0.742991	FALSE
SPAC20H4.10	I	2128433	2131713	+	ufd2	gene	ubiquitin-protein ligase E4 Ufd2 (predicted)	3280	12774.8	-0.0193638	0.880465	0.933866	FALSE
SPAC20H4.11c	I	2131685	2133066	-	rho5	gene	Rho family GTPase Rho5	1381	1935	0.816201	3.95734e-05	0.000437683	TRUE
SPAC212.01c	I	28738	29657	+	SPAC212.01c	gene	S. pombe specific DUF999 family protein 2	919	0	NA	NA	NA	NA
SPAC212.02	I	27353	27763	-	SPAC212.02	gene	Schizosaccharomyces pombe specific protein	410	0	NA	NA	NA	NA
SPAC212.03	I	23589	24054	-	SPAC212.03	gene	hypothetical protein	465	0.317783	1.48667	0.807429	NA	NA
SPAC212.04c	I	21381	23050	+	SPAC212.04c	gene	S. pombe specific DUF999 family protein 1	1669	139.336	-0.600721	0.110532	0.240862	FALSE
SPAC212.05c	I	20824	21015	+	SPAC212.05c	pseudogene	NA	191	0	NA	NA	NA	NA
SPAC212.05c.1	I	20824	21015	+	SPAC212.05c	pseudogene	pseudogene;external_name=SPAC212.05c;logic_name=pombase;version=1	191	0	NA	NA	NA	NA
SPAC212.06c	I	18042	18974	+	SPAC212.06c	gene	DNA helicase in rearranged telomeric region truncated	932	26.824	0.834204	0.316842	0.498535	FALSE
SPAC212.07c	I	13665	14555	+	SPAC212.07c	pseudogene	NA	890	0	NA	NA	NA	NA
SPAC212.07c.1	I	13665	14555	+	SPAC212.07c	pseudogene	pseudogene;external_name=SPAC212.07c;logic_name=pombase;version=1	890	0	NA	NA	NA	NA
SPAC212.08c	I	11784	12994	+	SPAC212.08c	gene	S. pombe specific GPI anchored protein family 1	1210	53.0947	-0.528828	0.413349	0.592558	FALSE
SPAC212.09c	I	7619	9274	+	SPAC212.09c	pseudogene	NA	1655	0	NA	NA	NA	NA
SPAC212.09c.1	I	7619	9274	+	SPAC212.09c	pseudogene	pseudogene;external_name=SPAC212.09c;logic_name=pombase;version=1	1655	0	NA	NA	NA	NA
SPAC212.10	I	5726	6331	-	SPAC212.10	pseudogene	NA	605	0	NA	NA	NA	NA
SPAC212.10.1	I	5726	6331	-	SPAC212.10	pseudogene	pseudogene malic acid transport protein;external_name=SPAC212.10;logic_name=pombase;version=1	605	0	NA	NA	NA	NA
SPAC212.11	I	1	5662	-	tlh1	gene	RecQ type DNA helicase	5661	190.667	1.66002	2.73844e-05	0.00032438	TRUE
SPAC212.12	I	15855	16226	+	SPAC212.12	gene	S. pombe specific GPI anchored protein family 1	371	255.904	-1.70356	1.07813e-05	0.000146876	TRUE
SPAC21E11.03c	I	4252142	4253622	-	pcr1	gene	transcription factor Pcr1	1480	2060.05	0.106217	0.47483	0.650423	FALSE
SPAC21E11.04	I	4254672	4255695	+	aca1	gene	L-azetidine-2-carboxylic acid acetyltransferase Aca1	1023	6371.03	0.665407	8.2029e-07	1.48158e-05	TRUE
SPAC21E11.05c	I	4254965	4257641	-	cyp8	gene	cyclophilin family peptidyl-prolyl cis-trans isomerase Cyp8	2676	2744.1	0.028193	0.843441	0.913268	FALSE
SPAC21E11.06	I	4257687	4259783	+	tif224	gene	translation initiation factor eIF2B delta subunit (predicted)	2096	8267.64	0.161682	0.312176	0.493845	FALSE
SPAC21E11.07	I	4259954	4261207	+	iba57	gene	mitochondrial iron-sulfur cluster biogenesis protein Iba57 (predicted)	1253	1524.8	-0.122699	0.480644	0.655082	FALSE
SPAC21E11.08	I	4261533	4263964	+	lcb2	gene	serine palmitoyltransferase Lcb2 (predicted)	2431	10512.8	-0.211719	0.0935884	0.214296	FALSE
SPAC222.03c	I	947876	948800	-	tim10	gene	Tim9-Tim10 complex subunit Tim10 (predicted)	924	1038.83	0.0562546	0.747013	0.846527	FALSE
SPAC222.04c	I	950120	950813	-	ies6	gene	Ino80 complex subunit Ies6	693	5598.92	0.890909	1.46419e-06	2.51763e-05	TRUE
SPAC222.05c	I	950912	953006	-	mss1	gene	mitochondrial GTPase (predicted)	2094	2630.7	-0.0423289	0.763204	0.858089	FALSE
SPAC222.06	I	953095	954325	+	mak16	gene	nuclear HMG-like acidic protein Mak16 (predicted)	1230	4737.86	0.233024	0.282329	0.461109	FALSE
SPAC222.07c	I	954279	956707	-	hri2	gene	eIF2 alpha kinase Hri2	2428	3599.6	0.103851	0.447691	0.624829	FALSE
SPAC222.08c	I	957367	958774	-	sno1	gene	glutamine aminotransferase subunit Sno1 (predicted)	1407	6958.98	-0.63905	3.86752e-06	5.86771e-05	TRUE
SPAC222.09	I	959867	962227	+	seb1	gene	RNA-binding protein Seb1	2360	5553.62	-0.100793	0.447532	0.624829	FALSE
SPAC222.10c	I	962314	964867	-	byr4	gene	two-component GAP Byr4	2553	4671.01	0.0597464	0.682532	0.804598	FALSE
SPAC222.11	I	966164	967591	+	hem13	gene	coproporphyrinogen III oxidase Hem13 (predicted)	1427	3713.11	-0.0611704	0.699615	0.815606	FALSE
SPAC222.12c	I	968507	970412	-	atp2	gene	F1-ATPase beta subunit Atp2	1905	80027.6	0.172944	0.1428	0.28937	FALSE
SPAC222.13c	I	970875	973548	-	SPAC222.13c	gene	6-phosphofructo-2-kinase (predicted)	2673	6172.68	0.303296	0.0172674	0.0596954	FALSE
SPAC222.14c	I	973843	976782	-	sey1	gene	GTP binding protein Sey1 (predicted)	2939	9179.36	-0.0957878	0.501019	0.67193	FALSE
SPAC222.15	I	977709	978637	+	meu13	gene	Tat binding protein 1(TBP-1)-interacting protein (TBPIP) homolog (predicted)	928	100.977	0.549721	0.201822	0.367302	FALSE
SPAC222.16c	I	979482	981161	-	csn3	gene	COP9/signalosome complex subunit Csn3 (predicted)	1679	1430.43	-0.217808	0.225123	0.39648	FALSE
SPAC222.17	I	967583	968302	-	SPAC222.17	gene	conserved fungal protein	719	2945.68	0.71718	3.74879e-07	7.64943e-06	TRUE
SPAC222.18	I	978722	979643	+	SPAC222.18	gene	Srp1 family splicing factor (predicted)	921	2624.26	0.760543	7.95895e-07	1.44155e-05	TRUE
SPAC222.19	I	949646	950047	+	tam1	gene	Schizosaccharomyces specific protein Tam1	401	1104.58	-0.0355391	0.840453	0.91141	FALSE
SPAC227.01c	I	498878	500674	-	erd1	gene	Erd1 homolog (predicted)	1796	779.054	-0.422345	0.0272321	0.0847003	FALSE
SPAC227.02c	I	501751	502444	-	rrp15	gene	rRNA processing protein Rrp15 (predicted)	693	3211.7	0.353713	0.111691	0.242625	FALSE
SPAC227.03c	I	502577	504324	-	yea6	gene	mitochondrial NAD transmembrane transporter Yea6 (predicted)	1747	593.504	0.175053	0.414778	0.593497	FALSE
SPAC227.04	I	504835	505775	+	atg10	gene	Atg12 conjugating activity Atg10	940	427.077	-0.354216	0.137872	0.282312	FALSE
SPAC227.05	I	505902	506355	+	gim3	gene	prefoldin subunit 4 Gim3 (predicted)	453	10690.7	0.566329	0.000140213	0.00123174	FALSE
SPAC227.06	I	506520	507605	+	yip5	gene	Rab GTPase binding Yip5 (predicted)	1085	3830.76	-0.25131	0.0943753	0.215174	FALSE
SPAC227.07c	I	507522	509960	-	pab1	gene	protein phosphatase regulatory subunit Pab1	2438	15892.4	0.335542	0.0189687	0.0637033	FALSE
SPAC227.08c	I	510410	511433	-	yth1	gene	mRNA cleavage and polyadenylation specificity factor complex Yth1	1023	1099.05	0.647177	0.00215579	0.0117602	FALSE
SPAC227.09	I	511350	513382	+	fol3	gene	folylpolyglutamate synthase Fol3 (predicted)	2032	2306.6	-0.423457	0.0115282	0.0432426	FALSE
SPAC227.10	I	513820	514921	+	gim4	gene	prefoldin subunit 2 Gim4(predicted)	1101	4959.83	0.453032	0.000838849	0.00551929	FALSE
SPAC227.11c	I	513967	517252	-	yos9	gene	sensor for misfolded ER glycoproteins Yos9 (predicted)	3285	4583.65	-0.17713	0.191945	0.352811	FALSE
SPAC227.12	I	515661	517504	+	rna4	gene	U4/U6 x U5 tri-snRNP complex subunit Prp4 family Rna4	1843	1718.9	-0.0957777	0.551607	0.709083	FALSE
SPAC227.13c	I	517416	519017	-	isu1	gene	mitochondrial iron-sulfur cluster assembly scaffold protein Isu1	1601	2114.29	0.516919	0.00655285	0.0281685	FALSE
SPAC227.14	I	520174	522766	+	yfh7	gene	uridine kinase Yfh7 (predicted)	2592	3507.73	-0.0564235	0.733762	0.837731	FALSE
SPAC227.15	I	523097	526412	+	reg1	gene	protein phosphatase regulatory subunit Reg1 (predicted)	3315	4524.08	-0.312194	0.0223818	0.0729983	FALSE
SPAC227.16c	I	527782	528906	-	psf3	gene	GINS complex subunit Psf3	1124	2658.82	-0.301566	0.032565	0.0973028	FALSE
SPAC227.17c	I	529167	530275	-	SPAC227.17c	gene	conserved protein	1108	3781.09	0.221338	0.171571	0.328752	FALSE
SPAC227.18	I	530261	531981	+	lys3	gene	saccharopine dehydrogenase Lys3	1720	20943.5	-0.32836	0.0132564	0.0482649	FALSE
SPAC227.19c	I	501117	501485	-	SPAC227.19c	gene	conserved protein	368	138.741	-0.749605	0.0546264	0.142835	FALSE
SPAC22A12.01c	I	1156487	1159594	-	pso2	gene	DNA 5' exonuclease (predicted)	3107	2985.69	-0.231193	0.0969441	0.219455	FALSE
SPAC22A12.02c	I	1159626	1160000	-	mug103	gene	Schizosaccharomyces specific protein Mug103	374	78.4138	-0.178629	0.721455	0.829223	FALSE
SPAC22A12.03c	I	1160118	1161595	-	csn4	gene	COP9/signalosome complex subunit Csn4	1477	1640.56	-0.365495	0.0234094	0.0758131	FALSE
SPAC22A12.04c	I	1162203	1162901	-	rps2201	gene	40S ribosomal protein S15a (predicted)	698	4003.7	-0.507638	0.00781806	0.0322733	FALSE
SPAC22A12.05	I	1163057	1163522	+	rpc11	gene	DNA-directed RNA polymerase III complex subunit Rpc11	465	1076.73	0.108328	0.561339	0.716877	FALSE
SPAC22A12.06c	I	1163745	1165581	-	SPAC22A12.06c	gene	serine hydrolase-like	1836	9730.35	-0.234	0.22514	0.39648	FALSE
SPAC22A12.07c	I	1166562	1169743	-	ogm1	gene	protein O-mannosyltransferase Ogm1	3181	25935.8	0.0905874	0.460955	0.638231	FALSE
SPAC22A12.08c	I	1170196	1172171	-	SPAC22A12.08c	gene	cardiolipin synthase/ hydrolase fusion protein (predicted)	1975	8239.99	0.511811	0.000181728	0.00154793	FALSE
SPAC22A12.09c	I	1172351	1174497	-	sap114	gene	U2 snRNP subunit Sap114	2146	6544.83	-0.023439	0.854659	0.919546	FALSE
SPAC22A12.10	I	1172209	1176801	+	ept1	gene	diacylglycerol cholinephosphotransferase/ diacylglycerol ethanolaminesphotransferase Ept1 (predicted)	4592	9824.85	0.172945	0.206572	0.373461	FALSE
SPAC22A12.11	I	1176703	1178897	+	dak1	gene	dihydroxyacetone kinase Dak1	2194	9258.02	0.623439	7.97868e-06	0.000112821	TRUE
SPAC22A12.12c	I	1178856	1180072	-	rrp40	gene	exosome subunit Rrp40	1216	2157.96	0.0313318	0.834119	0.90836	FALSE
SPAC22A12.13	I	1180184	1181157	+	mug84	gene	pig-P subunit (predicted)	973	565.047	-0.245315	0.259131	0.436831	FALSE
SPAC22A12.14c	I	1180999	1182528	-	SPAC22A12.14c	gene	BSD domain protein unknown biological role	1529	4864.46	0.204819	0.266496	0.444942	FALSE
SPAC22A12.15c	I	1182693	1185497	-	bip1	gene	ER heat shock protein BiP	2804	38255.4	-0.662041	6.54097e-07	1.22605e-05	TRUE
SPAC22A12.16	I	1186205	1187928	+	SPAC22A12.16	gene	ATP-citrate synthase subunit 2 (predicted)	1723	8962.45	-0.211032	0.100841	0.225486	FALSE
SPAC22A12.17c	I	1185837	1189506	-	SPAC22A12.17c	gene	short chain dehydrogenase (predicted)	3669	2032.4	0.416765	0.00987151	0.0384369	FALSE
SPAC22E12.01	I	5019371	5021436	+	pet3	gene	phosphoenolpyruvate transmembrane transporter Pet3	2065	1477.78	-0.566777	0.000536941	0.00384594	FALSE
SPAC22E12.02	I	5021952	5024151	+	SPAC22E12.02	gene	splicing factor WW domain -binding Rbm42 (predicted)	2199	2495.99	0.231022	0.114502	0.246042	FALSE
SPAC22E12.03c	I	5022786	5023906	-	hsp3106	gene	glyoxylase III Hsp3106	1120	3027.17	0.358909	0.0147986	0.0524293	FALSE
SPAC22E12.04	I	5024830	5026218	+	ccs1	gene	superoxide dismutase copper chaperone Ccs1	1388	2459.35	0.0170594	0.911604	0.952215	FALSE
SPAC22E12.05c	I	5026143	5027475	-	rer1	gene	Rer1 family protein (predicted)	1332	3763.21	0.131172	0.328776	0.510093	FALSE
SPAC22E12.06c	I	5027605	5030482	-	gmh3	gene	alpha-12-galactosyltransferase Gmh3	2877	4436.55	-0.123049	0.357924	0.540586	FALSE
SPAC22E12.07	I	5030439	5033261	+	rna1	gene	Ran GAP Rna1	2822	8819.6	-0.0974893	0.446977	0.624238	FALSE
SPAC22E12.08	I	5033373	5034586	+	rrn10	gene	RNA polymerase I upstream activation factor complex subunit Rrn10	1213	974.213	-0.161593	0.397941	0.578171	FALSE
SPAC22E12.09c	I	5034187	5036621	-	krp1	gene	kexin	2434	5424.57	-0.628187	1.70893e-06	2.87706e-05	TRUE
SPAC22E12.10c	I	5036954	5039150	-	etp1	gene	mitochondrial type I (2Fe-2S) ferredoxin Etp1/ cytochrome oxidase cofactor Cox15 fusion protein	2196	7407.05	-0.49234	0.000357778	0.00276282	FALSE
SPAC22E12.11c	I	5039546	5043440	-	set3	gene	histone lysine methyltransferase Set3	3894	6639.91	-0.380846	0.00298862	0.0151261	FALSE
SPAC22E12.13c	I	5043386	5044768	-	rlp24	gene	ribosomal L24-like protein involved in ribosome biogenesis Rlp24 (predicted)	1382	4321.14	-0.783628	9.96903e-09	3.03209e-07	TRUE
SPAC22E12.14c	I	5045616	5049021	-	sck2	gene	serine/threonine protein kinase Sck2	3405	5691.53	-0.350457	0.00972278	0.0379265	FALSE
SPAC22E12.16c	I	5049155	5052429	-	pik1	gene	1-phosphatidylinositol 4-kinase Pik1	3274	7856.98	0.0631597	0.680253	0.803449	FALSE
SPAC22E12.17c	I	5052522	5054738	-	glo3	gene	ARF GTPase activating protein (predicted)	2216	8156.31	0.115951	0.421091	0.600308	FALSE
SPAC22E12.18	I	5055172	5056344	+	SPAC22E12.18	gene	conserved fungal protein	1172	4016.93	-0.00653521	0.962071	0.982068	FALSE
SPAC22E12.19	I	5056600	5059053	+	snt1	gene	Set3 complex subunit Snt1	2453	4541.7	-0.352529	0.00919463	0.0365068	FALSE
SPAC22F3.02	I	705042	708014	-	atf31	gene	transcription factor Atf31	2972	468.866	0.316604	0.157483	0.309588	FALSE
SPAC22F3.03c	I	703669	707990	+	rdh54	gene	ATP-dependent DNA helicase Rdh54	4321	2108.44	0.104942	0.495906	0.667992	FALSE
SPAC22F3.04	I	697960	702533	-	mug62	gene	AMP binding enzyme (predicted)	4573	332.754	0.275763	0.265132	0.443699	FALSE
SPAC22F3.05c	I	697191	703040	+	alp41	gene	ADP-ribosylation factor Alp41	5849	3116.79	-0.263084	0.0926943	0.212551	FALSE
SPAC22F3.06c	I	693514	697130	+	lon1	gene	Lon protease homolog Lon1 (predicted)	3616	21529.8	-0.205612	0.114512	0.246042	FALSE
SPAC22F3.07c	I	691472	692077	+	atp20	gene	F0-ATPase subunit G (predicted)	605	14980.6	0.774348	1.81612e-08	5.20458e-07	TRUE
SPAC22F3.08c	I	689345	691122	+	rok1	gene	ATP-dependent RNA helicase Rok1 (predicted)	1777	3609.87	-0.358805	0.0113399	0.0427102	FALSE
SPAC22F3.09c	I	686543	689179	+	res2	gene	MBF transcription factor complex subunit Res2	2636	1840.29	0.295968	0.0511704	0.136005	FALSE
SPAC22F3.10c	I	683990	686347	+	gcs1	gene	glutamate-cysteine ligase Gcs1	2357	9973.93	-0.16194	0.246746	0.422806	FALSE
SPAC22F3.11c	I	682835	683660	+	snu23	gene	U4/U6 x U5 tri-snRNP complex subunit Snu23	825	1926.6	0.442026	0.00335862	0.0166973	FALSE
SPAC22F3.12c	I	679062	681890	+	rgs1	gene	regulator of G-protein signaling Rgs1	2828	3539.23	0.905129	5.4107e-11	2.88332e-09	TRUE
SPAC22F3.13	I	673984	678307	-	tsc1	gene	hamartin	4323	5936.93	0.200796	0.127016	0.266049	FALSE
SPAC22F3.15	I	692567	693061	+	SPAC22F3.15	gene	GatB/YqeY domain protein	494	994.982	0.322796	0.115884	0.24841	FALSE
SPAC22F8.02c	I	4785162	4786280	-	pvg5	gene	PvGal biosynthesis protein Pvg5	1118	2006.12	-0.43068	0.00760417	0.0315722	FALSE
SPAC22F8.03c	I	4788494	4788895	-	SPAC22F8.03c	gene	Schizosaccharomyces pombe specific protein	401	3.32838	-1.1351	0.672643	NA	NA
SPAC22F8.04	I	4789418	4791232	+	pet1	gene	phosphoenolpyruvate transmembrane transporter Pet1	1814	5641.62	-0.311363	0.0271134	0.0844168	FALSE
SPAC22F8.05	I	4791892	4795263	+	SPAC22F8.05	gene	alphaalpha-trehalose-phosphate synthase (predicted)	3371	7464.81	0.549141	0.0108208	0.0413017	FALSE
SPAC22F8.06	I	4795276	4796348	+	pam1	gene	20S proteasome complex subunit beta 6	1072	13531.8	0.186367	0.144229	0.291167	FALSE
SPAC22F8.07c	I	4797195	4799346	-	rtf1	gene	replication termination factor Rtf1	2151	4004.59	-0.243014	0.113903	0.245336	FALSE
SPAC22F8.08	I	4799541	4802652	+	sec24	gene	COPII cargo receptor Sec24/Sfb2 subunit	3111	10401.7	0.156516	0.374948	0.555402	FALSE
SPAC22F8.09	I	4803032	4804584	+	rrp16	gene	rRNA processing protein Rrp16 (predicted)	1552	15052.9	-0.050796	0.715747	0.826049	FALSE
SPAC22F8.10c	I	4804513	4806453	-	sap145	gene	U2 snRNP-associated protein Sap145	1940	4126.06	0.106281	0.466059	0.642813	FALSE
SPAC22F8.11	I	4807494	4811555	+	plc1	gene	phosphoinositide phospholipase C Plc1	4061	4450.3	-0.00988743	0.946267	0.97251	FALSE
SPAC22F8.12c	I	4807981	4811405	-	shf1	gene	small histone ubiquitination factor Shf1	3424	3078.77	0.468212	0.00237228	0.0126313	FALSE
SPAC22G7.01c	I	725865	728242	-	fra1	gene	iron responsive transcriptional regulator peptidase family (predicted)	2377	3905.39	-0.767195	2.10953e-08	5.91402e-07	TRUE
SPAC22G7.02	I	728335	731867	+	kap111	gene	karyopherin Kap111 (predicted)	3532	6495.74	-0.154364	0.297253	0.477501	FALSE
SPAC22G7.03	I	731933	732759	+	SPAC22G7.03	gene	Schizosaccharomyces specific protein	826	460.02	0.244348	0.29465	0.474945	FALSE
SPAC22G7.04	I	732826	736603	+	pan2	gene	ubiquitin C-terminal hydrolase poly(A)-specific ribonuclease complex subunit Pan2 (predicted)	3777	4875.95	-0.453899	0.000960852	0.00613423	FALSE
SPAC22G7.05	I	736722	738782	+	kri1	gene	ribosome biogenesis protein Kri1 (predicted)	2060	8414.57	-0.357226	0.0462218	0.126287	FALSE
SPAC22G7.06c	I	739167	746117	-	ura1	gene	carbamoyl-phosphate synthase (glutamine hydrolyzing) aspartate carbamoyltransferase Ura1	6950	85991	-0.222086	0.0732275	0.179064	FALSE
SPAC22G7.07c	I	746537	748971	-	ime4	gene	mRNA (N6-adenosine)-methyltransferase Ime4 (predicted)	2434	890.605	-0.188963	0.29618	0.476371	FALSE
SPAC22G7.08	I	749523	751846	+	ppk8	gene	serine/threonine protein kinase Ppk8 (predicted)	2323	1174.18	-0.112165	0.505433	0.675028	FALSE
SPAC22G7.09c	I	751647	753492	-	nup45	gene	nucleoporin Nup45	1845	6397.59	-0.201818	0.120796	0.256467	FALSE
SPAC22G7.10	I	753624	755676	+	iss1	gene	mRNA cleavage and polyadenylation specificity factor complex subunit Fip1 homolog (predicted)	2052	6979.43	0.356995	0.0132818	0.0483289	FALSE
SPAC22G7.11c	I	754932	755637	-	cum1	gene	conserved fungal protein	705	535.944	0.25361	0.247894	0.4241	FALSE
SPAC22H10.02	I	2371726	2372900	+	SPAC22H10.02	gene	conserved fungal protein	1174	758.61	-0.131573	0.573185	0.725824	FALSE
SPAC22H10.03c	I	2373052	2376572	-	kap114	gene	karyopherin Kap14	3520	4049.95	-0.475423	0.00196945	0.0109338	FALSE
SPAC22H10.04	I	2376661	2378678	+	ppa3	gene	protein phosphatase type 2A Ppa1	2017	1972.04	0.167567	0.274654	0.45269	FALSE
SPAC22H10.05c	I	2377677	2380412	-	SPAC22H10.05c	gene	mRNA cleavage and polyadenylation specificity factor complex subunit (predicted)	2735	5594.43	0.000841612	0.994924	0.997399	FALSE
SPAC22H10.06c	I	2381320	2381601	-	SPAC22H10.06c	gene	dubious	281	21.9875	-0.514538	0.554492	0.711738	FALSE
SPAC22H10.07	I	2382470	2385153	+	scd2	gene	scaffold protein Scd2	2683	1685.48	-0.21925	0.155112	0.306703	FALSE
SPAC22H10.08	I	2385703	2387654	+	SPAC22H10.08	gene	DUF2009 protein	1951	3772.3	-0.300879	0.0344793	0.101983	FALSE
SPAC22H10.09	I	2387588	2389909	+	SPAC22H10.09	gene	Schizosaccharomyces specific protein	2321	5153.19	-0.480376	0.000407696	0.00307465	FALSE
SPAC22H10.10	I	2389917	2391943	+	alp21	gene	tubulin specific chaperone cofactor E	2026	1515.11	0.189729	0.2422	0.41768	FALSE
SPAC22H10.11c	I	2391946	2394372	-	SPAC22H10.11c	gene	TOR signaling pathway transcriptional corepressor Crf1 (predicted)	2426	10022.1	0.113286	0.446817	0.62415	FALSE
SPAC22H10.12c	I	2395068	2396905	-	gdi1	gene	GDP dissociation inhibitor Gdi1 (predicted)	1837	7801.83	0.44931	0.00145246	0.00854514	FALSE
SPAC22H10.13	I	2381690	2382200	+	zym1	gene	metallothionein Zym1	510	370.726	0.458601	0.0632303	0.159635	FALSE
SPAC22H12.01c	I	893278	894532	-	mug35	gene	Schizosaccharomyces specific protein Mug35	1254	2940.37	1.14371	3.48041e-09	1.15085e-07	TRUE
SPAC22H12.02	I	893996	896547	+	tfg3	gene	transcription factor TFIIF complex subunit Tfg3	2551	4181.24	0.158911	0.280616	0.459591	FALSE
SPAC22H12.03	I	896668	897900	+	SPAC22H12.03	gene	mitochondrial hydrolase (predicted)	1232	1991.01	-0.201279	0.180044	0.338166	FALSE
SPAC22H12.04c	I	898045	898994	-	rps102	gene	40S ribosomal protein S3a (predicted)	949	50927.5	-0.23577	0.101673	0.226611	FALSE
SPAC22H12.05c	I	899283	902080	-	fsc1	gene	fasciclin domain protein Fsc1	2797	2979.93	-0.435914	0.0035595	0.017467	FALSE
SPAC23A1.02c	I	4081483	4083493	-	SPAC23A1.02c	gene	phosphoprotein phosphatase (predicted)	2010	1808.47	-0.0210858	0.892256	0.941769	FALSE
SPAC23A1.03	I	4083624	4084596	+	apt1	gene	adenine phosphoribosyltransferase (APRT) (predicted)	972	5316.83	0.141256	0.519003	0.68622	FALSE
SPAC23A1.04c	I	4084455	4087736	-	mnl1	gene	alpha mannosidase Mnl1 (predicted)	3281	3457.79	0.077841	0.572487	0.725367	FALSE
SPAC23A1.05	I	4088693	4089782	+	SPAC23A1.05	gene	serine palmitoyltransferase subunit A (predicted)	1089	1945.04	-0.39546	0.0111361	0.0422198	FALSE
SPAC23A1.06c	I	4089794	4092140	-	cmk2	gene	MAPK-activated protein kinase Cmk2	2346	4182.81	0.275346	0.0377091	0.108645	FALSE
SPAC23A1.07	I	4092110	4093122	+	SPAC23A1.07	gene	ubiquitin-protein ligase E3 (predicted)	1012	1819.55	0.449187	0.0175923	0.0604987	FALSE
SPAC23A1.08c	I	4093344	4093832	-	rpl3401	gene	60S ribosomal protein L34	488	10353.4	0.252461	0.163209	0.317076	FALSE
SPAC23A1.09	I	4093921	4095148	+	SPAC23A1.09	gene	RNA-binding protein human RBM8A ortholog (predicted)	1227	2245.18	0.0145818	0.931465	0.964833	FALSE
SPAC23A1.10	I	4095134	4096584	+	tef102	gene	translation elongation factor EF-1 alpha Ef1a-b	1450	18806.3	-0.347443	0.0201342	0.0668171	FALSE
SPAC23A1.11	I	4097268	4098123	+	rpl1602	gene	60S ribosomal protein L13/L16 (predicted)	855	42262.1	-1.22345	1.34122e-21	3.76009e-19	TRUE
SPAC23A1.12c	I	4098246	4100284	-	frs1	gene	cytoplasmic phenylalanine-tRNA ligase beta subunit Frs1 (predicted)	2038	11667.6	-0.454028	0.000520341	0.00375297	FALSE
SPAC23A1.14c	I	4101276	4103209	-	SPAC23A1.14c	gene	uncharacterised trans-sulfuration enzyme (predicted)	1933	3247.74	0.242732	0.0812831	0.192852	FALSE
SPAC23A1.15c	I	4103733	4104756	-	sec20	gene	SNARE Sec20 (predicted)	1023	1274.66	-0.298402	0.101067	0.225816	FALSE
SPAC23A1.16c	I	4104690	4105778	-	rtr1	gene	RNA polymerase II CTD phosphatase Rtr1 (predicted)	1088	577.075	-0.0559469	0.836101	0.909205	FALSE
SPAC23A1.17	I	4106702	4112044	+	bbc1	gene	WIP family cytoskeletal protein Bbc1 (predicted)	5342	17485.2	0.406327	0.0101719	0.0392986	FALSE
SPAC23A1.18c	I	4111970	4113727	-	mrp51	gene	mitochondrial ribosomal protein subunit L51-b (predicted)	1757	2837.87	0.343932	0.0204927	0.0679019	FALSE
SPAC23A1.19c	I	4113673	4117261	-	hrq1	gene	RecQ type DNA helicase Hrq1 (predicted)	3588	5101.55	-0.325893	0.0122496	0.0454199	FALSE
SPAC23A1.20	I	4100755	4101275	-	new11	gene	Schizosaccharomyces specific protein New11	520	546.542	-0.994046	1.83858e-06	3.06335e-05	TRUE
SPAC23C11.01	I	2133203	2136010	+	SPAC23C11.01	gene	ER membrane protein ICE2 family	2807	5401.99	0.0174908	0.899402	0.944363	FALSE
SPAC23C11.02c	I	2135328	2135841	-	rps23	gene	40S ribosomal protein S23 (predicted)	513	22572.3	-0.132788	0.344301	0.526328	FALSE
SPAC23C11.03	I	2135951	2138028	+	mpp1	gene	U3 snoRNP-associated protein Mpp1 (predicted)	2077	11033.8	-0.245789	0.0525881	0.138743	FALSE
SPAC23C11.04c	I	2136034	2139523	-	pnk1	gene	DNA kinase/phosphatase Pnk1	3489	1996.71	0.134093	0.381339	0.560697	FALSE
SPAC23C11.05	I	2140379	2141698	+	ipp1	gene	inorganic pyrophosphatase Ipp1 (predicted)	1319	11116.2	-0.109849	0.511245	0.678992	FALSE
SPAC23C11.06c	I	2141632	2143598	-	SPAC23C11.06c	gene	hydrolase (inferred_from_context)	1966	1121.95	0.0732433	0.704625	0.818535	FALSE
SPAC23C11.07	I	2144894	2145226	+	SPAC23C11.07	gene	Schizosaccharomyces pombe specific protein	332	69.4798	-0.274017	0.580723	0.730908	FALSE
SPAC23C11.08	I	2145681	2146388	+	php3	gene	CCAAT-binding factor complex subunit Php3	707	4050.89	0.369519	0.0100926	0.0390854	FALSE
SPAC23C11.09	I	2147100	2150190	+	ala1	gene	mitochondrial and cytoplasmic alanine-tRNA ligase Ala1 (predicted)	3090	18957.9	-0.511729	2.48833e-05	0.000301027	FALSE
SPAC23C11.10	I	2150624	2151601	+	mpn1	gene	RNA processing protein (predicted)	977	574.493	-0.630159	0.00409927	0.0195359	FALSE
SPAC23C11.11	I	2152042	2154223	+	cka1	gene	serine/threonine protein kinase Cka1	2181	15998.8	0.331269	0.0226894	0.0738862	FALSE
SPAC23C11.12	I	2154795	2155037	+	hcn1	gene	anaphase-promoting complex subunit TPR lobe accessory factor Hcn1/Apc12	242	1488.46	0.601261	0.000227038	0.00185586	TRUE
SPAC23C11.13c	I	2155374	2156694	-	hpt1	gene	xanthine phosphoribosyltransferase (predicted)	1320	6337.06	0.0966423	0.460059	0.6374	FALSE
SPAC23C11.14	I	2158659	2160086	+	zhf1	gene	zinc ion transmembrane transporter Zhf1	1427	9367.99	-0.149339	0.239272	0.413738	FALSE
SPAC23C11.15	I	2160354	2164078	+	pst2	gene	Clr6 histone deacetylase complex subunit Pst2	3724	8623.02	0.326354	0.046605	0.127119	FALSE
SPAC23C11.16	I	2164162	2166765	+	plo1	gene	Polo kinase Plo1	2603	3449.16	0.243092	0.0986291	0.221976	FALSE
SPAC23C11.17	I	2167170	2168987	+	mdm28	gene	mitochondrial inner membrane protein involved in potassium ion transport Mdm28 (predicted)	1817	8681.35	-0.49848	0.000103746	0.000958126	FALSE
SPAC23C4.02	I	1032085	1034167	+	crn1	gene	actin binding protein coronin Crn1	2082	23472.6	-0.118	0.364089	0.5466	FALSE
SPAC23C4.03	I	1034296	1035992	+	hrk1	gene	haspin related kinase Hrk1	1696	19523.1	0.392733	0.00451035	0.021044	FALSE
SPAC23C4.04c	I	1036033	1036508	+	SPAC23C4.04c	gene	Schizosaccharomyces pombe specific protein	475	1149.74	1.00921	2.11382e-07	4.58919e-06	TRUE
SPAC23C4.05c	I	1036639	1038267	-	SPAC23C4.05c	gene	LEA domain protein	1628	6594.2	0.3653	0.0282661	0.0870806	FALSE
SPAC23C4.06c	I	1038515	1042027	-	SPAC23C4.06c	gene	methyltransferase human Fam119 ortholog (predicted)	3512	1571.07	-0.368357	0.019496	0.0652362	FALSE
SPAC23C4.07	I	1038379	1041195	+	tht2	gene	karyogamy protein Tht2	2816	608.143	0.583754	0.00608629	0.0265704	FALSE
SPAC23C4.08	I	1041414	1043083	+	rho3	gene	Rho family GTPase Rho3	1669	3104.98	0.384213	0.0066658	0.0285588	FALSE
SPAC23C4.09c	I	1041980	1044240	-	SPAC23C4.09c	gene	DNA-binding TFAR19-related protein (predicted)	2260	3757.67	0.152872	0.273784	0.452319	FALSE
SPAC23C4.10	I	1044844	1046788	+	sec2	gene	guanyl-nucleotide exchange factor Sec2 (predicted)	1944	2697.13	0.319406	0.026335	0.0825915	FALSE
SPAC23C4.11	I	1047065	1047741	+	atp18	gene	F0-ATPase subunit J (predicted)	676	2928.87	1.37535	8.36294e-14	7.1899e-12	TRUE
SPAC23C4.12	I	1048957	1051136	+	hhp2	gene	serine/threonine protein kinase Hhp2	2179	1786.53	-0.18637	0.325902	0.506976	FALSE
SPAC23C4.13	I	1051665	1052724	+	bet1	gene	SNARE Bet1 (predicted)	1059	875.202	0.77673	4.76137e-05	0.000512543	TRUE
SPAC23C4.14	I	1052875	1054468	+	alg1	gene	mannosyltransferase complex subunit Alg1 (predicted)	1593	3427.67	-0.00562424	0.968267	0.984605	FALSE
SPAC23C4.15	I	1054665	1055906	+	rpb5	gene	DNA-directed RNA polymerase I II and III subunit Rpb5	1241	22096.5	-0.473553	0.31432	0.495898	FALSE
SPAC23C4.16c	I	1055849	1057578	-	atg15	gene	autophagy associated lipase Atg15	1729	2135.35	0.35523	0.0610091	0.155034	FALSE
SPAC23C4.17	I	1057701	1061166	+	trm402	gene	tRNA (cytosine-5-)-methyltransferase (predicted)	3465	3108.44	-0.432711	0.00236417	0.0126018	FALSE
SPAC23C4.18c	I	1058646	1063306	-	rad4	gene	BRCT domain protein Rad4	4660	3361.55	0.083323	0.567363	0.721854	FALSE
SPAC23C4.19	I	1063729	1066954	+	spt5	gene	DSIF transcription elongation factor complex subunit Spt5	3225	13991	0.20588	0.167157	0.323186	FALSE
SPAC23D3.01	I	4337097	4338471	+	pdp3	gene	PWWP domain protein involved in chromatin remodeling (predicted)	1374	3669.83	-0.00640012	0.963422	0.982624	FALSE
SPAC23D3.02	I	4338673	4339944	+	rfc2	gene	DNA replication factor C complex subunit Rfc2	1271	1864.64	-0.303332	0.0547383	0.143012	FALSE
SPAC23D3.03c	I	4340057	4342124	-	SPAC23D3.03c	gene	GTPase activating protein (predicted)	2067	6472.59	-0.0857089	0.50638	0.675593	FALSE
SPAC23D3.04c	I	4342230	4344039	-	gpd2	gene	glycerol-3-phosphate dehydrogenase Gpd2	1809	13281.4	-0.614318	2.52084e-05	0.000303253	TRUE
SPAC23D3.05c	I	4344572	4346170	-	SPAC23D3.05c	pseudogene	NA	1598	0	NA	NA	NA	NA
SPAC23D3.05c.1	I	4344572	4346170	-	SPAC23D3.05c	pseudogene	alcohol dehydrogenase pseudogene;external_name=SPAC23D3.05c;logic_name=pombase;version=1	1598	0	NA	NA	NA	NA
SPAC23D3.06c	I	4346357	4350846	-	nup146	gene	nucleoporin Nup146	4489	9533.22	-0.147898	0.249809	0.426243	FALSE
SPAC23D3.07	I	4350803	4352369	+	pup1	gene	20S proteasome complex subunit beta 2 (predicted)	1566	7879.52	0.189905	0.167276	0.32332	FALSE
SPAC23D3.08	I	4352440	4355260	+	usp108	gene	U1 snRNP-associated protein Usp108	2820	5565.2	-0.106734	0.45151	0.628663	FALSE
SPAC23D3.09	I	4352333	4355333	-	arp42	gene	SWI/SNF and RSC complex subunit Arp42	3000	3001.78	-0.22396	0.122749	0.259931	FALSE
SPAC23D3.10c	I	4355410	4358242	-	eng2	gene	endo-13-beta-glucanase Eng2	2832	5123.14	0.106021	0.45054	0.627583	FALSE
SPAC23D3.11	I	4357920	4360891	+	ayr1	gene	1-acyldihydroxyacetone phosphate reductase (predicted)	2971	1065.25	0.00769146	0.967519	0.984155	FALSE
SPAC23D3.12	I	4362493	4365125	+	SPAC23D3.12	gene	inorganic phosphate transmembrane transporter (predicted)	2632	22604.2	0.0680048	0.574348	0.726823	FALSE
SPAC23D3.13c	I	4367585	4372712	-	SPAC23D3.13c	gene	guanyl-nucleotide exchange factor (predicted)	5127	5988.69	-0.413207	0.00231417	0.0124141	FALSE
SPAC23D3.14c	I	4373039	4374987	-	aah2	gene	alpha-amylase homolog Aah2 (predicted)	1948	915.293	0.17062	0.340559	0.522217	FALSE
SPAC23D3.16	I	4365547	4366456	+	SPAC23D3.16	gene	Schizosaccharomyces specific protein	909	2019.54	0.862382	8.22687e-05	0.000789388	TRUE
SPAC23D3.17	I	4366000	4367171	-	SPAC23D3.17	gene	conserved fungal protein	1171	3171.55	1.49322	1.72864e-15	1.85771e-13	TRUE
SPAC23E2.01	I	442201	445721	+	fep1	gene	iron-sensing transcription factor Fep1	3520	5867.49	-0.338316	0.010825	0.0413017	FALSE
SPAC23E2.02	I	446491	450726	+	lsd2	gene	histone demethylase SWIRM2 (predicted)	4235	3241.96	0.0263991	0.848072	0.916259	FALSE
SPAC23E2.03c	I	450860	453603	-	ste7	gene	arrestin family meiotic suppressor protein Ste7	2743	2496.28	1.03717	3.37745e-10	1.48148e-08	TRUE
SPAC23G3.01	I	850591	854385	+	rpb2	gene	RNA polymerase II complex subunit Rpb2	3794	23309.7	0.0608065	0.615065	0.75657	FALSE
SPAC23G3.02c	I	854453	869704	-	sib1	gene	ferrichrome synthetase Sib1	15251	11909.9	0.119037	0.381774	0.561047	FALSE
SPAC23G3.03	I	870740	872773	+	sib2	gene	ornithine N5 monooxygenase (predicted)	2033	3008.13	0.311558	0.0445869	0.123442	FALSE
SPAC23G3.04	I	872883	874248	+	ies4	gene	Ino80 complex subunit Ies4	1365	1057.48	-0.533993	0.00198115	0.0109841	FALSE
SPAC23G3.05c	I	874160	875763	-	SPAC23G3.05c	gene	regulator of G-protein signaling (RGS) domain (predicted)	1603	2301.87	-0.66508	8.075e-05	0.000781795	TRUE
SPAC23G3.06	I	876862	878930	+	nop58	gene	U3 snoRNP protein Nop58 (predicted)	2068	27995.9	-0.301473	0.0871604	0.203185	FALSE
SPAC23G3.07c	I	879147	880546	-	snf30	gene	SWI/SNF complex subunit Snf30	1399	2097.75	0.155284	0.298011	0.47848	FALSE
SPAC23G3.08c	I	880660	884231	-	ubp7	gene	ubiquitin C-terminal hydrolase Ubp7	3571	4093.73	-0.41023	0.00466995	0.0216165	FALSE
SPAC23G3.09	I	884365	885989	+	taf4	gene	transcription factor TFIID complex subunit Taf4 (predicted)	1624	4879.39	0.31631	0.136041	0.27936	FALSE
SPAC23G3.10c	I	884513	887531	-	ssr3	gene	SWI/SNF and RSC complex subunit Ssr3	3018	7721.24	0.184192	0.149218	0.298086	FALSE
SPAC23G3.11	I	885944	889096	+	rpn6	gene	19S proteasome regulatory subunit Rpn6 (predicted)	3152	3126.04	-0.0372224	0.79701	0.883163	FALSE
SPAC23G3.12c	I	889058	892211	-	SPAC23G3.12c	gene	serine protease (predicted)	3153	11129.7	-0.477238	0.000111877	0.00102314	FALSE
SPAC23H3.02c	I	2494402	2495388	-	ini1	gene	RING finger-like protein Ini1	986	1396.68	0.8622	1.94266e-06	3.22012e-05	TRUE
SPAC23H3.03c	I	2495844	2497780	-	npr2	gene	SEA/Iml1/Npr2/3 complex subunit Npr2 (predicted)	1936	2154.16	0.253684	0.0910756	0.209783	FALSE
SPAC23H3.04	I	2499035	2500236	+	SPAC23H3.04	gene	conserved fungal protein	1201	893.822	-0.217247	0.244269	0.420009	FALSE
SPAC23H3.05c	I	2500469	2502066	-	swd1	gene	Set1C complex subunit Swd1	1597	3000.77	-0.126871	0.36753	0.549717	FALSE
SPAC23H3.06	I	2502790	2506036	+	apl6	gene	AP-3 adaptor complex subunit Apl6 (predicted)	3246	5730.13	-0.157143	0.227789	0.39956	FALSE
SPAC23H3.07c	I	2504733	2505904	-	mrp2	gene	mitochondrial ribosomal protein subunit S14 (predicted)	1171	3016.56	-0.573074	0.000985563	0.00626396	FALSE
SPAC23H3.08c	I	2506085	2507593	-	bub3	gene	mitotic spindle checkpoint protein Bub3	1508	817.032	-0.218333	0.244484	0.420045	FALSE
SPAC23H3.09c	I	2507707	2509630	-	gly1	gene	threonine aldolase Gly1 (predicted)	1923	19016.7	0.217533	0.118607	0.252987	FALSE
SPAC23H3.10	I	2511048	2512846	+	ssr2	gene	SWI/SNF and RSC complex subunit Ssr2	1798	3489.2	-0.569834	3.69213e-05	0.000414032	FALSE
SPAC23H3.11c	I	2512905	2514941	-	SPAC23H3.11c	gene	glucosidase (predicted)	2036	2073.15	-0.273771	0.0977617	0.220562	FALSE
SPAC23H3.12c	I	2515051	2515985	-	SPAC23H3.12c	gene	mitochondrial hydrogen/potassium transport system protein (predicted)	934	418.445	-0.104753	0.66601	0.792623	FALSE
SPAC23H3.13c	I	2516053	2519235	-	gpa2	gene	heterotrimeric G protein alpha-2 subunit Gpa2	3182	7632.58	0.14244	0.27896	0.457809	FALSE
SPAC23H3.14	I	2521520	2523453	+	SPAC23H3.14	gene	LAlv9 family protein involved in post Golgi transport (predicted)	1933	3662.89	0.159772	0.275424	0.453276	FALSE
SPAC23H3.15c	I	2523372	2524734	-	SPAC23H3.15c	gene	Schizosaccharomyces specific protein	1362	973.278	1.3041	3.58774e-06	5.48193e-05	TRUE
SPAC23H4.01c	I	1607776	1611164	+	osh3	gene	sterol binding ankyrin repeat protein Osh3	3388	16834.6	0.0664787	0.67946	0.803272	FALSE
SPAC23H4.02	I	1605073	1607249	-	ppk9	gene	serine/threonine protein kinase Ppk9 (predicted)	2176	5434.33	0.413464	0.0131733	0.0480168	FALSE
SPAC23H4.03c	I	1603906	1605116	+	erv25	gene	COPII-coated vesicle component Erv25 (predicted)	1210	6487.62	0.136708	0.32856	0.510003	FALSE
SPAC23H4.04	I	1601412	1603005	-	SPAC23H4.04	gene	mitochondrial tRNA(5-methylaminomethyl-2-thiouridylate)-methyltransferase (predicted)	1593	2681.1	0.0589658	0.705284	0.81892	FALSE
SPAC23H4.05c	I	1599323	1600363	+	SPAC23H4.05c	gene	Schizosaccharomyces pombe specific protein	1040	47.6064	0.290193	0.640449	0.776243	FALSE
SPAC23H4.06	I	1596073	1598149	-	gln1	gene	glutamate-ammonia ligase Gln1	2076	6884.2	-0.681525	3.00501e-05	0.00035102	TRUE
SPAC23H4.07c	I	1595143	1596024	+	srp102	gene	signal recognition particle receptor beta subunit Srp102 (predicted)	881	4623.09	-0.0509401	0.741948	0.842758	FALSE
SPAC23H4.08	I	1593302	1594661	-	iwr1	gene	RNA polymerase II nuclear import protein Iwr1 (predicted)	1359	4537.39	-0.298816	0.0635972	0.160373	FALSE
SPAC23H4.09	I	1591873	1593194	-	cdb4	gene	curved DNA-binding protein Cdb4 peptidase family	1321	6800.93	-0.900128	1.8913e-11	1.09866e-09	TRUE
SPAC23H4.10c	I	1589743	1593248	+	thi4	gene	bifunctional thiamine-phosphate dipyrophosphorylase/hydroxyethylthiazole kinase	3505	27369.5	-0.533633	5.77367e-05	0.000601958	FALSE
SPAC23H4.11c	I	1588622	1589730	+	cnl2	gene	centromere localized protein Cnl2	1108	659.096	0.0529871	0.793389	0.88036	FALSE
SPAC23H4.12	I	1587022	1588751	-	alp13	gene	MRG family Clr6 histone deacetylase complex subunit Alp13	1729	4386.74	0.138303	0.345923	0.527807	FALSE
SPAC23H4.13c	I	1586008	1587570	+	SPAC23H4.13c	gene	Schizosaccharomyces specific protein	1562	1224.62	-0.489057	0.00378921	0.0183844	FALSE
SPAC23H4.14	I	1582412	1585637	-	vam6	gene	guanyl-nucleotide exchange factor HOPS complex subunit Vam6 (predicted)	3225	4460.58	-0.281494	0.0613657	0.155782	FALSE
SPAC23H4.15	I	1579668	1582323	-	tsr1	gene	ribosome biogenesis protein Tsr1 (predicted)	2655	9450.02	-0.596047	1.6224e-06	2.76021e-05	TRUE
SPAC23H4.16c	I	1578314	1579610	+	SPAC23H4.16c	gene	Schizosaccharomyces specific protein	1296	1278	-0.606678	0.00036523	0.00281699	TRUE
SPAC23H4.17c	I	1576712	1578028	+	srb10	gene	cyclin-dependent protein Srb mediator subunit kinase Srb10	1316	1441.78	-0.323721	0.0882976	0.204904	FALSE
SPAC23H4.18c	I	1575290	1576307	+	rbx1	gene	SCF complex and CLRC ubiquitin ligase ligase E3 subunit Rbx1	1017	1779.35	0.188618	0.221867	0.392482	FALSE
SPAC23H4.21	I	1585742	1586534	-	SPAC23H4.21	gene	conserved protein	792	799.091	0.517009	0.0244945	0.0784209	FALSE
SPAC24B11.05	I	204386	206081	+	SPAC24B11.05	gene	pyrimidine 5'-nucleotidase (predicted)	1695	1654.94	0.258529	0.106128	0.233714	FALSE
SPAC24B11.06c	I	206476	208044	-	sty1	gene	MAP kinase Sty1	1568	7787.08	-0.0571396	0.65393	0.785519	FALSE
SPAC24B11.07c	I	208839	211275	-	SPAC24B11.07c	gene	oxidoreductase (predicted)	2436	2546.21	-0.368128	0.013105	0.0478219	FALSE
SPAC24B11.08c	I	211714	213591	-	SPAC24B11.08c	gene	COPII-coated vesicle component Erv46 (predicted)	1877	4747.62	-0.433783	0.00349312	0.0172068	FALSE
SPAC24B11.09	I	214093	216962	+	mpc2	gene	mitochondrial pyruvate transmembrane transporter Mpc2 (predicted)	2869	4008.7	-0.733534	2.61922e-07	5.52082e-06	TRUE
SPAC24B11.10c	I	218260	221562	-	cfh1	gene	chitin synthase regulatory factor-like Cfh1 (predicted)	3302	4720.08	0.0188739	0.885155	0.937123	FALSE
SPAC24B11.11c	I	221694	223991	-	sid2	gene	NDR kinase Sid2	2297	3705.55	0.160124	0.263536	0.441882	FALSE
SPAC24B11.12c	I	224080	229307	-	SPAC24B11.12c	gene	P-type ATPase (predicted)	5227	9904.52	0.0079004	0.956029	0.978801	FALSE
SPAC24B11.13	I	231311	233488	+	hem3	gene	hydroxymethylbilane synthase Hem3 (predicted)	2177	4540.82	-0.471144	0.000917427	0.00591009	FALSE
SPAC24B11.14	I	230545	231136	+	SPAC24B11.14	gene	dubious	591	37.3707	-0.352901	0.626019	0.765387	FALSE
SPAC24C9.02c	I	3039688	3040577	-	cyt2	gene	cytochrome c1 heme lyase Cyt2 (predicted)	889	1539.78	0.0482754	0.772679	0.865255	FALSE
SPAC24C9.03	I	3041074	3043306	+	mvd1	gene	diphosphomevalonate decarboxylase mvd1 (predicted)	2232	8814.14	-0.140794	0.268643	0.446907	FALSE
SPAC24C9.04	I	3043895	3045082	+	SPAC24C9.04	gene	Schizosaccharomyces specific protein	1187	2269.83	0.383683	0.0173826	0.0599373	FALSE
SPAC24C9.05c	I	3045064	3047390	-	mug70	gene	conserved protein Mug20	2326	4876.77	0.0486759	0.718597	0.827398	FALSE
SPAC24C9.06c	I	3048060	3051537	-	aco1	gene	aconitate hydratase Aco1 (predicted)	3477	24568.7	0.0277622	0.818803	0.898212	FALSE
SPAC24C9.07c	I	3053214	3059282	-	bgs2	gene	13-beta-glucan synthase subunit Bgs2	6068	4336.91	0.00412192	0.97889	0.989789	FALSE
SPAC24C9.08	I	3061210	3063526	+	SPAC24C9.08	gene	vacuolar carboxypeptidase (predicted)	2316	11380.3	0.00594806	0.961769	0.982068	FALSE
SPAC24C9.09	I	3063681	3066413	+	SPAC24C9.09	gene	mitochondrial threonine-tRNA ligase (predicted)	2732	3714.01	-0.0646141	0.640247	0.776243	FALSE
SPAC24C9.10c	I	3065326	3066303	-	mrp4	gene	mitochondrial ribosomal protein subunit S2 (predicted)	977	2080.8	-0.167315	0.294704	0.474945	FALSE
SPAC24C9.11	I	3066462	3069156	+	sgd1	gene	ribosome small subunit biogenesis protein Sgd1 (predicted)	2694	3300.5	-0.396065	0.00693907	0.029475	FALSE
SPAC24C9.12c	I	3069322	3071192	-	shm1	gene	serine hydroxymethyltransferase Shm1 (predicted)	1870	106411	-0.229038	0.0727642	0.178193	FALSE
SPAC24C9.13c	I	3071584	3072124	-	mrp10	gene	mitochondrial ribosomal protein subunit Mrp10 (predicted)	540	4538.77	0.925598	1.68055e-09	6.12212e-08	TRUE
SPAC24C9.14	I	3072847	3077223	+	otu1	gene	ubiquitin-specific cysteine protease OTU family Otu1	4376	1829.1	-0.495459	0.00149535	0.00873372	FALSE
SPAC24C9.15c	I	3074267	3075988	-	spn5	gene	meiotic septin Spn5	1721	811.873	0.669956	0.000663497	0.00456101	TRUE
SPAC24C9.16c	I	3042749	3043380	-	cox8	gene	cytochrome c oxidase subunit VIII (predicted)	631	406.76	0.813292	0.00414342	0.0197026	FALSE
SPAC24H6.01c	I	489871	492181	+	SPAC24H6.01c	gene	membrane bound O-acyltransferase MBOAT (predicted)	2310	3298.9	0.0149518	0.919467	0.957481	FALSE
SPAC24H6.02c	I	488339	489482	+	tim15	gene	TIM23 translocase complex subunit Tim15 (predicted)	1143	1265.94	0.346981	0.0419114	0.117448	FALSE
SPAC24H6.03	I	485723	488811	-	cul3	gene	cullin 3	3088	4713.89	-0.0643077	0.62564	0.765198	FALSE
SPAC24H6.04	I	482607	485408	-	hxk1	gene	hexokinase 1	2801	28597.7	0.00427778	0.974529	0.988013	FALSE
SPAC24H6.05	I	479228	482556	-	cdc25	gene	M phase inducer tyrosine phosphatase Cdc25	3328	5268.77	0.365363	0.0111054	0.0421968	FALSE
SPAC24H6.06	I	476474	478803	-	sld3	gene	DNA replication pre-initiation complex subunit Sld3	2329	1618.65	0.0921565	0.577717	0.729414	FALSE
SPAC24H6.07	I	475354	476128	-	rps901	gene	40S ribosomal protein S9	774	8981.03	-0.539332	3.2462e-05	0.000374445	FALSE
SPAC24H6.08	I	473792	475041	-	SPAC24H6.08	gene	Schizosaccharomyces specific protein	1249	1337.66	0.605721	0.000304675	0.00240458	TRUE
SPAC24H6.09	I	469981	472993	-	gef1	gene	Cdc42 RhoGEF Gef1	3012	3928.46	-0.216358	0.104483	0.2308	FALSE
SPAC24H6.10c	I	468664	469890	+	SPAC24H6.10c	gene	phospho-2-dehydro-3-deoxyheptonate aldolase (predicted)	1226	3827.38	-1.48569	6.87329e-18	1.26626e-15	TRUE
SPAC24H6.11c	I	464120	468581	+	SPAC24H6.11c	gene	sulfate transmembrane transporter (predicted)	4461	4790.68	-0.5008	0.00037375	0.00286216	FALSE
SPAC24H6.12c	I	461686	463599	+	uba3	gene	NEDD8 activating enzyme E1-type Uba3	1913	2545.83	0.279437	0.0503411	0.134688	FALSE
SPAC24H6.13	I	456931	460811	-	SPAC24H6.13	gene	DUF221 family protein implicated in Golgi to plasma membrane transport (predicted)	3880	12989.1	0.0390093	0.772798	0.865255	FALSE
SPAC25A8.01c	I	2098195	2101876	-	fft3	gene	SMARCAD1 family ATP-dependent DNA helicase Fft3	3681	15993.7	-0.410422	0.00292545	0.0148854	FALSE
SPAC25A8.02	I	2102190	2104103	+	atg14	gene	autophagy protein Atg14	1913	1021.99	0.366249	0.076176	0.18424	FALSE
SPAC25A8.03c	I	2096162	2098083	-	SPAC25A8.03c	gene	DUF185 protein mitochondrial	1921	2077.61	-0.251385	0.108916	0.238184	FALSE
SPAC25B8.01	I	4155465	4156320	+	dap1	gene	cytochrome P450 regulator Dap1	855	3270.87	0.113464	0.539675	0.700167	FALSE
SPAC25B8.02	I	4156472	4157726	+	sds3	gene	Clr6 histone deacetylase complex subunit Sds3	1254	1095.81	0.132849	0.441878	0.620037	FALSE
SPAC25B8.03	I	4157827	4160623	+	psd2	gene	phosphatidylserine decarboxylase Psd2	2796	2949.98	-0.376573	0.0207235	0.0685256	FALSE
SPAC25B8.04c	I	4160598	4162328	-	mss51	gene	mitochondrial splicing suppressor Mss51 (predicted)	1730	1467.03	-0.413326	0.0185346	0.0628247	FALSE
SPAC25B8.05	I	4162277	4164207	+	deg1	gene	tRNA-pseudouridine synthase Deg1 (predicted)	1930	2747.49	0.126839	0.488483	0.661015	FALSE
SPAC25B8.06c	I	4162367	4165940	-	dia4	gene	mitochondrial serine-tRNA ligase (predicted)	3573	1684.85	-0.514092	0.00253349	0.0132489	FALSE
SPAC25B8.07c	I	4166006	4167734	-	rcf1	gene	cytochrome c oxidase assembly protein Rcf1	1728	2714.08	-0.193352	0.167878	0.324095	FALSE
SPAC25B8.08	I	4168212	4170189	+	SPAC25B8.08	gene	conserved fungal protein	1977	2480.19	0.0912046	0.526518	0.691606	FALSE
SPAC25B8.09	I	4170550	4171657	+	SPAC25B8.09	gene	trans-aconitate 3-methyltransferase (predicted)	1107	1275.23	-0.253361	0.190492	0.351154	FALSE
SPAC25B8.10	I	4172123	4173547	+	SPAC25B8.10	gene	trans-aconitate 3-methyltransferase (predicted)	1424	2747.29	-0.0785208	0.614431	0.756173	FALSE
SPAC25B8.11	I	4173674	4176378	+	SPAC25B8.11	gene	transcription factor (predicted)	2704	5670.84	-0.0618456	0.634771	0.77327	FALSE
SPAC25B8.12c	I	4176460	4178343	-	SPAC25B8.12c	gene	nucleotide-sugar phosphatase (predicted)	1883	44953.6	0.277688	0.0357708	0.104603	FALSE
SPAC25B8.13c	I	4179961	4183074	-	isp7	gene	2-OG-Fe(II) oxygenase superfamily protein	3113	3910.79	-0.786009	3.99136e-07	8.09031e-06	TRUE
SPAC25B8.14	I	4185113	4187416	+	mal2	gene	kinetochore protein CENP-O ortholog Mal2	2303	2313.09	0.164029	0.288805	0.469071	FALSE
SPAC25B8.15c	I	4185378	4187542	-	SPAC25B8.15c	gene	wybutosine biosynthesis protein Tyw3 (predicted)	2164	1811.13	0.154653	0.331511	0.513349	FALSE
SPAC25B8.16	I	4187325	4189859	+	pop100	gene	RNase P and RNase MRP subunit (predicted)	2534	4543.53	-0.0790588	0.54723	0.705849	FALSE
SPAC25B8.17	I	4190288	4191481	+	ypf1	gene	intramembrane aspartyl protease of the perinuclear ER membrane Ypf1 (predicted)	1193	2671.95	0.340242	0.0387602	0.110832	FALSE
SPAC25B8.18	I	4191410	4192157	+	SPAC25B8.18	gene	mitochondrial thioredoxin-related protein (predicted)	747	386.308	0.275529	0.287554	0.467865	FALSE
SPAC25B8.19c	I	4192070	4195228	-	loz1	gene	transcription factor zf-C2H2 type	3158	2307.1	-0.296912	0.0509548	0.135741	FALSE
SPAC25B8.20	I	4166658	4167704	+	SPAC25B8.20	gene	Schizosaccharomyces specific protein	1046	734.548	0.380658	0.0495127	0.132913	FALSE
SPAC25G10.01	I	4295138	4297332	+	SPAC25G10.01	gene	RNA-binding protein involved in hostone acetylation	2194	5125.07	0.0968962	0.528811	0.692556	FALSE
SPAC25G10.02	I	4296936	4298605	-	cce1	gene	mitochondrial cruciform cutting endonuclease Cce1	1669	181.763	-0.66434	0.0403399	0.1141	FALSE
SPAC25G10.03	I	4299757	4301402	+	zip1	gene	transcription factor Zip1	1645	21830.6	0.514092	0.00042362	0.0031688	FALSE
SPAC25G10.04c	I	4301367	4303885	-	rec10	gene	meiotic recombination protein Rec10	2518	1853.81	0.462584	0.00896366	0.0357659	FALSE
SPAC25G10.05c	I	4304356	4305811	-	his1	gene	ATP phosphoribosyltransferase	1455	19415.5	-0.0053999	0.968807	0.984907	FALSE
SPAC25G10.06	I	4305949	4306399	+	rps2801	gene	40S ribosomal protein S28 (predicted)	450	6758.94	0.660275	0.000395584	0.00299733	TRUE
SPAC25G10.07c	I	4306511	4310340	-	cut7	gene	kinesin-like protein Cut7	3829	3329.45	-0.200257	0.1762	0.333193	FALSE
SPAC25G10.08	I	4310535	4313061	+	SPAC25G10.08	gene	translation initiation factor eIF3b (p84)	2526	35526	-0.0103747	0.939675	0.969149	FALSE
SPAC25G10.09c	I	4313118	4318708	-	pan1	gene	actin cortical patch component with EF hand and WH2 motif Panl (predicted)	5590	19015.1	0.192365	0.130649	0.271225	FALSE
SPAC25H1.02	I	2525778	2527510	+	jmj1	gene	histone demethylase Jmj1 (predicted)	1732	606.408	-0.0415208	0.839119	0.910581	FALSE
SPAC25H1.03	I	2528030	2528644	+	atg101	gene	autophagy protein Atg101	614	636.198	0.599779	0.0123735	0.0457481	FALSE
SPAC25H1.04	I	2529085	2529901	+	mug105	gene	ubiquitin-fold modifier-specific protease (predicted)	816	318.293	-0.0547706	0.829559	0.90514	FALSE
SPAC25H1.05	I	2530096	2531201	+	meu29	gene	calcium transport regulatory factor (predicted)	1105	1149.6	-0.547314	0.00101345	0.0064003	FALSE
SPAC25H1.06	I	2531225	2532877	+	pcf3	gene	CAF assembly factor (CAF-1) complex subunit C Pcf3	1652	2511	0.00337701	0.981728	0.99126	FALSE
SPAC25H1.07	I	2533709	2536655	+	emc1	gene	ER membrane protein complex subunit Emc1 (predicted)	2946	13186.7	-0.230785	0.0811321	0.192672	FALSE
SPAC25H1.08c	I	2536605	2537929	-	SPAC25H1.08c	gene	ribosome biogenesis protein Sqt1 (predicted)	1324	5517.34	-0.131226	0.440733	0.619408	FALSE
SPAC25H1.09	I	2538102	2540081	+	mde5	gene	alpha-amylase homolog Mde5	1979	261.039	0.736176	0.0103949	0.0399679	FALSE
SPAC25H1.10c	I	2532754	2533276	-	atp19	gene	F0-ATPase subunit K (predicted)	522	6716.37	1.1424	3.68934e-10	1.59657e-08	TRUE
SPAC26A3.01	I	3332541	3334714	+	sxa1	gene	aspartic protease Sxa1	2173	9897.77	0.0957776	0.463119	0.640264	FALSE
SPAC26A3.02	I	3334824	3337714	+	myh1	gene	adenine DNA glycosylase Myh1	2890	2911.46	-0.0201484	0.885529	0.937123	FALSE
SPAC26A3.03c	I	3334942	3338202	-	rmi1	gene	RecQ mediated genome instability protein Rmi1 (predicted)	3260	2266.92	0.257405	0.134951	0.277699	FALSE
SPAC26A3.04	I	3337678	3338408	+	rpl2002	gene	60S ribosomal protein L20 (predicted)	730	34605.9	0.650882	8.03881e-08	1.91979e-06	TRUE
SPAC26A3.05	I	3339116	3344445	+	chc1	gene	clathrin heavy chain Chc1 (predicted)	5329	57571.3	0.0860666	0.533443	0.695001	FALSE
SPAC26A3.06	I	3344729	3345820	+	bud23	gene	rRNA (guanine) methyltransferase Bud23 (predicted)	1091	2607.61	0.0282305	0.8775	0.932483	FALSE
SPAC26A3.07c	I	3346068	3346937	-	rpl1101	gene	60S ribosomal protein L11 (predicted)	869	5813.32	0.0118472	0.954234	0.978203	FALSE
SPAC26A3.08	I	3346955	3348195	+	smb1	gene	Sm snRNP core protein Smb1	1240	3860.51	-0.0942531	0.621592	0.761692	FALSE
SPAC26A3.09c	I	3348103	3352396	-	rga2	gene	Rho-type GTPase activating protein Rga2	4293	7247.14	-0.166701	0.185661	0.345595	FALSE
SPAC26A3.10	I	3352347	3356297	+	cnt6	gene	centaurin ADOP ribosylation factor GTPase activating protein family (predicted)	3950	11788.7	-0.0978437	0.45468	0.631349	FALSE
SPAC26A3.11	I	3356375	3357902	+	SPAC26A3.11	gene	omega-amidase (predicted)	1527	2870.1	-0.24875	0.0894292	0.20703	FALSE
SPAC26A3.12c	I	3356144	3361083	-	dhp1	gene	5'-3' exoribonuclease Dhp1	4939	10620.4	-0.226018	0.0732308	0.179064	FALSE
SPAC26A3.13c	I	3361547	3365548	-	Tf2-4	gene	retrotransposable element/transposon Tf2-type	4001	1035.71	3.11896	1.05133e-27	5.64914e-25	TRUE
SPAC26A3.14c	I	3366317	3367205	-	SPAC26A3.14c	gene	DUF1748 family protein	888	13571.7	1.50803	9.2346e-26	3.72155e-23	TRUE
SPAC26A3.15c	I	3367472	3370256	-	nsp1	gene	nucleoporin Nsp1	2784	7162.77	-0.0706378	0.581945	0.731596	FALSE
SPAC26A3.16	I	3369709	3371384	+	dph1	gene	UBA domain protein Dph1	1675	18406	0.70789	3.22757e-06	4.95509e-05	TRUE
SPAC26A3.17c	I	3371257	3372581	-	SPAC26A3.17c	gene	N-methyltransferase (predicted)	1324	7290.73	-0.748238	1.7362e-08	5.04281e-07	TRUE
SPAC26F1.01	I	5182774	5186191	-	sec74	gene	guanyl-nucleotide exchange factor Sec74 (predicted)	3417	3739.14	0.0880602	0.522658	0.688949	FALSE
SPAC26F1.02	I	5181243	5182731	-	pnn1	gene	pinin ortholog involved in splicing Pnn1 (predicted)	1488	2656.63	0.741139	5.92549e-07	1.12046e-05	TRUE
SPAC26F1.03	I	5179652	5181308	-	pda1	gene	pyruvate dehydrogenase e1 component alpha subunit Pda1 (predicted)	1656	22626.7	0.511472	0.00588087	0.0259193	FALSE
SPAC26F1.04c	I	5177808	5179736	+	etr1	gene	enoyl-	1928	1481.84	-0.0471585	0.766293	0.860212	FALSE
SPAC26F1.05	I	5174625	5175819	-	mug106	gene	Schizosaccharomyces pombe specific protein Mug106	1194	271.874	0.477521	0.100398	0.224781	FALSE
SPAC26F1.06	I	5173864	5174644	-	gpm1	gene	monomeric 23-bisphosphoglycerate (BPG)-dependent phosphoglycerate mutase (PGAM) Gpm1	780	36566.1	0.61449	0.000822938	0.00543679	TRUE
SPAC26F1.07	I	5170789	5172112	-	SPAC26F1.07	gene	glucose 1-dehydrogenase (NADP+) (predicted)	1323	8804.54	0.506163	0.00435197	0.020461	FALSE
SPAC26F1.08c	I	5167038	5170528	+	SPAC26F1.08c	gene	conserved protein	3490	2437.53	0.0524657	0.722757	0.830128	FALSE
SPAC26F1.09	I	5163555	5167012	-	gyp51	gene	GTPase activating protein Gyp51 (predicted)	3457	7104.07	0.065871	0.617676	0.758479	FALSE
SPAC26F1.10c	I	5161474	5163360	+	pyp1	gene	tyrosine phosphatase Pyp1	1886	1054.9	0.472349	0.0119594	0.0444975	FALSE
SPAC26F1.11	I	5157285	5159163	-	SPAC26F1.11	gene	dubious	1878	178.05	1.0888	0.038904	0.111095	FALSE
SPAC26F1.12c	I	5153823	5155228	+	hgh1	gene	conserved eukaryotic protein Hgh1	1405	4283.04	-0.358434	0.00818275	0.033415	FALSE
SPAC26F1.13c	I	5148780	5152492	+	lrs1	gene	cytoplasmic leucine-tRNA ligase Lrs1 (predicted)	3712	39867.9	0.0503606	0.691846	0.810948	FALSE
SPAC26F1.14c	I	5146123	5148353	+	aif1	gene	apoptosis-inducing factor homolog Aif1 (predicted)	2230	3263.49	0.801632	1.78197e-08	5.12989e-07	TRUE
SPAC26H5.02c	I	4117195	4119311	-	SPAC26H5.02c	gene	DNA replication ATPase (predicted)	2116	2987.15	-0.121875	0.381382	0.560697	FALSE
SPAC26H5.03	I	4119431	4121874	+	pcf2	gene	CAF assembly factor (CAF-1) complex subunit B Pcf2	2443	3142.14	0.173577	0.254915	0.431899	FALSE
SPAC26H5.04	I	4121876	4124737	+	gid5	gene	GID complex armadillo repeat subunit Gid5 (predicted)	2861	3394.11	0.397249	0.00872369	0.0351126	FALSE
SPAC26H5.05	I	4125000	4128805	+	mga2	gene	IPT/TIG ankyrin repeat containing transcription regulator of fatty acid biosynthesis (predicted)	3805	10227.2	0.0645747	0.609465	0.753707	FALSE
SPAC26H5.06	I	4129145	4132350	+	pot1	gene	telomere end-binding protein Pot1	3205	4160.45	0.319244	0.0179017	0.0613011	FALSE
SPAC26H5.07c	I	4131406	4133498	-	SPAC26H5.07c	gene	seven transmembrane receptor protein (predicted)	2092	5239.85	0.260033	0.0472939	0.128293	FALSE
SPAC26H5.08c	I	4134378	4136031	-	bgl2	gene	glucan beta-glucosidase Bgl2 (predicted)	1653	643.226	-1.05991	1.81762e-07	4.01371e-06	TRUE
SPAC26H5.09c	I	4137266	4139080	-	SPAC26H5.09c	gene	oxidoreductase involved in NADPH regeneration (predicted)	1814	8459.26	0.288254	0.0588573	0.150839	FALSE
SPAC26H5.10c	I	4141281	4142329	-	tif51	gene	translation elongation factor eIF5A (predicted)	1048	49634	-0.282728	0.0409985	0.115541	FALSE
SPAC26H5.11	I	4142849	4147291	+	mug56	gene	spore wall assembly protein Mug56 (predicted)	4442	4156.75	-0.0701243	0.606894	0.751926	FALSE
SPAC26H5.12	I	4147643	4151509	+	rpo41	gene	mitochondrial RNA polymerase Rpo41	3866	7007.87	-0.262093	0.0441072	0.122429	FALSE
SPAC26H5.13c	I	4150008	4153031	-	kei1	gene	inositol phoshorylceramide synthase regulatory subunit Kei1 (predicted)	3023	1307.58	-0.185955	0.251219	0.428081	FALSE
SPAC27D7.02c	I	4507217	4509970	-	SPAC27D7.02c	gene	GRIP domain protein (predicted)	2753	11537.1	0.0558187	0.692358	0.81112	FALSE
SPAC27D7.03c	I	4510983	4515015	-	mei2	gene	RNA-binding protein involved in meiosis Mei2	4032	24531.5	1.00503	4.45455e-12	2.84385e-10	TRUE
SPAC27D7.04	I	4517412	4518818	+	omt2	gene	4-alpha-hydroxytetrahydrobiopterin dehydratase (predicted)	1406	881.661	-0.106017	0.580394	0.730791	FALSE
SPAC27D7.05c	I	4517810	4518562	-	apc14	gene	anaphase-promoting complex subunit Apc14	752	584.242	0.123727	0.555867	0.71274	FALSE
SPAC27D7.06	I	4519000	4520130	+	etf1	gene	electron transfer flavoprotein alpha subunit EtfA (predicted)	1130	2369.4	-0.328966	0.0243874	0.078156	FALSE
SPAC27D7.07c	I	4520187	4521063	-	smd1	gene	Sm snRNP core protein Smd1	876	2552.13	0.739567	1.06528e-05	0.000145528	TRUE
SPAC27D7.08c	I	4521375	4523223	-	SPAC27D7.08c	gene	DUF890 family protein predicted methyltransferase	1848	1047.37	-0.00838763	0.963817	0.982624	FALSE
SPAC27D7.09c	I	4523298	4524731	-	SPAC27D7.09c	gene	But2 family protein	1433	75.1714	0.250072	0.60133	0.747086	FALSE
SPAC27D7.11c	I	4529389	4531031	-	SPAC27D7.11c	gene	But2 family protein	1642	21093.4	0.510624	0.00017202	0.00147302	FALSE
SPAC27D7.12c	I	4533326	4534385	-	but1	gene	neddylation pathway protein But1	1059	337.437	0.374387	0.14277	0.28937	FALSE
SPAC27D7.13c	I	4534674	4536686	-	ssm4	gene	dynactin microtubule-binding subunit p150-Glued Ssm4	2012	1975	0.333612	0.0447997	0.123766	FALSE
SPAC27D7.14c	I	4536975	4540298	-	tpr1	gene	RNA polymerase II associated Paf1 complex subunit Tpr1	3323	16189.2	0.0938245	0.469068	0.644894	FALSE
SPAC27E2.01	I	4001693	4003982	+	SPAC27E2.01	gene	alpha-amylase homolog (predicted)	2289	1430.92	0.109819	0.515748	0.683284	FALSE
SPAC27E2.02	I	4004221	4005792	+	yih1	gene	IMPACT homolog translational regulator Yih1 (predicted)	1571	3028.69	0.164239	0.26906	0.447138	FALSE
SPAC27E2.03c	I	4005717	4007722	-	SPAC27E2.03c	gene	Obg-Like ATPase (predicted)	2005	27993.2	-0.382952	0.00712763	0.0300975	FALSE
SPAC27E2.04c	I	4010592	4011430	-	mug155	gene	dubious	838	59.0843	0.748108	0.189629	0.350102	FALSE
SPAC27E2.05	I	4015050	4016557	+	cdc1	gene	DNA polymerase delta small subunit Cdc1	1507	1591.91	-0.340849	0.055847	0.145144	FALSE
SPAC27E2.06c	I	4016534	4018850	-	msm1	gene	mitochondrial methionine-tRNA ligase Msm1 (predicted)	2316	2946.2	-0.0278922	0.842758	0.912682	FALSE
SPAC27E2.07	I	4019873	4022054	+	pvg2	gene	galactose residue biosynthesis protein Pvg2	2181	3771.82	0.664096	6.83505e-06	9.79387e-05	TRUE
SPAC27E2.08	I	4022492	4026493	+	Tf2-6	gene	retrotransposable element/transposon Tf2-type	4001	6.76209	-0.804243	0.582085	0.731596	FALSE
SPAC27E2.09	I	4027002	4034337	+	mak2	gene	histidine kinase Mak2	7335	8525.22	-0.100054	0.474823	0.650423	FALSE
SPAC27E2.10c	I	4034145	4035920	-	rfc3	gene	DNA replication factor C complex subunit Rfc3	1775	2602.21	-0.145243	0.334009	0.515957	FALSE
SPAC27E2.11c	I	4008075	4010224	-	SPAC27E2.11c	gene	Schizosaccharomyces specific protein	2149	14.4674	-1.66794	0.135017	0.277699	FALSE
SPAC27E2.12	I	4010913	4011317	+	SPAC27E2.12	gene	Schizosaccharomyces pombe specific protein	404	10.5329	-0.0349164	0.977401	0.989214	FALSE
SPAC27E2.13	I	4008511	4008693	+	SPAC27E2.13	gene	dubious	182	556.906	-0.245239	0.33895	0.520617	FALSE
SPAC27E2.14	I	4012418	4012891	-	SPAC27E2.14	gene	Schizosaccharomyces pombe specific protein	473	748.315	0.907008	4.39537e-05	0.000477931	TRUE
SPAC27F1.02c	I	4319247	4320285	-	cdc8	gene	tropomyosin	1038	15965.9	0.00931521	0.968181	0.984605	FALSE
SPAC27F1.03c	I	4320716	4321579	-	uch1	gene	ubiquitin C-terminal hydrolase Uch1	863	748.124	-0.15829	0.456496	0.633491	FALSE
SPAC27F1.04c	I	4321520	4323254	-	nuf2	gene	NMS complex subunit Nuf2	1734	1954.27	0.176463	0.253289	0.430471	FALSE
SPAC27F1.05c	I	4323424	4325633	-	SPAC27F1.05c	gene	aminotransferase class-III unknown specificty	2209	277.143	-0.0669424	0.817923	0.898212	FALSE
SPAC27F1.06c	I	4327147	4328451	-	SPAC27F1.06c	gene	FKBP-type peptidyl-prolyl cis-trans isomerase (predicted)	1304	8503.96	-0.144929	0.358186	0.540586	FALSE
SPAC27F1.07	I	4328945	4330716	+	ost1	gene	dolichyl-diphospho-oligosaccharide-protein glycosyltransferase Ost1 (predicted)	1771	6187.36	-0.310854	0.0215543	0.0706569	FALSE
SPAC27F1.08	I	4330993	4333166	+	pdt1	gene	Nramp family manganese ion transmembrane transporter	2173	2586.72	-0.0609867	0.688556	0.809235	FALSE
SPAC27F1.09c	I	4333135	4336797	-	prp10	gene	U2 snRNP-associated protein Sap155	3662	16275.4	0.341287	0.00547429	0.0244787	FALSE
SPAC27F1.10	I	4325963	4326914	-	SPAC27F1.10	gene	Schizosaccharomyces pombe specific protein	951	112.247	1.70492	0.000115235	0.00104801	TRUE
SPAC29A4.02c	I	5143745	5145515	+	SPAC29A4.02c	gene	translation elongation factor EF-1 gamma subunit	1770	58788.4	-0.513233	3.29064e-05	0.000377545	FALSE
SPAC29A4.03c	I	5142407	5143810	+	SPAC29A4.03c	gene	mitochondrial ribosomal protein subunit Mrps9 (predicted)	1403	8495.16	-0.74326	4.22718e-07	8.48701e-06	TRUE
SPAC29A4.04c	I	5140322	5142190	+	cbf5	gene	pseudouridylate synthase Cbf5 (predicted)	1868	21091.1	-0.515884	0.000183147	0.0015545	FALSE
SPAC29A4.05	I	5137314	5138212	-	cam2	gene	myosin I light chain Cam2	898	4156.65	-0.169161	0.212682	0.380832	FALSE
SPAC29A4.06c	I	5136040	5137368	+	SPAC29A4.06c	gene	splicing protein human NSRP1 ortholog	1328	3244.61	0.112886	0.413664	0.592781	FALSE
SPAC29A4.07	I	5133784	5136031	-	srb6	gene	mediator complex subunit Srb6	2247	1424.66	-0.145575	0.400657	0.581331	FALSE
SPAC29A4.08c	I	5133204	5135342	+	prp19	gene	ubiquitin-protein ligase E4 Prp19	2138	1639.95	-0.258644	0.091624	0.210696	FALSE
SPAC29A4.09	I	5131870	5133110	-	SPAC29A4.09	gene	rRNA exonuclease Rrp17 (predicted)	1240	5603.76	0.363503	0.00857445	0.0346416	FALSE
SPAC29A4.10	I	5129264	5131929	-	rrn5	gene	RNA polymerase I upstream activation factor complex subunit Rrn5	2665	4469.32	-0.134099	0.334539	0.516424	FALSE
SPAC29A4.11	I	5123328	5129129	-	rga3	gene	Rho-type GTPase activating protein Rga3	5801	19545.1	0.696877	5.39534e-07	1.04159e-05	TRUE
SPAC29A4.12c	I	5124554	5125643	+	mug108	gene	Schizosaccharomyces specific protein Mug108	1089	201.205	-0.546762	0.116513	0.249428	FALSE
SPAC29A4.13	I	5120840	5122136	-	SPAC29A4.13	gene	urease accessory protein UreF (predicted)	1296	1611.9	-0.598801	0.000371358	0.00284732	TRUE
SPAC29A4.14c	I	5119515	5121734	+	SPAC29A4.14c	gene	peroxin-3 peroxisome import protein (predicted)	2219	2717.57	-0.29943	0.050768	0.135608	FALSE
SPAC29A4.15	I	5117470	5119153	-	srs1	gene	cytoplasmic serine-tRNA ligase Srs1 (predicted)	1683	10436	-0.0829559	0.528869	0.692556	FALSE
SPAC29A4.16	I	5113913	5116750	-	hal4	gene	serine/threonine protein kinase Hal4	2837	19996.3	0.0542679	0.701899	0.816497	FALSE
SPAC29A4.17c	I	5113027	5114151	+	SPAC29A4.17c	gene	mitochondrial FUN14 family protein involved in mitophagy	1124	373.427	0.418894	0.129896	0.270271	FALSE
SPAC29A4.18	I	5110278	5111962	-	prw1	gene	Clr6 histone deacetylase complex subunit Prw1	1684	10408.7	0.31883	0.160058	0.31272	FALSE
SPAC29A4.19c	I	5106559	5113025	+	cta5	gene	Ca2+/Mn2+ transporting P-type ATPase P5 type Cta5	6466	1659.39	-0.39755	0.010139	0.0392179	FALSE
SPAC29A4.20	I	5104252	5106372	-	elp3	gene	elongator complex subunit Elp3 (predicted)	2120	4518.66	-0.45524	0.000518695	0.00374529	FALSE
SPAC29A4.22	I	5124392	5124613	+	SPAC29A4.22	gene	dubious	221	125.293	0.367899	0.358336	0.540607	FALSE
SPAC29B12.01	I	5403181	5408330	+	ino80	gene	SNF2 family ATP-dependent 3' to 5' DNA helicase Ino80	5149	20251.5	-0.0571428	0.653983	0.785519	FALSE
SPAC29B12.02c	I	5408180	5411132	-	set2	gene	histone lysine methyltransferase Set2	2952	8904.52	-0.027166	0.85847	0.92088	FALSE
SPAC29B12.03	I	5411817	5413219	+	spd1	gene	ribonucleotide reductase (RNR) inhibitor	1402	2571.65	0.589585	0.000334635	0.0026028	TRUE
SPAC29B12.04	I	5414891	5416193	+	snz1	gene	pyridoxine biosynthesis protein	1302	43231.3	-0.425641	0.00350391	0.0172467	FALSE
SPAC29B12.05c	I	5416197	5417408	-	SPAC29B12.05c	gene	mitochondrial S-adenosylmethionine-dependent methyltransferase (predicted)	1211	605.563	0.0474304	0.818813	0.898212	FALSE
SPAC29B12.06c	I	5417366	5418973	-	rcd1	gene	RNA-binding protein CCR4-NOT complex subunit Rcd1	1607	1737.25	-0.637135	4.7371e-05	0.000510859	TRUE
SPAC29B12.07	I	5419733	5426266	+	sec16	gene	multidomain vesicle coat component Sec16 (predicted)	6533	21727.1	0.0886135	0.468791	0.644894	FALSE
SPAC29B12.08	I	5427297	5431523	+	clr5	gene	Clr5 protein	4226	4860.77	-0.167885	0.219617	0.389571	FALSE
SPAC29B12.10c	I	5431575	5434908	-	pgt1	gene	glutathione transmembrane transporter Pgt1	3333	5459.44	-0.992697	2.02946e-14	1.89651e-12	TRUE
SPAC29B12.11c	I	5435872	5437295	-	SPAC29B12.11c	gene	human WW domain binding protein-2 ortholog	1423	738.632	0.390764	0.0769247	0.185563	FALSE
SPAC29B12.12	I	5438212	5438553	+	SPAC29B12.12	gene	helper of TIM (predicted)	341	109.836	-0.524769	0.209317	0.376832	FALSE
SPAC29B12.13	I	5438983	5439489	+	SPAC29B12.13	gene	S-(hydroxymethyl)glutathione synthase activity (predicted)	506	169.916	-0.0467727	0.910339	0.95151	FALSE
SPAC29B12.14c	I	5439647	5442552	-	SPAC29B12.14c	gene	purine transmembrane transporter (predicted)	2905	619.386	-0.304085	0.127794	0.267104	FALSE
SPAC29E6.01	I	4401733	4403868	+	pof11	gene	F-box protein Pof11	2135	2799.17	0.359549	0.0216851	0.0710495	FALSE
SPAC29E6.02	I	4403839	4409596	+	prp3	gene	U4/U6 x U5 tri-snRNP complex subunit Prp3	5757	7641.73	0.0501792	0.692632	0.811132	FALSE
SPAC29E6.03c	I	4405990	4409338	-	uso1	gene	ER to Golgi tethering factor Uso1 (predicted)	3348	12465.1	0.0171804	0.889435	0.939714	FALSE
SPAC29E6.04	I	4409773	4410391	+	nnf1	gene	NMS complex subunit Nnf1	618	1881.99	0.527301	0.00275076	0.0141443	FALSE
SPAC29E6.05c	I	4409678	4411336	-	mxr1	gene	peptide-methionine (S)-S-oxide reductase MsrA	1658	1102.08	0.611168	0.000859315	0.00562524	TRUE
SPAC29E6.06c	I	4411564	4413996	-	SPAC29E6.06c	gene	cytoplasmic cysteine-tRNA ligase Crs1 (predicted)	2432	16830.9	0.00943793	0.953068	0.977319	FALSE
SPAC29E6.07	I	4414824	4415174	+	SPAC29E6.07	gene	Schizosaccharomyces pombe specific protein	350	326.323	-1.57742	5.89145e-10	2.45084e-08	TRUE
SPAC29E6.08	I	4415474	4417151	+	tbp1	gene	TATA-binding protein (TBP)	1677	2864.24	0.152956	0.407069	0.586805	FALSE
SPAC29E6.09	I	4417364	4418680	+	SPAC29E6.09	gene	Schizosaccharomyces specific protein	1316	1784.33	0.70688	1.39016e-05	0.00018182	TRUE
SPAC29E6.10c	I	4418807	4422511	-	nst1	gene	conserved fungal protein Nst1	3704	11604.8	0.152357	0.307598	0.488761	FALSE
SPAC2C4.03c	I	4263953	4264621	-	smd2	gene	Sm snRNP core protein Smd2	668	1857.06	-0.0559271	0.734311	0.837968	FALSE
SPAC2C4.04c	I	4265505	4266618	-	SPAC2C4.04c	gene	conserved eukaryotic protein	1113	2797.74	0.358614	0.0350454	0.103043	FALSE
SPAC2C4.05	I	4267059	4268079	+	cor1	gene	cornichon family protein (predicted)	1020	2874.47	-1.1352	2.80917e-10	1.25788e-08	TRUE
SPAC2C4.06c	I	4269109	4270937	-	SPAC2C4.06c	gene	tRNA (cytosine-5-)-methyltransferase (predicted)	1828	2192.35	-0.48707	0.00116442	0.00715748	FALSE
SPAC2C4.07c	I	4270892	4274158	-	dis32	gene	3'-5'-exoribonuclease activity Dis3L2	3266	4327.32	0.00819129	0.951365	0.976349	FALSE
SPAC2C4.08	I	4275060	4275902	+	SPAC2C4.08	gene	conserved fungal protein	842	1086.6	0.435311	0.0201113	0.0668171	FALSE
SPAC2C4.09	I	4276009	4277492	+	SPAC2C4.09	gene	mitochondrial calcium uniporter regulator (predicted)	1483	2624.25	0.241494	0.112681	0.244142	FALSE
SPAC2C4.10c	I	4276925	4278035	-	csc4	gene	SIP/FAR complex subunit Csc4	1110	1410.53	0.475297	0.00408239	0.0194698	FALSE
SPAC2C4.11c	I	4278378	4279620	-	rbp28	gene	RNA-binding protein Rbp28	1242	1771.98	-0.439036	0.00426774	0.0201452	FALSE
SPAC2C4.12c	I	4279661	4281428	-	tpt1	gene	tRNA 2'-phosphotransferase Tpt1 (predicted)	1767	2820.58	-0.626917	7.5502e-05	0.000746682	TRUE
SPAC2C4.13	I	4281426	4284515	+	vma16	gene	V-type ATPase V0 subunit c'' (predicted)	3089	7446.45	0.509732	0.00224086	0.012096	FALSE
SPAC2C4.14c	I	4282491	4284568	-	ppk11	gene	PAK-related kinase Ppk11	2077	4746.78	-0.164865	0.240772	0.415723	FALSE
SPAC2C4.15c	I	4284799	4286263	-	ubx2	gene	UBX domain protein Ubx2	1464	2637.05	0.549701	0.000130048	0.00115344	FALSE
SPAC2C4.16c	I	4286744	4287454	-	rps801	gene	40S ribosomal protein S8 (predicted)	710	19189.4	-1.94853	1.29404e-51	2.78133e-48	TRUE
SPAC2C4.17c	I	4288009	4291776	-	msy2	gene	MS ion channel protein 2 (predicted)	3767	4313.89	0.269115	0.0537969	0.141239	FALSE
SPAC2E12.02	I	5059273	5062056	+	hsf1	gene	transcription factor Hsf1	2783	4924.97	0.411252	0.00221334	0.0119783	FALSE
SPAC2E12.03c	I	5061722	5063721	-	SPAC2E12.03c	gene	basic amino acid transmembrane transporter (predicted)	1999	1715.51	-0.254257	0.171221	0.328412	FALSE
SPAC2E12.05	I	5063258	5066231	+	wtf1	pseudogene	NA	2973	0	NA	NA	NA	NA
SPAC2E12.05.1	I	5063258	5066231	+	wtf1	pseudogene	pseudogene wtf element Wtf1;external_name=wtf1;logic_name=pombase;version=1	2973	0	NA	NA	NA	NA
SPAC2E1P3.01	I	2922761	2924720	+	SPAC2E1P3.01	gene	dehydrogenase (predicted)	1959	845.978	-0.154422	0.502169	0.672479	FALSE
SPAC2E1P3.02c	I	2924692	2927075	-	amt3	gene	ammonium transmembrane transporter Amt3	2383	281.302	-0.00396126	0.989188	0.995052	FALSE
SPAC2E1P3.03c	I	2927204	2931500	-	Tf2-3	gene	retrotransposable element/transposon Tf2-type	4296	5.52862	1.57239	0.39077	0.570839	FALSE
SPAC2E1P3.04	I	2931763	2935115	+	cao1	gene	copper amine oxidase Cao1	3352	4426.69	-0.255271	0.0606799	0.154467	FALSE
SPAC2E1P3.05c	I	2935116	2937079	-	SPAC2E1P3.05c	gene	fungal cellulose binding domain protein	1963	2218.31	-1.11601	8.78209e-10	3.45286e-08	TRUE
SPAC2E1P5.01c	I	3322678	3324881	-	mns1	gene	mannosyl-oligosaccharide 12-alpha-mannosidase	2203	8775.99	0.0263358	0.864953	0.924758	FALSE
SPAC2E1P5.02c	I	3325263	3326138	-	mug109	gene	Rab GTPase binding protein upregulated in meiosis II (predicted)	875	285.431	-0.412323	0.126578	0.265681	FALSE
SPAC2E1P5.03	I	3326830	3329028	+	erj5	gene	DNAJ domain protein Erj5 (predicted)	2198	6361.38	0.191627	0.14932	0.298086	FALSE
SPAC2E1P5.04c	I	3327940	3329007	-	cwg2	gene	geranylgeranyltransferase I beta subunit Cwg2	1067	1681.43	0.225876	0.177652	0.335138	FALSE
SPAC2E1P5.05	I	3329311	3331216	+	rrp9	gene	U3 snoRNP-associated protein Rrp9 (predicted)	1905	6638.2	-0.311811	0.0266238	0.0832945	FALSE
SPAC2F3.01	I	3922354	3923496	+	imt1	gene	mannosyltransferase Imt1	1142	1186.01	-0.741356	9.03377e-06	0.00012663	TRUE
SPAC2F3.02	I	3924624	3927430	+	SPAC2F3.02	gene	ER protein translocation subcomplex subunit (predicted)	2806	2960.61	-0.062671	0.656178	0.78663	FALSE
SPAC2F3.03c	I	3925533	3927349	-	rpa49	gene	DNA-directed RNA polymerase I complex subunit Rpa49 (predicted)	1816	7528.17	-0.432086	0.000571596	0.00403328	FALSE
SPAC2F3.04c	I	3927451	3928579	-	rim1	gene	mitochondrial single-stranded DNA binding protein Rim1	1128	1563.9	-0.371152	0.0640411	0.161226	FALSE
SPAC2F3.05c	I	3928625	3929950	-	SPAC2F3.05c	gene	xylose and arabinose reductase (predicted)	1325	778.086	-0.692068	0.000406573	0.00306977	TRUE
SPAC2F3.06c	I	3930533	3934174	-	kap104	gene	karyopherin Kap104	3641	16128.8	-0.356579	0.00583915	0.0257706	FALSE
SPAC2F3.07c	I	3935528	3935833	-	SPAC2F3.07c	gene	Schizosaccharomyces pombe specific protein	305	16.5191	0.111713	0.908041	0.949724	FALSE
SPAC2F3.08	I	3935124	3938149	+	sut1	gene	alpha-glucoside transmembrane transporter Sut1	3025	2134.94	0.395617	0.0254917	0.0805738	FALSE
SPAC2F3.09	I	3939598	3942086	+	hem1	gene	5-aminolevulinate synthase Hem1 (predicted)	2488	17340.5	-0.39651	0.00228806	0.012315	FALSE
SPAC2F3.10	I	3943042	3946427	+	vps54	gene	GARP complex subunit Vps54 (predicted)	3385	3974.45	-0.132536	0.323229	0.5043	FALSE
SPAC2F3.11	I	3946546	3947987	+	SPAC2F3.11	gene	exopolyphosphatase (predicted)	1441	3547	-0.550827	6.54012e-05	0.000668315	FALSE
SPAC2F3.12c	I	3947912	3949019	-	plp1	gene	thioredoxin fold protein Plp1 (predicted)	1107	3935.86	0.17767	0.331802	0.51364	FALSE
SPAC2F3.13c	I	3947885	3950224	-	SPAC2F3.13c	gene	queuine tRNA-ribosyltransferase (predicted)	2339	737.477	-0.227239	0.234821	0.408341	FALSE
SPAC2F3.14c	I	3950396	3951679	-	saf2	gene	splicing associated factor Saf2	1283	2464.43	0.343331	0.0340537	0.101048	FALSE
SPAC2F3.15	I	3953832	3956869	+	lsk1	gene	P-TEFb-associated cyclin-dependent protein kinase Lsk1	3037	4440.51	-0.0848776	0.526908	0.691801	FALSE
SPAC2F3.16	I	3957085	3959427	+	SPAC2F3.16	gene	ubiquitin-protein ligase E3 (predicted)	2342	4443.8	0.47646	0.00248569	0.0130858	FALSE
SPAC2F3.17c	I	3923586	3924176	-	lsm6	gene	U6 snRNP-associated protein Lsm6 (predicted)	590	7142.77	0.887027	3.57505e-12	2.30519e-10	TRUE
SPAC2F3.18c	I	3942040	3942965	-	SPAC2F3.18c	gene	ribonuclease kappa ortholog (predicted)	925	1261.27	-0.00425656	0.983968	0.992184	FALSE
SPAC2F7.02c	I	531794	533731	-	psr1	gene	NLI interacting factor family phosphatase Psr1 (predicted)	1937	4081.13	-0.0637143	0.64442	0.779591	FALSE
SPAC2F7.03c	I	534120	537869	-	pom1	gene	DYRK family protein kinase Pom1	3749	7564.03	0.169955	0.183671	0.342683	FALSE
SPAC2F7.04	I	537888	540012	+	pmc2	gene	mediator complex subunit Pmc2/Med1	2124	2967.73	-0.201719	0.24839	0.424614	FALSE
SPAC2F7.05c	I	539919	541640	-	tif5	gene	translation initiation factor eIF5 Tif5(predicted)	1721	24613.4	0.243896	0.168602	0.325103	FALSE
SPAC2F7.06c	I	541576	543735	-	pol4	gene	DNA polymerase X family	2159	395.786	0.858728	0.000389153	0.00295555	TRUE
SPAC2F7.07c	I	544127	546240	-	cph2	gene	Clr6 histone deacetylase associated PHD protein-2 Cph2	2113	5956.32	-0.157045	0.240049	0.414864	FALSE
SPAC2F7.08c	I	546664	548562	-	snf5	gene	SWI/SNF complex subunit Snf5	1898	4618.5	-0.0864853	0.530294	0.693126	FALSE
SPAC2F7.09c	I	548768	550726	-	gep3	gene	mitochondrial GTPase related protein Gep3 (prediected)	1958	2607.34	0.0170304	0.913967	0.953513	FALSE
SPAC2F7.10	I	550630	553595	+	akr1	gene	palmitoyltransferase Akr1 (predicted)	2965	3350.65	0.138781	0.310913	0.492492	FALSE
SPAC2F7.11	I	555277	559051	+	nrd1	gene	RNA-binding protein Nrd1	3774	2314.41	-0.471919	0.00105204	0.00659994	FALSE
SPAC2F7.13c	I	558909	560549	-	wrs1	gene	cytoplasmic tryptophan-tRNA ligase Wrs1 (predicted)	1640	8397.32	-0.130374	0.360338	0.542864	FALSE
SPAC2F7.14c	I	560824	562179	-	rrp4	gene	exosome subunit Rrp4	1355	1975.64	-0.462178	0.00596185	0.0261721	FALSE
SPAC2F7.15	I	563698	565073	+	rsm24	gene	mitochondrial ribosomal protein subunit S24 (predicted)	1375	5920.25	-0.084153	0.590472	0.737718	FALSE
SPAC2F7.16c	I	565035	569485	-	pld1	gene	phospholipase D Pld1	4450	15687.5	0.238786	0.102536	0.227906	FALSE
SPAC2F7.17	I	569550	571876	+	mrf1	gene	mitochondrial peptide chain release factor (predicted)	2326	3744.58	-0.115066	0.411873	0.591482	FALSE
SPAC2G11.02	I	807894	812194	+	urb2	gene	ribosome biogenesis protein Urb2 (predicted)	4300	8565.52	-0.59128	2.60305e-06	4.18565e-05	TRUE
SPAC2G11.03c	I	811443	814228	-	vps45	gene	vacuolar sorting protein Vps45	2785	4262.57	-0.175484	0.254933	0.431899	FALSE
SPAC2G11.04	I	814218	815490	+	SPAC2G11.04	gene	RNA-binding protein G-patch type splicing factor 45 ortholog (predicted)	1272	1397.81	0.27399	0.0973552	0.220059	FALSE
SPAC2G11.05c	I	815388	817984	-	rim20	gene	BRO1 domain protein Rim20 (predicted)	2596	1729.54	0.381054	0.0149088	0.052675	FALSE
SPAC2G11.06	I	817996	819739	+	vps4	gene	AAA family ATPase Vps4 (predicted)	1743	5556.1	0.0878713	0.506951	0.675975	FALSE
SPAC2G11.07c	I	819768	821920	-	ptc3	gene	protein phosphatase 2c homolog 3	2152	20587.2	-0.172585	0.237428	0.411099	FALSE
SPAC2G11.08c	I	822092	823278	-	smn1	gene	SMN family protein Smn1	1186	909.05	0.608093	0.00250879	0.0131625	FALSE
SPAC2G11.09	I	823493	826399	+	SPAC2G11.09	gene	calcium ion transmembrane transporter (predicted)	2906	6267.68	0.0478385	0.712712	0.824317	FALSE
SPAC2G11.10c	I	826313	828123	-	uba42	gene	thiosulfate sulfurtransferase URM1 activating enzyme E1-type Uba42 (predicted)	1810	1068.21	-0.104636	0.558281	0.714671	FALSE
SPAC2G11.11c	I	828321	831629	-	prh1	gene	ATP-dependent RNA helicase Prh1 (predicted)	3308	3005.29	-0.295356	0.0331701	0.098699	FALSE
SPAC2G11.12	I	831918	836094	+	rqh1	gene	RecQ type DNA helicase Rqh1	4176	5362.13	-0.0841997	0.519028	0.68622	FALSE
SPAC2G11.13	I	836206	838256	+	atg22	gene	vacuolar amino acid transmembrane transporter Atg22	2050	2722.23	0.187455	0.281233	0.459974	FALSE
SPAC2G11.14	I	838228	841562	+	taf111	gene	transcription factor TFIID complex subunit Taf111	3334	8024.35	0.114895	0.389626	0.569555	FALSE
SPAC2G11.15c	I	841471	842624	-	tgs1	gene	rRNA methyltransferase Tgs1 (predicted)	1153	1031.29	0.12678	0.506086	0.67546	FALSE
SPAC2H10.01	I	5273012	5275983	+	SPAC2H10.01	gene	transcription factor zf-fungal binuclear cluster type (predicted)	2971	271.626	-2.55465	8.53885e-21	2.11764e-18	TRUE
SPAC2H10.02c	I	5276066	5276991	-	nas2	gene	26S proteasome regulatory particle assembly protein Nas2 (predicted)	925	6904.36	0.379266	0.0108118	0.0413001	FALSE
SPAC2H10.04	I	5272461	5272835	+	SPAC2H10.04	gene	dubious	374	1.7398	-3.17529	0.336834	NA	NA
SPAC30.01c	I	4386842	4392522	-	sec72	gene	Sec7 domain protein ARF GEF Sec72	5680	17130.8	-0.25785	0.0384654	0.110233	FALSE
SPAC30.02c	I	4392813	4393963	-	SPAC30.02c	gene	elongator complex associated protein Kti2 (predicted)	1150	1353.27	-0.274682	0.0879657	0.20425	FALSE
SPAC30.03c	I	4394376	4395639	-	tsn1	gene	translin	1263	4711.48	0.421573	0.00948749	0.0373248	FALSE
SPAC30.04c	I	4395798	4400493	-	abc4	gene	glutathione S-conjugate-exporting ATPase Abc4	4695	13356.1	-0.190568	0.145122	0.29242	FALSE
SPAC30C2.02	I	4635485	4636898	+	mmd1	gene	deoxyhypusine hydroxylase (predicted)	1413	1552.77	-0.546923	0.000850594	0.00557948	FALSE
SPAC30C2.03	I	4637119	4637943	+	SPAC30C2.03	gene	Schizosaccharomyces specific protein	824	1025.57	0.436965	0.013188	0.0480431	FALSE
SPAC30C2.04	I	4638117	4639647	+	asc1	gene	cofactor for cytoplasmic methionyl-and glutamyl-tRNA synthetases Asc1 (predicted)	1530	15651.1	-0.452654	0.000508181	0.00369004	FALSE
SPAC30C2.05	I	4639678	4640813	+	erv14	gene	cornichon family protein Erv14 (predicted)	1135	896.434	-0.365841	0.0937814	0.214586	FALSE
SPAC30C2.06c	I	4640549	4642326	-	dml1	gene	mitochondrial inheritance GTPase tubulin-like (predicted)	1777	7453.99	0.899528	1.02405e-07	2.39821e-06	TRUE
SPAC30C2.07	I	4642290	4645177	+	SPAC30C2.07	gene	Schizosaccharomyces specific protein	2887	4145.02	-0.0286176	0.835152	0.908717	FALSE
SPAC30C2.08	I	4645460	4647689	+	SPAC30C2.08	gene	conserved fungal protein	2229	23111.3	0.424365	0.00399727	0.0191205	FALSE
SPAC30D11.01c	I	1119880	1123773	+	gto2	gene	alpha-glucosidase (predicted)	3893	3435.97	0.144747	0.315028	0.496415	FALSE
SPAC30D11.02c	I	1118926	1119763	+	SPAC30D11.02c	gene	Schizosaccharomyces pombe specific protein	837	18.1943	0.967516	0.327736	0.509092	FALSE
SPAC30D11.03	I	1115899	1118412	-	ddx27	gene	ATP-dependent RNA helicase Ddx27/Drs1 (predicted)	2513	7409.11	-0.352727	0.0195743	0.0654215	FALSE
SPAC30D11.04c	I	1112170	1115868	+	nup124	gene	nucleoporin Nup124	3698	15372.9	0.10384	0.463876	0.640624	FALSE
SPAC30D11.05	I	1109349	1111221	-	aps3	gene	AP-3 adaptor complex subunit Aps3 (predicted)	1872	3138.4	0.404738	0.0147808	0.0523959	FALSE
SPAC30D11.06c	I	1108485	1110686	+	hfl1	gene	Lazarus1 family transmembrane transporter	2201	3472.02	-0.239079	0.0794222	0.190024	FALSE
SPAC30D11.07	I	1106430	1107885	-	nth1	gene	DNA endonuclease III	1455	870.781	-0.402423	0.0525546	0.138711	FALSE
SPAC30D11.08c	I	1104753	1106608	+	phf2	gene	Lsd1/2 complex PHD finger containing protein Phf2	1855	2950.29	-0.0803332	0.575984	0.72798	FALSE
SPAC30D11.09	I	1101685	1103890	-	cwf19	gene	complexed with Cdc5 protein Cwf19	2205	3960.35	-0.206015	0.173042	0.330208	FALSE
SPAC30D11.10	I	1099489	1101583	-	rad52	gene	DNA recombination protein Rad51 mediator Rad52 (previously Rad22)	2094	5688.31	0.231257	0.0806418	0.192016	FALSE
SPAC30D11.11	I	1097449	1099554	-	SPAC30D11.11	gene	Haemolysin-III family protein (predicted)	2105	5614.77	-0.649301	1.22861e-06	2.13532e-05	TRUE
SPAC30D11.12	I	1096764	1097387	-	rpl3802	gene	60S ribosomal protein L38 (predicted)	623	5987.86	0.292559	0.0510042	0.135741	FALSE
SPAC30D11.13	I	1094262	1095547	-	hus5	gene	SUMO conjugating enzyme E2 Hus5	1285	2999.86	0.574081	0.000444343	0.00329703	FALSE
SPAC30D11.14c	I	1092387	1094379	+	SPAC30D11.14c	gene	RNA-binding protein (predicted)	1992	5376.09	-0.109109	0.416551	0.595284	FALSE
SPAC31A2.02	I	388233	389229	+	trm112	gene	protein and tRNA methyltransferase regulatory subunit Trm112 (predicted)	996	2638.7	-0.529638	0.000191255	0.00160784	FALSE
SPAC31A2.03	I	389391	390520	+	mrp11	gene	mitochondrial ribosomal protein subunit L11 (predicted)	1129	5695.41	-0.145539	0.306639	0.487477	FALSE
SPAC31A2.04c	I	390407	391260	-	pre1	gene	20S proteasome complex subunit beta 4 Pre1 (predicted)	853	5108.07	-0.106061	0.471386	0.646564	FALSE
SPAC31A2.05c	I	391628	396999	-	mis4	gene	adherin cohesin loading factor Mis4	5371	6360.61	0.030655	0.809946	0.892894	FALSE
SPAC31A2.06	I	397426	402487	+	atp25	gene	mitochondrial ATP synthase complex assembly protein Atp25 (predicted)	5061	4243.49	-0.240294	0.0755559	0.183172	FALSE
SPAC31A2.07c	I	399462	402266	-	dbp10	gene	ATP-dependent RNA helicase Dbp10 (predicted)	2804	5841.5	-0.265145	0.0523032	0.138274	FALSE
SPAC31A2.08	I	402841	403862	+	mrp20	gene	mitochondrial ribosomal protein subunit L23 (predicted)	1021	3879.49	-0.370708	0.0109959	0.0418546	FALSE
SPAC31A2.09c	I	402719	405389	-	apm4	gene	AP-2 adaptor complex subunit Apm4 (predicted)	2670	2482.48	-0.0972189	0.530774	0.693221	FALSE
SPAC31A2.10	I	405582	407710	+	SPAC31A2.10	gene	Ran GTPase binding protein (predicted)	2128	1654.25	-0.528088	0.0014794	0.00864836	FALSE
SPAC31A2.11c	I	407714	409872	-	cuf1	gene	nutritional copper sensing transcription factor Cuf1	2158	3452.83	-0.0143359	0.91696	0.955479	FALSE
SPAC31A2.12	I	411651	414448	+	rod1	gene	arrestin/PY protein involved in ubiquitin-mediated endocytosis Rod1 (predicted)	2797	3218.52	-0.165546	0.251933	0.428731	FALSE
SPAC31A2.13c	I	414245	414930	-	sft1	gene	SNARE Sft1 (predicted)	685	1174.11	0.889715	7.14434e-07	1.31619e-05	TRUE
SPAC31A2.14	I	414942	418504	+	bun107	gene	WD repeat protein human WDR48 family Bun107	3562	6920.8	0.095018	0.454535	0.631349	FALSE
SPAC31A2.15c	I	417823	419996	-	dcc1	gene	Ctf18 RFC-like complex subunit Dcc1	2173	2145.95	-0.0777493	0.614386	0.756173	FALSE
SPAC31A2.16	I	419958	423991	+	gef2	gene	RhoGEF Gef2	4033	4563.79	-0.438922	0.0048936	0.0224104	FALSE
SPAC31F12.01	I	4566342	4571134	+	zds1	gene	zds family protein phosphatase type A regulator Zds1 (predicted)	4792	6436.63	-0.178983	0.163624	0.317593	FALSE
SPAC31G5.01	I	2989280	2990817	+	sap49	gene	U2 snRNP-associated RNA-binding protein Sap49	1537	5231.9	0.290388	0.0394592	0.112283	FALSE
SPAC31G5.02	I	2990804	2992231	+	SPAC31G5.02	gene	ER chaperone Rot1 (predicted)	1427	2229.64	0.107662	0.551817	0.709211	FALSE
SPAC31G5.03	I	2992622	2993240	+	rps1101	gene	40S ribosomal protein S11 (predicted)	618	7695.71	-0.0759348	0.60161	0.74729	FALSE
SPAC31G5.04	I	2993423	2994929	+	lys12	gene	homoisocitrate dehydrogenase Lys12	1506	4529	0.0844946	0.529208	0.692686	FALSE
SPAC31G5.05c	I	2994792	2995933	-	SPAC31G5.05c	gene	ribulose phosphate 3-epimerase (predicted)	1141	9766.41	0.0937623	0.517312	0.684653	FALSE
SPAC31G5.06	I	2996304	2997058	+	rgg8	gene	mitochondrial protein Rgg8 (predicted)	754	374.75	-0.0288683	0.904859	0.948022	FALSE
SPAC31G5.07	I	2997453	2998157	+	dni1	gene	tetraspan protein Dni1	704	55.0641	-0.655266	0.231935	0.40496	FALSE
SPAC31G5.08	I	2998749	3001070	+	ups1	gene	uroporphyrinogen-III synthase Ups1	2321	7283.77	0.0276342	0.852073	0.918965	FALSE
SPAC31G5.09c	I	2999546	3001687	-	spk1	gene	MAP kinase Spk1	2141	3591.89	0.682077	9.37512e-06	0.000130563	TRUE
SPAC31G5.10	I	3002057	3003766	+	eta2	gene	Myb family protein RNA polymerase I termination factor Eta2 (predicted)	1709	2183.54	1.12654	3.91237e-08	1.03389e-06	TRUE
SPAC31G5.11	I	3006138	3006845	+	pac2	gene	cAMP-independent regulatory protein Pac2	707	4195.32	-1.006	2.03133e-12	1.37874e-10	TRUE
SPAC31G5.12c	I	3007584	3009444	-	maf1	gene	repressor of RNA polymerase III Maf1	1860	1029.75	0.110195	0.554555	0.711738	FALSE
SPAC31G5.13	I	3010632	3012307	+	rpn11	gene	19S proteasome regulatory subunit Rpn11	1675	13151.5	-0.152123	0.242713	0.418118	FALSE
SPAC31G5.14	I	3012251	3014213	+	gcv1	gene	glycine decarboxylase T subunit (predicted)	1962	26252	-0.135011	0.287088	0.467461	FALSE
SPAC31G5.15	I	3014259	3017900	+	psd3	gene	phosphatidylserine decarboxylase Psd3	3641	4575.46	0.322579	0.0148869	0.0526506	FALSE
SPAC31G5.16c	I	3014389	3018849	-	dpm1	gene	dolichol-phosphate mannosyltransferase catalytic subunit Dpm1	4460	3758.92	0.213043	0.125127	0.263408	FALSE
SPAC31G5.17c	I	3019326	3020379	-	rps1001	gene	40S ribosomal protein S10 (predicted)	1053	7010.34	-0.369493	0.0102783	0.0395907	FALSE
SPAC31G5.18c	I	3020648	3021791	-	sde2	gene	silencing defective protein Sde2	1143	1874	0.382497	0.0213413	0.0701728	FALSE
SPAC31G5.19	I	3023051	3028158	+	abo1	gene	ATPase with bromodomain protein (predicted)	5107	8926.24	-0.108297	0.407409	0.587034	FALSE
SPAC31G5.21	I	3009988	3010684	+	SPAC31G5.21	gene	human FAM32A homolog	696	2574.19	0.992068	6.80156e-10	2.75827e-08	TRUE
SPAC323.01c	I	3907439	3908904	-	pos5	gene	mitochondrial NADH kinase Pos5 (predicted)	1465	1550.31	-0.489051	0.0124127	0.0458032	FALSE
SPAC323.02c	I	3909254	3910426	-	pup2	gene	20S proteasome complex subunit alpha 5 Pup2 (predicted)	1172	7452.12	-0.133055	0.350353	0.532174	FALSE
SPAC323.03c	I	3910535	3912648	-	SPAC323.03c	gene	Schizosaccharomyces specific protein	2113	1519.88	-0.22649	0.162628	0.316326	FALSE
SPAC323.04	I	3912696	3914761	+	SPAC323.04	gene	mitochondrial ATPase (predicted)	2065	4966.68	-0.216207	0.104621	0.231026	FALSE
SPAC323.05c	I	3913472	3915606	-	SPAC323.05c	gene	protein methyltransferase Mtq2 (predicted)	2134	3222.68	0.000822891	0.995233	0.997399	FALSE
SPAC323.06c	I	3915560	3917711	-	uba5	gene	NEDD8 activating enzyme E1-type Uba5 (predicted)	2151	1258.24	-0.00371699	0.981952	0.99133	FALSE
SPAC323.07c	I	3917636	3920119	-	SPAC323.07c	gene	MatE family transmembrane transporter (predicted)	2483	6908.27	0.0519685	0.740114	0.841268	FALSE
SPAC323.08	I	3921018	3921711	+	rmp1	gene	ribonuclease MRP complex subunit (predicted)	693	458.447	-0.188115	0.411728	0.591407	FALSE
SPAC328.01c	I	3470513	3475033	-	msn5	gene	karyopherin (predicted)	4520	8648.56	-0.281772	0.0245065	0.0784209	FALSE
SPAC328.02	I	3475167	3479160	+	dbl4	gene	ubiquitin-protein ligase E3 involved in sporulation Dbl4	3993	2544.66	-0.102496	0.540831	0.700977	FALSE
SPAC328.03	I	3479098	3481305	+	tps1	gene	alphaalpha-trehalose-phosphate synthase	2207	41224.3	1.44309	2.17292e-13	1.77355e-11	TRUE
SPAC328.04	I	3481505	3484605	+	SPAC328.04	gene	AAA family ATPase unknown biological role	3100	1564.3	0.0755793	0.642619	0.778142	FALSE
SPAC328.05	I	3484543	3486956	+	SPAC328.05	gene	RNA-binding protein involved in export of mRNAs (predicted)	2413	3613.29	0.142219	0.35382	0.536242	FALSE
SPAC328.06	I	3487193	3491099	+	ubp2	gene	ubiquitin C-terminal hydrolase Ubp2	3906	14626.6	0.0382795	0.762658	0.857924	FALSE
SPAC328.07c	I	3491080	3492653	-	bsd1	gene	heavy metal ion homeostasis protein Bsd2 (predicted)	1573	1941.33	0.145329	0.37737	0.557313	FALSE
SPAC328.08c	I	3492589	3494634	-	tbc1	gene	tubulin specific chaperone cofactor C GTPase activating protein Tbc1 (predicted)	2045	838.065	-0.258197	0.159652	0.312253	FALSE
SPAC328.09	I	3494642	3496476	+	SPAC328.09	gene	mitochondrial 2-oxoadipate and 2-oxoglutarate transmembrane transporter (predicted)	1834	2521.24	-0.49714	0.00288404	0.0147472	FALSE
SPAC328.10c	I	3496388	3497435	-	rps502	gene	40S ribosomal protein S5 (predicted)	1047	1707.74	-0.494371	0.00527255	0.0237246	FALSE
SPAC32A11.01	I	2445220	2447714	+	mug8	gene	conserved fungal protein	2494	3727.26	0.365137	0.0300008	0.0912046	FALSE
SPAC32A11.02c	I	2447839	2450875	-	SPAC32A11.02c	gene	conserved fungal protein	3036	3117.01	0.44827	0.0053826	0.0241188	FALSE
SPAC32A11.03c	I	2451793	2456514	-	phx1	gene	stationary phase-specific homeobox transcription factor Phx1	4721	7089.76	0.149517	0.254363	0.431273	FALSE
SPAC32A11.04c	I	2443890	2445040	-	tif212	gene	translation initiation factor eIF2 beta subunit (predicted)	1150	33194	0.0045592	0.972405	0.986946	FALSE
SPAC343.01c	I	1638544	1641241	-	erg8	gene	phosphomevalonate kinase Erg8 (predicted)	2697	5162.43	-0.156212	0.30394	0.484501	FALSE
SPAC343.02	I	1641662	1642932	+	img1	gene	mitochondrial ribosomal protein subunit L19 (predicted)	1270	2431.2	-0.0498642	0.730058	0.834796	FALSE
SPAC343.03	I	1643043	1644421	+	apc11	gene	anaphase-promoting complex ubiquitin -protein ligase E3 subunit Apc11	1378	836.134	0.0934518	0.607745	0.752591	FALSE
SPAC343.04c	I	1643773	1645862	-	gid7	gene	GID complex subunit Gid7 (predicted)	2089	10032.6	0.81154	1.62513e-09	6.02233e-08	TRUE
SPAC343.05	I	1647199	1649410	+	vma1	gene	V-type ATPase V1 domain subunit A	2211	15461.4	0.140734	0.255613	0.432661	FALSE
SPAC343.06c	I	1649433	1650833	-	SPAC343.06c	gene	phospholipid scramblase (predicted)	1400	1303.44	0.362858	0.0314557	0.0947529	FALSE
SPAC343.07	I	1651012	1652981	+	mug28	gene	RNA-binding protein Mug28	1969	374.917	0.512229	0.036898	0.10717	FALSE
SPAC343.08c	I	1650923	1653983	-	mrp17	gene	mitochondrial ribosomal protein subunit Mrp17 (predicted)	3060	1921.54	-0.520949	0.00127079	0.00767953	FALSE
SPAC343.09	I	1653998	1655830	+	ubx3	gene	UBX domain protein Ubx3 Cdc48 cofactor	1832	3091.73	0.208132	0.1335	0.275812	FALSE
SPAC343.10	I	1656143	1658395	+	met11	gene	methylenetetrahydrofolate reductase Met11	2252	4599.69	-0.177928	0.193554	0.355363	FALSE
SPAC343.11c	I	1658316	1663346	-	msc1	gene	multi-copy suppressor of Chk1	5030	4685.07	-0.232795	0.0745251	0.181541	FALSE
SPAC343.12	I	1667671	1669666	+	rds1	gene	conserved fungal protein	1995	1158.78	-0.861606	7.24186e-05	0.000723961	TRUE
SPAC343.13	I	1670283	1672264	+	pet112	gene	mitochondrial glutamyl-tRNA amidotransferase beta subunit (predicted)	1981	693.116	-0.686271	0.000604134	0.00421586	TRUE
SPAC343.14c	I	1672197	1673742	-	SPAC343.14c	gene	translation initiation factor eIF2B beta subunit (predicted)	1545	3184.31	0.22398	0.170158	0.327028	FALSE
SPAC343.15	I	1673840	1675661	+	tit1	gene	tRNA isopentenyltransferase Tit1	1821	2856.48	-0.151305	0.280205	0.459179	FALSE
SPAC343.16	I	1675730	1678118	+	lys2	gene	homoaconitate hydratase Lys2	2388	18375.6	-0.0404865	0.807958	0.891766	FALSE
SPAC343.17c	I	1673685	1680143	-	SPAC343.17c	gene	WD repeat protein human WDR70 family	6458	5291.25	0.171643	0.210037	0.377685	FALSE
SPAC343.18	I	1680205	1681471	+	rfp2	gene	SUMO-targeted ubiquitin-protein ligase subunit Rfp2	1266	1336.57	0.230587	0.180019	0.338166	FALSE
SPAC343.19	I	1681761	1684467	+	lsb6	gene	1-phosphatidylinositol 4-kinase Lsb6 (predicted)	2706	2817.21	-0.183132	0.226715	0.39825	FALSE
SPAC343.20	I	1667955	1669964	-	SPAC343.20	gene	dubious	2009	3272.96	0.312362	0.526642	0.691606	FALSE
SPAC343.21	I	1665144	1667735	+	SPAC343.21	gene	dubious	2591	159.324	1.33729	0.00105222	0.00659994	TRUE
SPAC3A11.02	I	3467903	3470242	-	cps3	gene	zinc finger protein Cps3	2339	4675.39	0.161363	0.265826	0.444284	FALSE
SPAC3A11.03	I	3466459	3470168	+	efm3	gene	methyltransferase for elongation factor EF2 Efm3 (predicted)	3709	788.027	-0.267386	0.190348	0.351077	FALSE
SPAC3A11.04	I	3462672	3466357	-	SPAC3A11.04	gene	seipin homolog involved in lipid catabolism (predicted)	3685	616.815	-0.327742	0.143455	0.290149	FALSE
SPAC3A11.05c	I	3462282	3465427	+	kms1	gene	meiotic spindle pole body protein Kms1	3145	2413.63	0.686621	2.73428e-06	4.35324e-05	TRUE
SPAC3A11.06	I	3459233	3462098	-	mvp1	gene	sorting nexin Mvp1 (predicted)	2865	1150.81	0.463503	0.00845454	0.0343077	FALSE
SPAC3A11.07	I	3456694	3459197	+	nde2	gene	mitochondrial NADH dehydrogenase (ubiquinone) Nde2 (predicted)	2503	29498.9	0.397788	0.00527221	0.0237246	FALSE
SPAC3A11.08	I	3452867	3455747	+	pcu4	gene	cullin 4	2880	3874.44	0.0982523	0.466427	0.643169	FALSE
SPAC3A11.09	I	3449835	3452853	-	sod22	gene	plasma membrane alkali metal cation/H+ antiporter Sod22	3018	3713.94	0.336695	0.0829117	0.195344	FALSE
SPAC3A11.10c	I	3448125	3449855	+	SPAC3A11.10c	gene	dipeptidyl peptidase (predicted)	1730	3650.65	0.507199	0.0017095	0.00976338	FALSE
SPAC3A11.11c	I	3446262	3448081	+	SPAC3A11.11c	gene	pyridoxal reductase (predicted)	1819	1594.85	-0.0705686	0.648314	0.781663	FALSE
SPAC3A11.12c	I	3443930	3446017	+	rpt5	gene	19S proteasome regulatory subunit Rpt5 (predicted)	2087	11810.4	-0.116316	0.345063	0.526869	FALSE
SPAC3A11.13	I	3441613	3442297	-	gim1	gene	prefoldin subunit 6 Gim1 (predicted)	684	6356.41	0.424074	0.00351268	0.0172767	FALSE
SPAC3A11.14c	I	3438848	3442117	+	pkl1	gene	kinesin-like protein Pkl1	3269	6822.26	0.531323	7.7561e-05	0.000760051	FALSE
SPAC3A12.02	I	1421817	1422972	+	SPAC3A12.02	gene	mitochondrial inorganic diphosphatase (predicted)	1155	675.427	-0.124311	0.527401	0.691801	FALSE
SPAC3A12.03c	I	1423029	1424169	-	meu34	gene	ubiquitin-protein ligase E3 Meu34 (predicted)	1140	2441.86	-0.480545	0.00144647	0.00852547	FALSE
SPAC3A12.04c	I	1424697	1425562	-	rpp1	gene	RNase P and RNase MRP subunit p30 (predicted)	865	935.844	-0.478251	0.0144447	0.0515865	FALSE
SPAC3A12.05c	I	1426054	1429956	-	taf2	gene	TATA-binding protein associated factor Taf2 (predicted)	3902	8369.63	-0.173239	0.217097	0.386696	FALSE
SPAC3A12.06c	I	1430099	1432875	-	SPAC3A12.06c	gene	sodium/calcium exchanger (predicted)	2776	2394.33	-0.0268064	0.874865	0.930879	FALSE
SPAC3A12.07	I	1433938	1434842	+	rpb11	gene	RNA polymerase II complex subunit Rpb11	904	4127.89	-0.374643	0.0288493	0.0886191	FALSE
SPAC3A12.08	I	1434874	1436105	+	SPAC3A12.08	gene	conserved fungal protein	1231	1601.68	0.762107	7.34068e-05	0.000730443	TRUE
SPAC3A12.09c	I	1435842	1437837	-	SPAC3A12.09c	gene	urease accessory protein UreD (predicted)	1995	1025.17	0.0787538	0.656343	0.786636	FALSE
SPAC3A12.10	I	1438294	1439013	+	rpl2001	gene	60S ribosomal protein L20a (predicted)	719	11501.5	0.0293705	0.817701	0.898212	FALSE
SPAC3A12.11c	I	1439245	1440658	-	cwf2	gene	RNA-binding protein Cwf2	1413	3288.26	0.190356	0.1651	0.320074	FALSE
SPAC3A12.12	I	1441020	1442352	+	atp11	gene	mitochondrial F1-ATPase chaperone Atp11 (predicted)	1332	2173.71	-0.0360895	0.82891	0.904979	FALSE
SPAC3A12.13c	I	1441967	1443260	-	hcr1	gene	translation initiation factor eIF3j (p35)	1293	3192.85	-0.0921364	0.565329	0.719977	FALSE
SPAC3A12.14	I	1444658	1446333	+	cam1	gene	calmodulin Cam1	1675	11032.7	0.439	0.000771975	0.00517432	FALSE
SPAC3A12.15	I	1446480	1449286	+	vps53	gene	GARP complex subunit Vps53 (predicted)	2806	2643.18	-0.0775785	0.588498	0.736108	FALSE
SPAC3A12.16c	I	1449927	1451399	-	tim17	gene	TIM23 translocase complex subunit Tim17 (predicted)	1472	1443.47	-0.321288	0.182285	0.341281	FALSE
SPAC3A12.17c	I	1451843	1453348	-	cys12	gene	cysteine synthase-like protein Cys12	1505	862.914	-0.406373	0.0317066	0.0951352	FALSE
SPAC3A12.18	I	1454782	1456870	+	zwf1	gene	glucose-6-phosphate 1-dehydrogenase (predicted)	2088	14327.5	0.381615	0.00899288	0.0358603	FALSE
SPAC3A12.19	I	1432773	1433415	-	SPAC3A12.19	gene	mitochondrial ribosomal protein subunit L27 (predicted)	642	335.245	-0.871277	0.000893028	0.00578137	TRUE
SPAC3C7.01c	I	2061573	2063810	-	sac12	gene	inositol polyphosphate phosphatase (predicted)	2237	3765.76	-0.375465	0.0125025	0.0460138	FALSE
SPAC3C7.02c	I	2064853	2066004	-	pil2	gene	meiotic eisosome BAR domain protein Pil2	1151	1224.51	0.29383	0.0992725	0.223035	FALSE
SPAC3C7.03c	I	2066442	2067904	-	rad55	gene	RecA family ATPase Rad55/Rhp55	1462	1557.95	0.00858729	0.956082	0.978801	FALSE
SPAC3C7.04	I	2068565	2071624	+	SPAC3C7.04	gene	transcription factor (predicted)	3059	7586.02	-0.156604	0.220155	0.39031	FALSE
SPAC3C7.05c	I	2071691	2073591	-	mug191	gene	alpha-16- mannanase (predicted)	1900	3404.92	0.838143	2.97094e-07	6.15968e-06	TRUE
SPAC3C7.06c	I	2073906	2076990	-	pit1	gene	serine/threonine protein kinase meiotic Pit1	3084	2294.49	-0.0297521	0.842642	0.912682	FALSE
SPAC3C7.07c	I	2077107	2078889	-	SPAC3C7.07c	gene	arginine-tRNA protein transferase (predicted)	1782	2253.93	0.235429	0.113328	0.244718	FALSE
SPAC3C7.08c	I	2079070	2082533	-	elf1	gene	AAA family ATPase Elf1	3463	13061.6	-0.525612	7.67504e-05	0.000755552	FALSE
SPAC3C7.09	I	2083407	2084941	+	set8	gene	lysine methyltransferase Set8 (predicted)	1534	877.218	-0.503331	0.00504306	0.0229321	FALSE
SPAC3C7.10	I	2084966	2086433	+	pex13	gene	peroxin 13 (predicted)	1467	2843.97	0.302555	0.053239	0.140174	FALSE
SPAC3C7.11c	I	2086393	2088632	-	cnx1	gene	calnexin Cnx1	2239	32609	-0.079176	0.527434	0.691801	FALSE
SPAC3C7.12	I	2089237	2091311	+	tip1	gene	CLIP170 family protein Tip1	2074	6428.62	0.503292	0.000160135	0.00138783	FALSE
SPAC3C7.13c	I	2089555	2093285	-	SPAC3C7.13c	gene	glucose-6-phosphate 1-dehydrogenase (predicted)	3730	3066.33	0.206242	0.17001	0.326939	FALSE
SPAC3C7.14c	I	2094110	2095066	-	obr1	gene	ubiquitinated histone-like protein Uhp1	956	5200.32	-0.689578	3.77677e-05	0.000421326	TRUE
SPAC3F10.02c	I	2818022	2821120	-	trk1	gene	potassium ion transmembrane transporter Trk1	3098	2664.88	-0.349021	0.0183904	0.0624829	FALSE
SPAC3F10.03	I	2821301	2823619	+	grs1	gene	mitochondrial and cytoplasmic glycine-tRNA ligase Grs1	2318	27488.6	-0.299406	0.040735	0.115038	FALSE
SPAC3F10.04	I	2823667	2827612	+	gsa1	gene	glutathione synthetase large and small subunit Gsa1	3945	12685.5	0.272965	0.0827768	0.195344	FALSE
SPAC3F10.05c	I	2825583	2827013	-	mug113	gene	T5orf172 family protein	1430	2478.82	0.296738	0.0388607	0.111021	FALSE
SPAC3F10.06c	I	2827047	2828687	-	rit1	gene	initiator methionine tRNA 2'-O-ribosyl phosphate transferase (predicted)	1640	1584.29	-0.47022	0.00338488	0.016789	FALSE
SPAC3F10.07c	I	2828666	2829184	-	erf4	gene	palmitoyltransferase complex subunit Erf4	518	282.041	0.30244	0.267488	0.445851	FALSE
SPAC3F10.08c	I	2831474	2832797	-	faf1	gene	rRNA processing protein Faf1 (predicted)	1323	5534.05	0.382384	0.0169629	0.0589631	FALSE
SPAC3F10.09	I	2832709	2834985	+	SPAC3F10.09	gene	1-(5-phosphoribosyl)-5-	2276	6576.62	0.121498	0.349074	0.530856	FALSE
SPAC3F10.10c	I	2833231	2836168	-	map3	gene	pheromone M-factor receptor Map3	2937	623.914	-0.350711	0.0857091	0.200309	FALSE
SPAC3F10.11c	I	2837121	2841820	-	abc2	gene	glutathione S-conjugate-exporting ATPase Abc2	4699	13926	-0.514241	3.61852e-05	0.000409338	FALSE
SPAC3F10.12c	I	2842079	2843650	-	SPAC3F10.12c	gene	transcription factor (predicted)	1571	4288.98	0.678186	5.32525e-07	1.03115e-05	TRUE
SPAC3F10.13	I	2845944	2848624	+	ucp6	gene	UBA domain protein Ucp6	2680	2964.76	-0.0669668	0.666221	0.792728	FALSE
SPAC3F10.15c	I	2845471	2849267	-	spo12	gene	Spo12 family protein	3796	1719.68	0.604187	0.000432078	0.00322085	TRUE
SPAC3F10.16c	I	2849634	2851799	-	SPAC3F10.16c	gene	GTP binding protein HSR1-related (predicted)	2165	7725.86	-0.412155	0.00391779	0.0188101	FALSE
SPAC3F10.17	I	2851905	2853653	+	ltv1	gene	ribosome biogenesis protein Ltv1 (predicted)	1748	4662.3	-0.155486	0.292285	0.472937	FALSE
SPAC3F10.18c	I	2853647	2853947	-	rpl4102	gene	60S ribosomal protein L41 (predicted)	300	6897.06	0.95698	1.60484e-08	4.70365e-07	TRUE
SPAC3F10.19	I	2830300	2831707	+	spd2	gene	ribonucleotide reductase (RNR) inhibitor family	1407	50666.9	1.07185	1.52959e-11	9.39313e-10	TRUE
SPAC3G6.01	I	5377829	5382913	+	hrp3	gene	ATP-dependent DNA helicase Hrp3	5084	14478.6	-0.279665	0.0365858	0.106469	FALSE
SPAC3G6.02	I	5383013	5383811	+	rpn15	gene	proteasome regulatory particle lid subcomplex subunit Rpn15/Dss1	798	7708.18	0.507844	0.0011916	0.00730365	FALSE
SPAC3G6.03c	I	5383705	5385561	-	SPAC3G6.03c	gene	Maf-like protein	1856	1246.38	-0.28112	0.09887	0.222285	FALSE
SPAC3G6.04	I	5385758	5387132	+	rnp24	gene	RNA-binding protein Rnp24	1374	4506.09	-0.553816	0.000117249	0.00106447	FALSE
SPAC3G6.05	I	5387884	5389677	+	SPAC3G6.05	gene	mitochondrial Mpv17/PMP22 family protein 1 (predicted)	1793	3224.92	-1.10311	4.90621e-07	9.60279e-06	TRUE
SPAC3G6.06c	I	5389586	5391518	-	rad2	gene	FEN-1 endonuclease Rad2	1932	1617.28	-0.209861	0.21236	0.380467	FALSE
SPAC3G6.07	I	5392191	5392898	+	SPAC3G6.07	gene	dubious	707	17.6984	1.00431	0.333995	0.515957	FALSE
SPAC3G6.08	I	5393499	5394534	+	erv1	gene	mitochondrial sulfhydryl oxidase (predicted)	1035	1891.33	0.276574	0.0765076	0.184695	FALSE
SPAC3G6.09c	I	5394489	5397413	-	tps2	gene	trehalose-phosphate synthase Tps2 (predicted)	2924	5564.57	0.0109815	0.93385	0.966372	FALSE
SPAC3G6.10c	I	5397347	5398200	-	vps51	gene	GARP complex subunit Vps51 (predicted)	853	419.874	-0.108942	0.642419	0.778047	FALSE
SPAC3G6.11	I	5398679	5402410	+	chl1	gene	ATP-dependent DNA helicase Chl1 (predicted)	3731	2112.68	-0.0652931	0.672945	0.798665	FALSE
SPAC3G6.13c	I	5401849	5402276	-	rpl4101	gene	60S ribosomal protein L41	427	11724.1	0.706689	4.00058e-06	6.05534e-05	TRUE
SPAC3G9.01	I	3181430	3183290	-	nsk1	gene	Clp1-interacting microtubule plus-end binding Nsk1	1860	1841.47	0.367634	0.103128	0.228748	FALSE
SPAC3G9.02	I	3180426	3181164	-	oar2	gene	3-oxoacyl-	738	1412.66	0.327443	0.0898397	0.207704	FALSE
SPAC3G9.03	I	3179343	3180033	-	rpl2301	gene	60S ribosomal protein L23	690	3401.83	-0.240893	0.227034	0.398562	FALSE
SPAC3G9.04	I	3176427	3177452	-	ssu72	gene	phosphoric ester hydrolase Ssu72 (predicted)	1025	1697.01	0.362113	0.0420233	0.117698	FALSE
SPAC3G9.05	I	3173623	3176405	-	spa2	gene	cell polarity protein Spa2	2782	3151.81	-0.380929	0.00575091	0.0254858	FALSE
SPAC3G9.06	I	3171544	3173424	-	frs2	gene	cytoplasmic phenylalanine-tRNA ligase alpha subunit Frs2 (predicted)	1880	12920.3	-0.255231	0.0395331	0.112444	FALSE
SPAC3G9.07c	I	3169678	3171512	+	hos2	gene	histone deacetylase (class I) Hos2	1834	1539.8	-0.163002	0.299056	0.479561	FALSE
SPAC3G9.08	I	3167894	3169409	-	png1	gene	ING family homolog Png1	1515	945.334	-0.53123	0.00289038	0.0147679	FALSE
SPAC3G9.09c	I	3166394	3167699	+	tif211	gene	translation initiation factor eIF2 alpha subunit	1305	8967.72	-0.3486	0.011321	0.0426889	FALSE
SPAC3G9.10c	I	3163136	3164354	+	rrp41	gene	exosomal 3'-to-5' phosphorolytic exoribonuclease Rrp41	1218	2168.35	-0.199349	0.176606	0.333673	FALSE
SPAC3G9.11c	I	3159753	3162245	+	SPAC3G9.11c	gene	pyruvate decarboxylase (predicted)	2492	1602.7	1.25544	3.6868e-07	7.54682e-06	TRUE
SPAC3G9.12	I	3152026	3157492	-	peg1	gene	CLASP family microtubule-associated protein	5466	4655.16	-0.0689378	0.606293	0.751542	FALSE
SPAC3G9.13c	I	3150082	3156856	+	msw1	gene	mitochondrial tryptophan-tRNA ligase Msw1 (predicted)	6774	1637.31	-0.132352	0.399676	0.580287	FALSE
SPAC3G9.14	I	3146948	3150486	-	sak1	gene	transcriptional repressor Sak1	3538	5582.25	-0.298451	0.042869	0.119455	FALSE
SPAC3G9.15c	I	3145867	3146559	+	fcf2	gene	rRNA processing protein Fcf2 (predicted)	692	9250.27	-0.089501	0.558057	0.714526	FALSE
SPAC3G9.16c	I	3145214	3145728	+	bet5	gene	TRAPP complex subunit Bet5 (predicted)	514	1480.92	0.81	8.51354e-07	1.52912e-05	TRUE
SPAC3G9.17	I	3162319	3162854	-	new8	gene	holo-	535	391.112	-1.21718	1.80173e-07	3.99229e-06	TRUE
SPAC3H1.01c	I	1928771	1931267	-	orc3	gene	origin recognition complex subunit Orp3	2496	2954.35	-0.197127	0.196578	0.359381	FALSE
SPAC3H1.02c	I	1931489	1934952	-	SPAC3H1.02c	gene	metallopeptidase (predicted)	3463	5669.88	0.00657085	0.959641	0.980473	FALSE
SPAC3H1.03	I	1935015	1935958	+	mug151	gene	mouse transcriptional regulator HCNGP-like (predicted)	943	700.71	-0.0192864	0.921783	0.958418	FALSE
SPAC3H1.04c	I	1935963	1938311	-	mdm31	gene	mitochondrial inner membrane protein Mdm31	2348	3335.12	-0.16564	0.231247	0.404307	FALSE
SPAC3H1.05	I	1938279	1940537	+	SPAC3H1.05	gene	CAAX prenyl protease (predicted)	2258	6516.75	-0.160651	0.207422	0.374378	FALSE
SPAC3H1.06c	I	1940432	1944540	-	SPAC3H1.06c	gene	transmembrane transporter (predicted)	4108	3676.37	-0.5692	6.89309e-05	0.000694479	FALSE
SPAC3H1.07	I	1944127	1945368	+	aru1	gene	arginase Aru1	1241	12798.1	0.192567	0.120544	0.256102	FALSE
SPAC3H1.08c	I	1945393	1946312	-	SPAC3H1.08c	gene	mitochondrial calcium uniporter regulator (predicted)	919	1759.63	0.246889	0.141351	0.287518	FALSE
SPAC3H1.09c	I	1946557	1949256	-	avt3	gene	vacuolar amino acid transmembrane transporter Avt3	2699	6452.28	-0.179111	0.176138	0.333193	FALSE
SPAC3H1.10	I	1949244	1951508	+	pcs2	gene	phytochelatin synthetase	2264	2344.61	-0.280255	0.059985	0.153098	FALSE
SPAC3H1.11	I	1957461	1961546	+	hsr1	gene	transcription factor Hsr1	4085	8442.57	0.207194	0.0988176	0.222245	FALSE
SPAC3H1.12c	I	1961293	1965706	-	snt2	gene	Lid2 complex subunit Snt2	4413	2760.09	-0.119126	0.401259	0.581914	FALSE
SPAC3H1.13	I	1965083	1966458	+	ppk13	gene	serine/threonine protein kinase Ppk13 (predicted)	1375	1758.87	0.233801	0.151451	0.30122	FALSE
SPAC3H1.14	I	1966787	1967969	+	gid401	gene	GID complex subunit Gid4a (predicted)	1182	1134.95	0.344731	0.0539097	0.141362	FALSE
SPAC3H5.04	I	3436000	3438166	-	aar2	gene	U5 snRNP-associated protein Aar2 (predicted)	2166	2190.11	0.342649	0.0226998	0.0738862	FALSE
SPAC3H5.05c	I	3436186	3436825	+	rps1401	gene	40S ribosomal protein S14 (predicted)	639	3601.32	0.239754	0.0936389	0.214336	FALSE
SPAC3H5.06c	I	3430961	3436241	+	pol1	gene	DNA polymerase alpha catalytic subunit	5280	7957.81	0.219818	0.166713	0.322619	FALSE
SPAC3H5.07	I	3429415	3430813	-	rpl702	gene	60S ribosomal protein L7	1398	12964.8	-1.25698	2.69988e-15	2.7633e-13	TRUE
SPAC3H5.08c	I	3425873	3429364	+	SPAC3H5.08c	gene	WD repeat protein human WDR44 family	3491	8533.1	0.235464	0.0700805	0.172935	FALSE
SPAC3H5.09c	I	3416544	3425062	+	SPAC3H5.09c	gene	conserved eukaryotic mitochondrial protein (predicted)	8518	11933.8	-0.0526512	0.688238	0.809071	FALSE
SPAC3H5.10	I	3415408	3416099	-	rpl3202	gene	60S ribosomal protein L32 (predicted)	691	43693.4	0.578961	1.27944e-06	2.21769e-05	FALSE
SPAC3H5.11	I	3412269	3414736	-	SPAC3H5.11	gene	NAD/NADH kinase (predicted)	2467	2502.22	0.144804	0.370632	0.552179	FALSE
SPAC3H5.12c	I	3410909	3411881	+	rpl501	gene	60S ribosomal protein L5 (predicted)	972	50296	-0.141501	0.321711	0.502819	FALSE
SPAC3H5.13	I	3412527	3413053	+	new4	gene	conserved eukaryotic protein	526	1511.96	-0.226749	0.17294	0.330208	FALSE
SPAC3H8.02	I	588543	590751	+	csr102	gene	sec14 cytosolic factor family phosphatidylinositol transmembrane transporter (predicted)	2208	7850.62	-0.244016	0.0510081	0.135741	FALSE
SPAC3H8.03	I	590691	592152	+	img2	gene	mitochondrial ribosomal protein subunit Mrpl49/Img2 (predicted)	1461	3760.41	0.756064	1.45749e-06	2.51281e-05	TRUE
SPAC3H8.04	I	592226	593906	+	SPAC3H8.04	gene	possible chromosome segregation protein (predicted)	1680	1728.86	-0.125639	0.461556	0.638788	FALSE
SPAC3H8.05c	I	593901	597586	-	mms1	gene	E3 ubiquitin ligase complex subunit Mms1 (predicted)	3685	4794.18	-0.130943	0.320557	0.502035	FALSE
SPAC3H8.06	I	598473	600805	+	aur1	gene	inositol phosphorylceramide synthase Aur1 (predicted)	2332	3153.36	-0.755066	9.0434e-05	0.000853713	TRUE
SPAC3H8.07c	I	600826	601749	-	pac10	gene	prefoldin subunit 3 Pac10 (predicted)	923	3320.24	0.251127	0.079006	0.189344	FALSE
SPAC3H8.08c	I	601848	603993	-	SPAC3H8.08c	gene	transcription factor (predicted)	2145	1674.15	-0.24851	0.125515	0.263709	FALSE
SPAC3H8.09c	I	604312	607742	-	nab3	gene	poly(A) binding protein Nab3 (predicted)	3430	919.91	-0.512028	0.00380317	0.0184244	FALSE
SPAC3H8.10	I	608893	610703	+	spo20	gene	sec14 cytosolic factor family Sec14	1810	6158.86	-0.167162	0.191756	0.352564	FALSE
SPAC458.02c	I	4732068	4733951	-	SPAC458.02c	gene	mRNP complex (predicted)	1883	21493.9	0.188933	0.251051	0.427909	FALSE
SPAC458.03	I	4734087	4737598	+	tel2	gene	Tel2/Rad-5/Clk-2 family protein Tel2	3511	4195.54	0.158866	0.254013	0.431019	FALSE
SPAC458.04c	I	4737481	4738962	-	dli1	gene	meiotic dynein intermediate light chain Dli1/Dil1	1481	368.644	0.882197	0.000339325	0.00263293	TRUE
SPAC458.05	I	4740188	4742814	+	pik3	gene	phosphatidylinositol 3-kinase Pik3	2626	1858.06	-0.468098	0.00923301	0.0366042	FALSE
SPAC458.06	I	4742809	4744346	+	atg1803	gene	WD repeat protein involved in autophagy Atg18c	1537	1085.21	0.593318	0.000920121	0.0059211	TRUE
SPAC458.07	I	4744528	4746206	+	tfa1	gene	transcription factor TFIIE alpha subunit TFIIEA Tfa1	1678	2666.28	0.0661953	0.638518	0.774889	FALSE
SPAC4A8.02c	I	2538103	2540785	-	SPAC4A8.02c	gene	conserved protein UPF0047 family	2682	3258.2	0.370433	0.00692461	0.029433	FALSE
SPAC4A8.03c	I	2540745	2543232	-	ptc4	gene	protein phosphatase 2C Ptc4	2487	1947.03	-0.183616	0.268866	0.447031	FALSE
SPAC4A8.04	I	2544815	2546981	+	isp6	gene	vacuolar serine protease Isp6	2166	10786.7	1.26716	1.36167e-16	1.756e-14	TRUE
SPAC4A8.05c	I	2547260	2553696	-	myp2	gene	myosin II heavy chain Myo3	6436	14348.1	0.270003	0.0830006	0.195467	FALSE
SPAC4A8.06c	I	2553801	2555939	-	SPAC4A8.06c	gene	esterase/lipase (predicted)	2138	6298.61	-0.18723	0.167634	0.323819	FALSE
SPAC4A8.07c	I	2556600	2558444	-	lcb4	gene	sphingoid long chain base kinase (predicted)	1844	7409.01	-0.217085	0.14111	0.28721	FALSE
SPAC4A8.08c	I	2558454	2561989	-	vrs2	gene	mitochondrial valine-tRNA ligase Vrs2/Vas2	3535	3453.58	-0.545246	0.000952353	0.00609204	FALSE
SPAC4A8.09c	I	2562477	2564277	-	cwf21	gene	complexed with Cdc5 protein Cwf21	1800	6330.1	0.209863	0.189635	0.350102	FALSE
SPAC4A8.10	I	2563655	2566870	+	rog1	gene	acylglycerol lipase (predicted)	3215	2139.25	-0.296442	0.0876667	0.203845	FALSE
SPAC4A8.11c	I	2566866	2572625	-	fas2	gene	fatty acid synthase alpha subunit Lsd1	5759	38188.9	-0.0950393	0.500921	0.67193	FALSE
SPAC4A8.12c	I	2573160	2574641	-	sds22	gene	protein phosphatase regulatory subunit Sds22	1481	1220.39	-0.404863	0.0144567	0.0515865	FALSE
SPAC4A8.13c	I	2574746	2575956	-	pts1	gene	20S proteasome complex subunit beta 5	1210	4973.81	-0.0445403	0.742212	0.842758	FALSE
SPAC4A8.14	I	2576259	2577995	+	SPAC4A8.14	gene	ribose-phosphate pyrophosphokinase (predicted)	1736	14730.9	0.3599	0.0544019	0.142479	FALSE
SPAC4A8.15c	I	2578956	2579514	-	cdc3	gene	profilin	558	12718.9	-0.0653229	0.722343	0.830034	FALSE
SPAC4A8.16c	I	2580100	2583046	-	tif33	gene	translation initiation factor eIF3c	2946	56363.9	-0.202968	0.169742	0.32652	FALSE
SPAC4C5.01	I	1192210	1193756	+	SPAC4C5.01	gene	pseudouridine-5'-phosphatase (predicted)	1546	3602.08	-0.366612	0.0131215	0.0478548	FALSE
SPAC4C5.02c	I	1192702	1195167	-	ryh1	gene	GTPase Ryh1	2465	7095.54	0.230324	0.113176	0.244639	FALSE
SPAC4C5.03	I	1196723	1198284	+	SPAC4C5.03	gene	CTNS domain protein (SMART)	1561	3205.46	0.0347389	0.811046	0.893494	FALSE
SPAC4C5.04	I	1198224	1199733	+	rad31	gene	SUMO activating enzyme E1-type Rad31	1509	2178.48	0.311457	0.0733499	0.179249	FALSE
SPAC4D7.01c	I	5346202	5351897	-	sec71	gene	Sec7 domain protein ARF GEF (predicted)	5695	11584.3	-0.243352	0.0876428	0.203845	FALSE
SPAC4D7.02c	I	5352099	5353742	-	pgc1	gene	phosphatidylglycerol phospholipase C Pgc1 (predicted)	1643	1783.66	0.919943	1.3437e-07	3.0724e-06	TRUE
SPAC4D7.03	I	5354801	5357385	+	pop2	gene	F-box/WD repeat protein Pop2	2584	1502.88	-0.232436	0.143302	0.290023	FALSE
SPAC4D7.04c	I	5357357	5358837	-	rer2	gene	cis-prenyltransferase	1480	4284.4	-0.347719	0.0112704	0.0425728	FALSE
SPAC4D7.05	I	5358881	5360504	+	sum1	gene	translation initiation factor eIF3i	1623	7847.08	-0.40785	0.0037666	0.0183298	FALSE
SPAC4D7.06c	I	5360356	5361666	-	met8	gene	siroheme synthase Met8 (predicted)	1310	1811.13	-0.063826	0.673681	0.799245	FALSE
SPAC4D7.07c	I	5361612	5364085	-	csi2	gene	mitotic chromosome segregation protein Csi2	2473	2220.06	-0.356533	0.0275469	0.0854626	FALSE
SPAC4D7.08c	I	5363988	5366539	-	ade4	gene	amidophosphoribosyltransferase Ade4	2551	7869.34	-0.393717	0.00195362	0.0108876	FALSE
SPAC4D7.09	I	5367360	5369378	+	tif223	gene	translation initiation factor eIF2B gamma subunit (predicted)	2018	9664.45	-0.179971	0.222921	0.393699	FALSE
SPAC4D7.10c	I	5369400	5371874	-	spt20	gene	SAGA complex subunit Spt20	2474	2350.13	0.0153393	0.92173	0.958418	FALSE
SPAC4D7.11	I	5372018	5373807	+	dsc4	gene	Golgi Dsc E3 ligase complex subunit Dsc3	1789	793.518	0.0917783	0.662037	0.790584	FALSE
SPAC4D7.12c	I	5373996	5375153	-	fet5	gene	ATP binding protein Fet5 (predicted)	1157	2586.36	-0.00219137	0.988236	0.995026	FALSE
SPAC4D7.13	I	5375546	5377762	+	usp104	gene	U1 snRNP-associated protein Usp104	2216	8289.69	-0.157333	0.229695	0.402246	FALSE
SPAC4D7.14	I	5373191	5373636	-	new13	gene	conserved fungal protein of unknown function	445	1903.47	0.676588	0.000112244	0.00102369	TRUE
SPAC4D7.15	I	5353938	5354219	-	new12	gene	Schizosaccharomyces specific protein New12	281	154.566	-0.938098	0.0137011	0.0495204	FALSE
SPAC4F10.02	I	4832879	4834570	+	aap1	gene	aspartyl metalloaminopeptidase Aap1	1691	2887.53	0.475709	0.00287818	0.0147302	FALSE
SPAC4F10.03c	I	4834655	4836105	-	trm7	gene	tRNA 2'-O-ribose methyltransferase Trm7 (predicted)	1450	2341.78	-0.00496357	0.972644	0.987033	FALSE
SPAC4F10.04	I	4836136	4837590	+	ypa1	gene	protein phosphatase type 2A regulator PTPA family Ypa1	1454	1068.22	-0.414639	0.0144502	0.0515865	FALSE
SPAC4F10.05c	I	4837605	4838626	-	lip2	gene	mitochondrial lipoate-protein ligase Lip2	1021	299.62	-0.327758	0.221099	0.391445	FALSE
SPAC4F10.06	I	4838959	4840514	+	bud22	gene	ribosome small subunit biogenesis protein BUD22 family (predicted)	1555	2724.18	-0.347028	0.0211969	0.0698048	FALSE
SPAC4F10.07c	I	4840485	4843723	-	atg13	gene	autophagy associated protein kinase regulatory subunit Atg13	3238	4140.94	0.481781	0.000560076	0.0039729	FALSE
SPAC4F10.08	I	4843779	4846395	+	mug126	gene	Schizosaccharomyces pombe specific protein	2616	228.188	0.598841	0.0451887	0.124573	FALSE
SPAC4F10.09c	I	4846619	4849543	-	noc1	gene	ribosome biogenesis protein Noc1 (predicted)	2924	17245	0.173804	0.244713	0.42028	FALSE
SPAC4F10.10c	I	4849746	4851840	-	mnn9	gene	mannosyltransferase complex subunit Anp family Mnn9 (predicted)	2094	6179.16	-0.0601842	0.648652	0.781923	FALSE
SPAC4F10.11	I	4852998	4855199	+	spn1	gene	mitotic septin Spn1	2201	4738.66	-0.381096	0.00369566	0.0180527	FALSE
SPAC4F10.12	I	4855376	4856606	+	fta1	gene	CENP-L homolog Fta1	1230	1284.3	0.432247	0.00867168	0.0349469	FALSE
SPAC4F10.13c	I	4856730	4860090	-	mpd2	gene	GYF domain protein	3360	6453.99	-0.419734	0.00199901	0.0110641	FALSE
SPAC4F10.14c	I	4860536	4861319	-	btf3	gene	nascent polypeptide-associated complex beta subunit	783	16204.5	-0.347303	0.0175355	0.0604001	FALSE
SPAC4F10.15c	I	4861253	4863516	-	wsp1	gene	WASp homolog	2263	3145.63	0.172614	0.277802	0.456275	FALSE
SPAC4F10.16c	I	4863739	4869888	-	SPAC4F10.16c	gene	P-type ATPase (predicted)	6149	4128.16	-0.101659	0.516613	0.683867	FALSE
SPAC4F10.17	I	4868326	4869283	+	SPAC4F10.17	gene	conserved fungal protein	957	156.094	0.737436	0.0330281	0.098447	FALSE
SPAC4F10.18	I	4870284	4872026	+	nup37	gene	WD repeat protein nucleoporin Nup37	1742	2739.94	-0.32872	0.0267072	0.0835152	FALSE
SPAC4F10.19c	I	4871939	4873024	-	hit1	gene	zf-HIT family C/D snoRNP assembly protein Hit1 (predicted)	1085	808.124	-0.392889	0.0413922	0.116498	FALSE
SPAC4F10.20	I	4874165	4875051	+	grx1	gene	glutaredoxin Grx1	886	4847.03	0.211617	0.273918	0.452319	FALSE
SPAC4F10.22	I	4878241	4878453	+	cmc4	gene	mitochondrial intermembrane space protein involved in respiratory growth Cmc4	212	873.596	0.794688	3.89214e-05	0.000431954	TRUE
SPAC4F8.01	I	2674837	2676012	-	did4	gene	ESCRT III complex subunit Did4	1175	5199.68	0.765627	2.63441e-06	4.21506e-05	TRUE
SPAC4F8.02c	I	2673637	2674938	+	mrpl40	gene	mitochondrial ribosomal protein subunit L40 (predicted)	1301	3874.25	0.177986	0.187259	0.347603	FALSE
SPAC4F8.03	I	2671901	2673213	-	sdo1	gene	SBDS family ribosome maturation protein Sdo1 (predicted)	1312	6898.79	-0.0214018	0.919788	0.95766	FALSE
SPAC4F8.04	I	2670293	2671587	-	SPAC4F8.04	gene	Brix domain protein Rpf1 (predicted)	1294	5144.17	-0.261714	0.046939	0.127598	FALSE
SPAC4F8.05c	I	2669647	2670368	+	mrpl28	gene	mitochondrial ribosomal protein subunit L28 (predicted)	721	10775.5	1.0223	1.79377e-11	1.06112e-09	TRUE
SPAC4F8.06	I	2668081	2669009	-	mrps12	gene	mitochondrial ribosomal protein subunit MrpS12 (predicted)	928	1870.01	0.355181	0.024195	0.077668	FALSE
SPAC4F8.07c	I	2664345	2667395	+	hxk2	gene	hexokinase 2	3050	35236.2	-0.472247	0.000931531	0.00597663	FALSE
SPAC4F8.08	I	2662988	2665035	-	mug114	gene	Schizosaccharomyces pombe specific protein Mug114	2047	167.359	0.132959	0.699033	0.815562	FALSE
SPAC4F8.10c	I	2661646	2662535	+	stg1	gene	SM22/transgelin-like actin modulating protein Stg1	889	7862.05	1.00906	0.0401076	0.113676	FALSE
SPAC4F8.11	I	2655806	2661104	-	sea2	gene	SEA complex subunit human WDR24 family Sea2 (predicted)	5298	3185.31	-0.0658597	0.637269	0.774877	FALSE
SPAC4F8.12c	I	2650688	2658024	+	spp42	gene	U5 snRNP complex subunit Spp42	7336	32487.1	-0.151053	0.205254	0.372076	FALSE
SPAC4F8.13c	I	2645380	2650427	+	rng2	gene	IQGAP	5047	12617.9	-0.10978	0.371959	0.553008	FALSE
SPAC4F8.14c	I	2643512	2645254	+	hcs1	gene	3-hydroxy-3-methylglutaryl-CoA synthase	1742	8768.01	0.555426	2.11152e-05	0.000260211	FALSE
SPAC4F8.15	I	2639593	2642347	-	itr1	gene	myo-inositol transmembrane transporter Itr1	2754	4536.82	-0.185305	0.190681	0.351188	FALSE
SPAC4G8.02c	I	756479	757153	-	sss1	gene	translocon gamma subunit Sss1 (predicted)	674	4949.43	0.241921	0.0731611	0.179029	FALSE
SPAC4G8.03c	I	757915	762714	-	SPAC4G8.03c	gene	RNA-binding protein (predicted)	4799	2017.1	0.730985	8.26259e-06	0.000116326	TRUE
SPAC4G8.04	I	767446	770246	+	SPAC4G8.04	gene	GTPase activating protein (predicted)	2800	3180.75	-0.172506	0.251392	0.428263	FALSE
SPAC4G8.05	I	770502	772666	+	ppk14	gene	serine/threonine protein kinase Ppk14 (predicted)	2164	5569.79	-0.121803	0.34808	0.529969	FALSE
SPAC4G8.06c	I	772650	774027	-	trm12	gene	tRNA methyltransferase Trm12 (predicted)	1377	2406.97	-0.4096	0.00446752	0.0208592	FALSE
SPAC4G8.07c	I	774000	776062	-	SPAC4G8.07c	gene	tRNA (m5U54) methyltransferase Trm2 (predicted)	2062	1979.48	-0.534936	0.000664559	0.00456344	FALSE
SPAC4G8.08	I	777177	778498	+	SPAC4G8.08	gene	mitochondrial iron ion transmembrane transporter (predicted)	1321	1662.22	-0.020925	0.893087	0.942138	FALSE
SPAC4G8.09	I	778431	781324	+	SPAC4G8.09	gene	mitochondrial leucine-tRNA ligase (predicted)	2893	4361.58	-0.0657851	0.638333	0.774889	FALSE
SPAC4G8.10	I	781348	783419	+	gos1	gene	SNARE Gos1 (predicted)	2071	4000.87	1.19298	1.11563e-12	8.08265e-11	TRUE
SPAC4G8.11c	I	781347	783634	-	atp10	gene	mitochondrial F1-F0 ATPase assembly protein (predicted)	2287	1344.38	-0.0926824	0.571671	0.724904	FALSE
SPAC4G8.12c	I	783822	786724	-	SPAC4G8.12c	gene	alpha-12-mannosyltransferase (predicted)	2902	3025.69	-0.305527	0.0270861	0.0844134	FALSE
SPAC4G8.13c	I	786778	790219	-	prz1	gene	calcineurin responsive transcription factor Prz1	3441	2790.71	-0.148455	0.299895	0.48019	FALSE
SPAC4G9.02	I	2254437	2255856	+	rnh201	gene	ribonuclease H2 complex subunit Rnh201 (predicted)	1419	4024.74	-0.124486	0.421924	0.600567	FALSE
SPAC4G9.03	I	2255837	2256730	+	adk1	gene	adenylate kinase Adk1	893	14024.4	-0.294632	0.0461384	0.12613	FALSE
SPAC4G9.04c	I	2255677	2259196	-	pcf11	gene	cleavage and polyadenylation specificity factor (predicted)	3519	5676.16	-0.457402	0.00224175	0.012096	FALSE
SPAC4G9.05	I	2259353	2262602	+	mpf1	gene	meiotic PUF family protein 1 (predicted)	3249	604.867	0.483796	0.0279647	0.0863172	FALSE
SPAC4G9.06c	I	2259604	2262510	-	chz1	gene	histone chaperone Chz1 (predicted)	2906	9345.18	0.20336	0.143701	0.290465	FALSE
SPAC4G9.07	I	2262789	2265404	+	mug133	gene	S. pombe specific UPF0300 family protein 2	2615	406.28	0.807606	0.00249178	0.0130858	FALSE
SPAC4G9.08c	I	2265987	2269606	-	rpc2	gene	DNA-directed RNA polymerase III complex subunit Rpc2	3619	6251.92	-0.348897	0.00735621	0.0307806	FALSE
SPAC4G9.09c	I	2269908	2272911	-	arg11	gene	N-acetyl-gamma-glutamyl-phosphate reductase/acetylglutamate kinase	3003	22672.7	-0.185928	0.190318	0.351077	FALSE
SPAC4G9.10	I	2273765	2275516	+	arg3	gene	ornithine carbamoyltransferase Arg3	1751	5077.28	-0.53438	0.00107861	0.00673269	FALSE
SPAC4G9.11c	I	2275503	2276260	-	cmb1	gene	cytosine-mismatch binding protein 1	757	3795.35	0.425594	0.00435368	0.020461	FALSE
SPAC4G9.12	I	2276859	2278109	+	idn1	gene	gluconokinase	1250	3435.87	-0.33878	0.0226561	0.0738182	FALSE
SPAC4G9.13c	I	2276891	2279439	-	vps26	gene	retromer complex subunit Vps26	2548	4244.22	0.330542	0.026921	0.0839798	FALSE
SPAC4G9.14	I	2280203	2281847	+	sym1	gene	mitochondrial Mpv17/PMP22 family protein 2 (predicted)	1644	1088.02	-0.232506	0.228012	0.399842	FALSE
SPAC4G9.15	I	2282196	2283537	+	ifa38	gene	ketoreductase involved in fatty acid elongation (predicted)	1341	4635.07	0.0192721	0.883169	0.935547	FALSE
SPAC4G9.16c	I	2283474	2284257	-	rpl901	gene	60S ribosomal protein L9	783	18312.1	-0.65794	0.00313604	0.0157731	FALSE
SPAC4G9.17c	I	2284482	2286132	-	mrp5	gene	mitochondrial ribosomal protein subunit S5 (predicted)	1650	3490.54	-0.0614005	0.676051	0.801315	FALSE
SPAC4G9.19	I	2287135	2288483	+	SPAC4G9.19	gene	DNAJ domain protein DNAJB family (predicted)	1348	726.918	-0.0856993	0.656216	0.78663	FALSE
SPAC4G9.20c	I	2288356	2290170	-	SPAC4G9.20c	gene	mitochondrial carrier with solute carrier repeats organic acid transmembrane transporter (predicted)	1814	1659.05	-0.253991	0.146647	0.294573	FALSE
SPAC4G9.22	I	2291666	2292778	+	SPAC4G9.22	gene	conserved fungal protein	1112	2776.19	-1.20319	5.6668e-13	4.24878e-11	TRUE
SPAC4H3.01	I	3821682	3824461	+	SPAC4H3.01	gene	DNAJ domain protein Caj1/Djp1 type (predicted)	2779	7066.54	-0.455741	0.000707416	0.00480149	FALSE
SPAC4H3.02c	I	3824390	3825972	-	swc3	gene	Swr1 complex subunit Swc3	1582	887.012	0.0110716	0.95513	0.978801	FALSE
SPAC4H3.03c	I	3826456	3829377	-	SPAC4H3.03c	gene	glucan 14-alpha-glucosidase (predicted)	2921	322.648	0.435374	0.189657	0.350102	FALSE
SPAC4H3.04c	I	3830805	3832278	-	SPAC4H3.04c	gene	UPF0103 family	1473	295.835	0.106156	0.708954	0.820854	FALSE
SPAC4H3.05	I	3832332	3835740	+	srs2	gene	ATP-dependent DNA helicase UvrD subfamily	3408	2918.75	-0.108179	0.447682	0.624829	FALSE
SPAC4H3.06	I	3837306	3839626	+	SPAC4H3.06	gene	human C19orf60 homolog	2320	1362.81	-0.101118	0.607078	0.751926	FALSE
SPAC4H3.07c	I	3838660	3839443	-	rdl2	gene	mitochondrial thiosulfate sulfurtransferase Rdl2 (predicted)	783	2052.82	0.449149	0.0107076	0.0409993	FALSE
SPAC4H3.08	I	3841498	3843136	+	SPAC4H3.08	gene	3-hydroxyacyl-CoA dehydrogenase (predicted)	1638	281.235	-0.162042	0.594818	0.741137	FALSE
SPAC4H3.09	I	3843366	3844124	+	SPAC4H3.09	gene	mitochondrial type II fatty acid synthase component (predicted)	758	4297.69	0.172506	0.327672	0.509092	FALSE
SPAC4H3.10c	I	3844743	3846645	-	pyk1	gene	pyruvate kinase	1902	163988	-0.141088	0.488968	0.661394	FALSE
SPAC4H3.11c	I	3847958	3850921	-	ppc89	gene	spindle pole body protein Ppc89	2963	5456.12	0.0375328	0.787973	0.876916	FALSE
SPAC4H3.12c	I	3851646	3852219	-	SPAC4H3.12c	gene	dubious	573	177.818	-0.1244	0.747803	0.846975	FALSE
SPAC4H3.13	I	3852887	3853574	+	pcc1	gene	EKC/KEOPS complex subunit Pcc1 (predicted)	687	731.059	-0.181728	0.357122	0.539912	FALSE
SPAC4H3.14c	I	3853571	3854963	-	rng8	gene	contractile ring myosin V regulator Rng8	1392	4753.37	0.228944	0.109423	0.23893	FALSE
SPAC4H3.16	I	3833487	3836171	-	SPAC4H3.16	gene	Schizosaccharomyces specific protein	2684	2457.6	-0.252774	0.0793301	0.189874	FALSE
SPAC4H3.17	I	3822105	3822365	-	SPAC4H3.17	gene	dubious	260	13.2106	1.42184	0.256141	0.433149	FALSE
SPAC513.01c	I	2907643	2910274	-	eft201	gene	translation elongation factor 2 (EF-2) Eft2A	2631	3706.78	-0.643603	0.000331207	0.00257926	TRUE
SPAC513.02	I	2911289	2912543	+	SPAC513.02	gene	phosphoglycerate mutase family	1254	232.791	1.08219	0.000515831	0.00373297	TRUE
SPAC513.03	I	2912762	2913270	-	mfm2	gene	M-factor precursor Mfm2	508	8600.12	0.926115	1.65083e-09	6.08259e-08	TRUE
SPAC513.04	I	2913403	2913705	+	SPAC513.04	gene	Schizosaccharomyces pombe specific protein	302	193.075	0.674951	0.0640853	0.161226	FALSE
SPAC513.05	I	2914480	2920278	+	ams1	gene	alpha-mannosidase Ams1 (predicted)	5798	5949.92	0.207844	0.117338	0.250778	FALSE
SPAC513.06c	I	2914746	2920279	-	dhd1	gene	D-xylose 1-dehydrogenase (NADP+) (predicted)	5533	2503.89	0.295655	0.052016	0.137747	FALSE
SPAC513.07	I	2921063	2922821	+	SPAC513.07	gene	flavonol reductase/cinnamoyl-CoA reductase family	1758	3493.29	-0.575793	5.25426e-05	0.000561365	FALSE
SPAC521.02	I	843197	844165	+	SPAC521.02	gene	WLM domain protein	968	8017.25	0.823185	1.50469e-07	3.39238e-06	TRUE
SPAC521.03	I	844948	846142	+	SPAC521.03	gene	short chain dehydrogenase (predicted)	1194	4834.98	-0.384248	0.00625061	0.0272692	FALSE
SPAC521.04c	I	846022	849480	-	sst1	gene	calcium permease (predicted)	3458	5951.17	-0.0485956	0.718421	0.827398	FALSE
SPAC521.05	I	849421	850259	+	rps802	gene	40S ribosomal protein S8 (predicted)	838	11313.5	-0.556782	7.31419e-05	0.000728932	FALSE
SPAC56E4.02c	I	1242020	1243240	-	alg13	gene	N-acetylglucosaminyldiphosphodolichol N-acetylglucosaminyltransferase Alg13 (predicted)	1220	1053.82	-0.0629003	0.718001	0.82717	FALSE
SPAC56E4.03	I	1243849	1245837	+	SPAC56E4.03	gene	aromatic aminotransferase (predicted)	1988	11256	-0.377846	0.00425295	0.0200901	FALSE
SPAC56E4.04c	I	1245716	1253559	-	cut6	gene	acetyl-CoA/biotin carboxylase	7843	52824.2	-0.0670058	0.659357	0.788542	FALSE
SPAC56E4.05	I	1255324	1256414	+	mug69	gene	ENV10 family protein (predicted)	1090	2949.1	0.100835	0.520956	0.687641	FALSE
SPAC56E4.06c	I	1256376	1258787	-	ggt2	gene	gamma-glutamyltranspeptidase Ggt2	2411	1587.19	-0.261698	0.103245	0.228849	FALSE
SPAC56E4.07	I	1256349	1260334	+	SPAC56E4.07	gene	N-acetyltransferase (predicted)	3985	1084.39	0.179492	0.314284	0.495898	FALSE
SPAC56F8.02	I	1124058	1129104	+	SPAC56F8.02	gene	AMP binding enzyme (predicted)	5046	6884.02	0.179968	0.173026	0.330208	FALSE
SPAC56F8.03	I	1129519	1133089	+	SPAC56F8.03	gene	translation initiation factor IF2 (predicted)	3570	28573.5	0.0281309	0.856538	0.919879	FALSE
SPAC56F8.04c	I	1133226	1134356	-	ppt1	gene	para-hydroxybenzoate--polyprenyltransferase Ppt1	1130	3471.84	0.18186	0.253546	0.43068	FALSE
SPAC56F8.05c	I	1134418	1136038	-	mug64	gene	BAR domain protein (predicted)	1620	7644.04	-0.692853	5.86836e-07	1.11292e-05	TRUE
SPAC56F8.06c	I	1136196	1138046	-	alg10	gene	dolichyl-phosphate-glucose-glycolipid alpha-glucosyltransferase Alg10 (predicted)	1850	1031.92	0.368677	0.0423691	0.118498	FALSE
SPAC56F8.07	I	1138566	1139117	+	SPAC56F8.07	gene	conserved eukaryotic ER membrane protein implicated in cholesterol metabolism (predicted)	551	1075.82	-0.280034	0.120513	0.256102	FALSE
SPAC56F8.08	I	1139130	1140325	+	mud1	gene	UBA domain protein Mud1	1195	3974.92	0.0663926	0.654193	0.785519	FALSE
SPAC56F8.09	I	1140580	1142002	+	rrp8	gene	rRNA methyltransferase Rrp8 (predicted)	1422	3119.64	-0.240892	0.179161	0.337294	FALSE
SPAC56F8.10	I	1143063	1145256	+	met9	gene	methylenetetrahydrofolate reductase Met9	2193	6194.11	-0.180823	0.200302	0.365051	FALSE
SPAC56F8.11	I	1145305	1146800	+	spc3	gene	signal peptidase subunit Spc3 (predicted)	1495	1821.01	-0.234967	0.151383	0.301178	FALSE
SPAC56F8.12	I	1146833	1148085	+	SPAC56F8.12	gene	conserved fungal protein	1252	75.5929	-0.0717363	0.880465	0.933866	FALSE
SPAC56F8.13	I	1149078	1150659	+	SPAC56F8.13	gene	dubious	1581	470.48	0.8907	5.99253e-05	0.000620222	TRUE
SPAC56F8.14c	I	1148131	1152178	-	mug115	gene	Schizosaccharomyces pombe specific protein Mug115	4047	4598.94	0.320537	0.0275536	0.0854626	FALSE
SPAC56F8.15	I	1151431	1153638	+	SPAC56F8.15	gene	Schizosaccharomyces pombe specific protein	2207	975.26	0.490973	0.00815676	0.0333562	FALSE
SPAC56F8.16	I	1153572	1156804	+	esc1	gene	transcription factor Esc1 (predicted)	3232	2896.72	0.208313	0.148569	0.297231	FALSE
SPAC57A10.02	I	1364749	1367968	+	cdr2	gene	serine/threonine protein kinase Cdr2	3219	3773.27	-0.065092	0.645407	0.780568	FALSE
SPAC57A10.03	I	1368172	1369574	+	cyp1	gene	cyclophilin family peptidyl-prolyl cis-trans isomerase Cyp1	1402	3081	0.00706995	0.961762	0.982068	FALSE
SPAC57A10.04	I	1370156	1371501	+	mug10	gene	Rho guanine nucleotide exchange factor (predicted)	1345	210.823	0.335959	0.326298	0.507347	FALSE
SPAC57A10.05c	I	1372722	1376240	-	pof1	gene	F-box/WD repeat protein protein Pof1	3518	7019.43	0.707239	5.87038e-05	0.00061052	TRUE
SPAC57A10.06	I	1376587	1377072	+	mug15	gene	Schizosaccharomyces specific protein Mug15	485	829.074	1.45923	2.1562e-10	9.94821e-09	TRUE
SPAC57A10.07	I	1377248	1378479	+	SPAC57A10.07	gene	conserved protein (fungal and protozoan)	1231	2986.19	-0.150103	0.282164	0.460956	FALSE
SPAC57A10.08c	I	1378475	1379898	-	SPAC57A10.08c	gene	carboxylic ester hydrolase activity (predicted)	1423	297.239	-0.0976925	0.708048	0.820451	FALSE
SPAC57A10.09c	I	1380312	1381558	-	nhp6	gene	High-mobility group non-histone chromatin protein (predicted)	1246	21521.4	0.671906	6.66965e-05	0.000679399	TRUE
SPAC57A10.10c	I	1382408	1383592	-	sla1	gene	La protein homolog	1184	19255.2	0.144651	0.4777	0.652861	FALSE
SPAC57A10.11c	I	1383532	1385287	-	tim40	gene	TIM22 inner membrane protein import complex subunit Tim40 (predicted)	1755	5226.93	0.258201	0.0478626	0.129345	FALSE
SPAC57A10.12c	I	1385357	1387063	-	ura3	gene	dihydroorotate dehydrogenase Ura3	1706	10750.3	-0.620225	6.23061e-06	8.96763e-05	TRUE
SPAC57A10.14	I	1371478	1372516	-	sgf11	gene	SAGA complex subunit Sgf11	1038	1803.86	0.162389	0.314682	0.496106	FALSE
SPAC57A7.04c	I	1540606	1545221	+	pabp	gene	mRNA export shuttling protein	4615	28525.4	0.110054	0.434722	0.61388	FALSE
SPAC57A7.05	I	1534352	1541786	-	SPAC57A7.05	gene	conserved protein	7434	3081.59	0.58741	0.000773925	0.00518201	TRUE
SPAC57A7.06	I	1531138	1534330	-	utp14	gene	U3 snoRNP protein Utp14 (predicted)	3192	12567.9	-0.187999	0.187472	0.347613	FALSE
SPAC57A7.07c	I	1529856	1531247	+	SPAC57A7.07c	gene	homocysteine methyltransferase (predicted)	1391	2235.51	-0.0866546	0.616365	0.757447	FALSE
SPAC57A7.08	I	1527565	1529862	-	pzh1	gene	serine/threonine protein phosphatase Pzh1	2297	7065.68	0.329549	0.00921806	0.0365773	FALSE
SPAC57A7.09	I	1524651	1526191	-	SPAC57A7.09	gene	E3 ubiquitin-protein ligase human RNF family homolog	1540	1524.66	-0.161785	0.309208	0.490593	FALSE
SPAC57A7.10c	I	1521619	1524855	+	sec21	gene	coatomer gamma subunit Sec21 (predicted)	3236	33923.5	-0.0161664	0.904032	0.947485	FALSE
SPAC57A7.11	I	1517223	1521460	-	mip1	gene	WD repeat protein Raptor homolog Mip1	4237	7746.96	0.0555501	0.657689	0.78747	FALSE
SPAC57A7.12	I	1514942	1516959	-	ssz1	gene	heat shock protein Ssz1 (predicted)	2017	20316.4	-0.120807	0.337154	0.519095	FALSE
SPAC57A7.13	I	1512683	1514838	-	SPAC57A7.13	gene	RNA-binding protein involved in splicing (predicted)	2155	1987.93	0.0429081	0.781103	0.871225	FALSE
SPAC57A7.15c	I	1545323	1546250	-	SPAC57A7.15c	gene	Schizosaccharomyces specific protein	927	557.332	-0.383439	0.0665086	0.165514	FALSE
SPAC589.02c	I	3095075	3098883	-	med13	gene	mediator complex subunit Srb9	3808	3610.19	0.191947	0.156609	0.308529	FALSE
SPAC589.03c	I	3099047	3100030	-	SPAC589.03c	gene	Schizosaccharomyces specific protein	983	1005.67	-0.499207	0.00999213	0.0387661	FALSE
SPAC589.04	I	3100014	3101322	+	SPAC589.04	gene	metaxin 1 (predicted)	1308	2118.91	-0.280767	0.0876962	0.203845	FALSE
SPAC589.05c	I	3101103	3102688	-	SPAC589.05c	gene	queuosine salvage protein	1585	989.692	-0.615952	0.000532382	0.00382271	TRUE
SPAC589.06c	I	3102768	3103904	-	SPAC589.06c	gene	pho88 family protein (predicted)	1136	33604.3	0.230659	0.165649	0.320894	FALSE
SPAC589.07c	I	3104101	3105908	-	atg1801	gene	WD repeat protein involved in autophagy Atg18a	1807	1698.16	0.309311	0.0682979	0.169249	FALSE
SPAC589.08c	I	3106191	3106934	-	dam1	gene	DASH complex subunit Dam1	743	623.321	0.704298	0.000889336	0.00576905	TRUE
SPAC589.09	I	3105882	3108318	+	csr101	gene	sec14 cytosolic factor family Csr1 (predicted)	2436	1908.42	-0.314735	0.0847884	0.199023	FALSE
SPAC589.10c	I	3108199	3108931	-	ubi5	gene	ribosomal-ubiquitin fusion protein Ubi5 (predicted)	732	65870.1	-0.444423	0.0201318	0.0668171	FALSE
SPAC589.11	I	3109174	3110015	+	pth4	gene	mitochondrial translation release factor	841	168.081	-0.189865	0.564925	0.719704	FALSE
SPAC589.12	I	3110201	3113396	+	cwh43	gene	glycosylceramide biosynthesis protein Cwh43 (predicted)	3195	16807.8	0.108937	0.374678	0.555385	FALSE
SPAC5D6.01	I	1511592	1512406	-	rps2202	gene	40S ribosomal protein S15a (predicted)	814	2742.59	-0.0963105	0.522072	0.68869	FALSE
SPAC5D6.02c	I	1509574	1511606	+	mug165	gene	Clr6 histone deacetylase complex subunit Mug165	2032	908.782	-0.0771062	0.671413	0.797612	FALSE
SPAC5D6.04	I	1505088	1507648	-	SPAC5D6.04	gene	auxin family transmembrane transporter (predicted)	2560	3627.65	0.243614	0.0763946	0.184561	FALSE
SPAC5D6.05	I	1503761	1504864	-	med18	gene	mediator complex subunit Med18	1103	2707.19	-0.224974	0.11899	0.25372	FALSE
SPAC5D6.06c	I	1502635	1503758	+	alg14	gene	UDP-GlcNAc transferase associated protein Alg14 (predicted)	1123	599.542	-0.146724	0.50103	0.67193	FALSE
SPAC5D6.07c	I	1500851	1502700	+	pxa1	gene	PXA domain protein Pxa1	1849	661.842	-0.0649116	0.781925	0.8719	FALSE
SPAC5D6.08c	I	1498809	1500084	+	mes1	gene	meiosis II protein Mes1	1275	387.516	0.269608	0.273912	0.452319	FALSE
SPAC5D6.09c	I	1495270	1498669	+	mug86	gene	acetate transmembrane transporter (predicted)	3399	674.383	0.0462614	0.837494	0.909884	FALSE
SPAC5D6.10c	I	1494670	1495830	+	mug116	gene	Schizosaccharomyces pombe specific protein Mug116	1160	1.75594	-2.11802	0.471142	NA	NA
SPAC5D6.12	I	1492307	1495689	-	mtf2	gene	mitochondrial translation protein Mtf2 (predicted)	3382	3522.66	-0.484486	0.00145675	0.00856255	FALSE
SPAC5D6.13	I	1490050	1492204	-	vps74	gene	Golgi phosphoprotein 3 family Vps74 (predicted)	2154	2501.97	-0.336411	0.0183921	0.0624829	FALSE
SPAC5H10.01	I	146974	148055	+	SPAC5H10.01	gene	DUF1445 family mitochondrial protein (predicted)	1081	174.37	-0.156669	0.647037	0.781411	FALSE
SPAC5H10.02c	I	148038	150331	-	hsp3102	gene	glyoxylase III Hsp3102	2293	111.975	0.375149	0.365154	0.547817	FALSE
SPAC5H10.03	I	149446	152909	+	SPAC5H10.03	gene	phosphoglycerate mutase family	3463	29913.4	-0.273105	0.156462	0.308428	FALSE
SPAC5H10.04	I	152851	155515	+	SPAC5H10.04	gene	NADPH dehydrogenase (predicted)	2664	724.889	-0.499707	0.0102754	0.0395907	FALSE
SPAC5H10.05c	I	153070	155583	-	SPAC5H10.05c	gene	FAD binding oxidoreductase (predicted)	2513	2453.96	0.00849998	0.954603	0.978427	FALSE
SPAC5H10.06c	I	156430	158307	-	adh4	gene	alcohol dehydrogenase Adh4	1877	8214.7	-0.0187998	0.905058	0.948022	FALSE
SPAC5H10.07	I	158777	159472	+	SPAC5H10.07	gene	Schizosaccharomyces pombe specific protein	695	110.494	0.13191	0.749691	0.848406	FALSE
SPAC5H10.08c	I	159880	160945	-	pan6	gene	pantoate-beta-alanine ligase	1065	1753.49	-0.0919949	0.587569	0.735907	FALSE
SPAC5H10.09c	I	160977	161822	-	ecm31	gene	3-methyl-2-oxobutanoatehydroxymethyltransferase Ecm31 (predicted)	845	1278.46	-0.0795455	0.632166	0.77157	FALSE
SPAC5H10.10	I	162756	164635	+	SPAC5H10.10	gene	NADPH dehydrogenase (predicted)	1879	14743.4	0.15727	0.253107	0.430308	FALSE
SPAC5H10.11	I	164570	166335	+	gmh1	gene	alpha-12-galactosyltransferase Gmh1 (predicted)	1765	397.636	0.165481	0.522547	0.688949	FALSE
SPAC5H10.12c	I	165814	167826	-	SPAC5H10.12c	gene	acetylglucosaminyltransferase (predicted)	2012	1287.56	-0.523535	0.00135178	0.0080557	FALSE
SPAC5H10.13c	I	167766	170137	-	gmh2	gene	alpha-12-galactosyltransferase Gmh2 (predicted)	2371	6718.57	-0.3365	0.0399419	0.113406	FALSE
SPAC607.02c	I	2039370	2040627	-	SPAC607.02c	gene	conserved fungal protein	1257	4231.69	0.148548	0.35453	0.536874	FALSE
SPAC607.03c	I	2040860	2041514	-	snu13	gene	U3 snoRNP-associated protein Snu13	654	5929.39	-0.203442	0.188659	0.34906	FALSE
SPAC607.04	I	2042399	2043469	+	arg82	gene	inositol polyphosphate kinase (predicted)	1070	1931.85	-0.168857	0.286914	0.467294	FALSE
SPAC607.05	I	2043745	2045159	+	rpn9	gene	19S proteasome regulatory subunit Rpn9	1414	5980.96	0.0988963	0.47103	0.64645	FALSE
SPAC607.06c	I	2045120	2047166	-	SPAC607.06c	gene	metallopeptidase (predicted)	2046	2178.69	0.0323961	0.827831	0.904415	FALSE
SPAC607.07c	I	2047359	2048308	-	SPAC607.07c	gene	Schizosaccharomyces specific protein	949	1494.08	-0.181637	0.316964	0.498606	FALSE
SPAC607.08c	I	2048421	2050160	-	SPAC607.08c	gene	DUF726 family protein	1739	3242.92	0.75344	5.57754e-06	8.09999e-05	TRUE
SPAC607.09c	I	2050462	2051731	-	btn1	gene	battenin CLN3 family protein	1269	535.135	0.949454	3.64622e-05	0.000410385	TRUE
SPAC607.10	I	2052799	2057177	+	spo3	gene	sporulation protein Spo3	4378	1989.11	-0.264614	0.111637	0.242614	FALSE
SPAC630.03	I	350406	352296	+	arp3	gene	Arp2/3 protein complex actin-like protein subunit Arp3	1890	7848.21	0.0445117	0.729544	0.834504	FALSE
SPAC630.04c	I	350239	353340	-	SPAC630.04c	gene	Schizosaccharomyces specific protein	3101	3672.21	0.252427	0.0648886	0.16245	FALSE
SPAC630.05	I	353783	356580	+	gyp7	gene	GTPase activating protein Gyp7 (predicted)	2797	2757.52	0.0182307	0.898299	0.943668	FALSE
SPAC630.06c	I	353705	357205	-	SPAC630.06c	gene	conserved fungal protein	3500	2751.28	-0.135122	0.366768	0.548996	FALSE
SPAC630.07c	I	357325	359228	-	SPAC630.07c	gene	Schizosaccharomyces specific protein	1903	1374.61	-0.0434227	0.813928	0.896057	FALSE
SPAC630.08c	I	359638	361266	-	erg25	gene	C-4 methylsterol oxidase Erg25 (predicted)	1628	5493.91	0.0898975	0.494914	0.666919	FALSE
SPAC630.09c	I	362248	363714	-	mug58	gene	GLYK family kinase of unknown specificity (predicted)	1466	3637.23	0.242516	0.0983562	0.221671	FALSE
SPAC630.10	I	365204	366442	+	bmt2	gene	rRNA (adenine) methyltransferase activity Bmt2 (predicted)	1238	1937.68	0.274387	0.067075	0.166731	FALSE
SPAC630.11	I	366634	367890	+	vps55	gene	vacuolar sorting protein Vps55 (predicted)	1256	1022.13	0.0721666	0.679692	0.803272	FALSE
SPAC630.12	I	368040	369950	+	SPAC630.12	gene	ER lipid phosphatase (predicted)	1910	2212.77	-0.279565	0.0544735	0.142516	FALSE
SPAC630.13c	I	369791	374217	-	tsc2	gene	tuberin	4426	8093.14	-0.475716	0.000178333	0.00152303	FALSE
SPAC630.14c	I	374316	377908	-	tup12	gene	transcriptional corepressor Tup12	3592	8340.39	0.257772	0.0611818	0.155376	FALSE
SPAC630.15	I	361557	363654	+	mug177	gene	Schizosaccharomyces pombe specific protein	2097	576.637	0.484578	0.0431072	0.119963	FALSE
SPAC631.01c	I	2104030	2105484	-	acp2	gene	F-actin capping protein beta subunit Acp2	1454	15766.5	0.810056	1.82803e-07	4.02292e-06	TRUE
SPAC631.02	I	2105472	2110519	+	bdf2	gene	BET family double bromodomain protein Bdf2	5047	10587	0.0307559	0.853696	0.919124	FALSE
SPAC637.03	I	4542091	4543533	+	SPAC637.03	gene	conserved fungal protein	1442	424.566	0.20189	0.498375	0.670229	FALSE
SPAC637.04	I	4543486	4546946	+	ypp1	gene	cargo-transport protein Ypp1 (predicted)	3460	4344.01	-0.237913	0.108167	0.237231	FALSE
SPAC637.05c	I	4546813	4548985	-	vma2	gene	V-type ATPase V1 subunit B	2172	7559.22	-0.144191	0.271228	0.450162	FALSE
SPAC637.06	I	4549809	4551242	+	gmh5	gene	alpha-12-galactosyltransferase (predicted)	1433	7743.23	0.0564659	0.672666	0.798628	FALSE
SPAC637.07	I	4551740	4553741	+	moe1	gene	translation initiation factor eIF3d Moe1	2001	9200.47	-0.505982	5.49393e-05	0.000578838	FALSE
SPAC637.08	I	4553894	4555164	+	nbp35	gene	iron-sulfur cluster assembly ATPase Nbp35 (predicted)	1270	2417.16	-0.718666	3.68706e-05	0.000414032	TRUE
SPAC637.09	I	4555184	4557390	+	SPAC637.09	gene	ribonuclease H70 (predicted)	2206	4489.95	-0.741842	3.63638e-08	9.72921e-07	TRUE
SPAC637.10c	I	4557551	4558762	-	rpn10	gene	19S proteasome regulatory subunit Rpn10	1211	10989.4	0.301126	0.0460132	0.125976	FALSE
SPAC637.11	I	4558823	4561448	+	rpm2	gene	mitochondrial ATP-dependent RNA helicase Rpm2	2625	3698.2	-0.142536	0.314218	0.495898	FALSE
SPAC637.12c	I	4559101	4562918	-	mst1	gene	KAT5 family histone acetyltransferase Mst1	3817	3428.57	-0.0622301	0.65705	0.787045	FALSE
SPAC637.13c	I	4563609	4565468	-	slm1	gene	cytoskeletal signaling protein Slm1 (predicted)	1859	4225.51	0.56569	2.58828e-05	0.000310787	FALSE
SPAC644.04	I	2676680	2679291	+	pct1	gene	RNA 5'-triphosphatase	2611	4654.55	0.179102	0.179837	0.337974	FALSE
SPAC644.05c	I	2678518	2679209	-	dut1	gene	deoxyuridine 5'-triphosphate nucleotidohydrolase (predicted)	691	3816.31	0.644426	0.00218919	0.0118921	FALSE
SPAC644.06c	I	2679468	2682516	-	cdr1	gene	NIM1 family serine/threonine protein kinase Cdr1/Nim1	3048	3079.18	-0.303187	0.0568184	0.147135	FALSE
SPAC644.07	I	2686071	2687821	+	bcs1	gene	mitochondrial Rieske ISP assembly ATPase Bcs1 (predicted)	1750	1309.22	0.063507	0.71667	0.826523	FALSE
SPAC644.08	I	2687961	2689170	+	utr4	gene	methionine salvage haloacid dehalogenase-like hydrolase Utr4 (predicted)	1209	2494.11	0.281143	0.053706	0.141058	FALSE
SPAC644.09	I	2689590	2691120	+	SPAC644.09	gene	alanine racemase (predicted)	1530	1310.89	-0.348827	0.0578467	0.1489	FALSE
SPAC644.10	I	2691326	2692150	+	med11	gene	mediator complex subunit Med11 (predicted)	824	2696.88	0.515469	0.000542411	0.00386803	FALSE
SPAC644.11c	I	2691298	2693767	-	pkp1	gene	mitochondrial pyruvate dehydrogenase (lipoamide) kinase Pkp1 (predicted)	2469	3299.98	-0.202015	0.143364	0.290057	FALSE
SPAC644.12	I	2694717	2697430	+	cdc5	gene	splicing factor Prp19 complex subunit Cdc5	2713	11501.3	0.197834	0.172268	0.329511	FALSE
SPAC644.13c	I	2694904	2698172	-	SPAC644.13c	gene	Rab GTPase binding (predicted)	3268	3328.3	0.153041	0.29735	0.477538	FALSE
SPAC644.14c	I	2698110	2700283	-	rad51	gene	RecA family recombinase Rad51/Rhp51	2173	4487.36	0.120843	0.4348	0.61388	FALSE
SPAC644.15	I	2700391	2701213	+	rpp101	gene	60S acidic ribosomal protein A1	822	4372.83	-0.000876203	0.994917	0.997399	FALSE
SPAC644.16	I	2701588	2703006	+	SPAC644.16	gene	RNA-binding protein (predicted)	1418	6953.55	0.171461	0.258807	0.436513	FALSE
SPAC644.17c	I	2701420	2703846	-	mrpl9	gene	mitochondrial ribosomal protein subunit L9 (predicted)	2426	3479.81	0.314225	0.0275553	0.0854626	FALSE
SPAC644.18c	I	2704213	2705633	-	bet3	gene	TRAPP complex subunit Bet3 (predicted)	1420	2302.04	0.529683	0.00131592	0.00790042	FALSE
SPAC652.01	I	3281408	3283071	+	SPAC652.01	gene	BC10 family protein	1663	1196.62	-0.00115539	0.995104	0.997399	FALSE
SPAC664.01c	I	1702406	1704073	-	swi6	gene	HP1 family chromodomain protein Swi6	1667	7855.34	0.122014	0.368989	0.551005	FALSE
SPAC664.02c	I	1704815	1707384	-	arp8	gene	actin-like protein Ino80 complex subunit Arp8	2569	7340.72	0.103803	0.529369	0.692686	FALSE
SPAC664.03	I	1708728	1710347	+	paf1	gene	RNA polymerase II associated Paf1 complex (predicted)	1619	6518.98	-0.289007	0.0345893	0.102213	FALSE
SPAC664.04c	I	1710473	1711124	-	rps1602	gene	40S ribosomal protein S16 (predicted)	651	2650.14	0.0485671	0.777972	0.868936	FALSE
SPAC664.05	I	1711136	1712043	+	rpl13	gene	60S ribosomal protein L13 (predicted)	907	23325.6	-0.212713	0.0808937	0.19237	FALSE
SPAC664.06	I	1712784	1713921	+	rlp7	gene	ribosomal protein L7-like Rlp7 involved in ribosome biogenesis (predicted)	1137	9566.44	-0.466441	0.0182311	0.0620993	FALSE
SPAC664.07c	I	1713920	1715807	-	rad9	gene	checkpoint clamp complex protein Rad9	1887	1051.98	-0.369744	0.0726558	0.178078	FALSE
SPAC664.08c	I	1716010	1717792	-	bfr2	gene	traub family protein involved in ribosome biogenesis (predicted)	1782	7076.33	-0.31571	0.0298159	0.090771	FALSE
SPAC664.09	I	1718920	1721701	+	ggt1	gene	gamma-glutamyltranspeptidase Ggt1	2781	2817.27	-0.358555	0.011757	0.0439982	FALSE
SPAC664.10	I	1721899	1724902	+	klp2	gene	minus end-directed kinesin-14 Klp2	3003	6484.73	-0.10418	0.413832	0.592843	FALSE
SPAC664.11	I	1725858	1728189	+	ssc1	gene	mitochondrial heat shock protein Hsp70	2331	42453.4	-0.336327	0.0104184	0.0400343	FALSE
SPAC664.12c	I	1728142	1730784	-	SPAC664.12c	gene	mitochondrial succinate dehydrogenase assembly factor 1 (predicted)	2642	1328.55	-0.608477	0.000200696	0.00168063	TRUE
SPAC664.13	I	1729505	1729858	+	SPAC664.13	gene	Schizosaccharomyces pombe specific protein	353	826.869	0.868513	4.16924e-06	6.28113e-05	TRUE
SPAC664.14	I	1731083	1733268	+	amt2	gene	ammonium transmembrane transporter Amt2	2185	5135.24	-0.340085	0.0206519	0.0683919	FALSE
SPAC664.15	I	1734381	1737307	+	caf4	gene	CCR4-Not complex subunit Caf4/Mdv1 (predicted)	2926	2581.31	0.147806	0.311601	0.493252	FALSE
SPAC683.02c	I	4197466	4198686	-	SPAC683.02c	gene	zf-CCHC type zinc finger protein (predicted)	1220	3276.8	-0.0802769	0.696784	0.814515	FALSE
SPAC683.03	I	4195642	4196021	+	SPAC683.03	gene	Schizosaccharomyces pombe specific protein	379	3.10655	-0.504388	0.827782	NA	FALSE
SPAC688.02c	I	3113452	3114574	-	mis14	gene	NMS complex subunit Mis14	1122	1371.08	0.0313157	0.848188	0.916259	FALSE
SPAC688.03c	I	3114508	3115380	-	SPAC688.03c	gene	human AMMECR1 homolog	872	573.742	0.0511677	0.820361	0.898996	FALSE
SPAC688.04c	I	3115639	3116928	-	gst3	gene	glutathione S-transferase Gst3	1289	1392.55	0.185478	0.257641	0.435115	FALSE
SPAC688.06c	I	3116880	3119162	-	slx4	gene	structure-specific endonuclease subunit Slx4	2282	1100.26	-0.135506	0.453795	0.630647	FALSE
SPAC688.07c	I	3119219	3122605	-	SPAC688.07c	gene	Schizosaccharomyces specific protein	3386	23499.6	0.578052	0.0013598	0.00808857	FALSE
SPAC688.08	I	3123163	3126653	+	srb8	gene	mediator complex subunit Srb8	3490	4486.45	-0.383747	0.00484736	0.0222461	FALSE
SPAC688.09	I	3127538	3129464	+	rim2	gene	mitochondrial pyrimidine nucleotide transmembrane transporter Rim2 (predicted)	1926	2372.93	-0.301441	0.0378204	0.108869	FALSE
SPAC688.10	I	3129707	3134492	+	rev3	gene	DNA polymerase zeta catalytic subunit Rev3 (predicted)	4785	3464.73	-0.153737	0.266078	0.444494	FALSE
SPAC688.11	I	3134962	3138666	+	end4	gene	Huntingtin-interacting protein homolog	3704	18295.4	0.188347	0.134509	0.277008	FALSE
SPAC688.12c	I	3138674	3139779	-	SPAC688.12c	gene	Schizosaccharomyces specific protein	1105	7245.7	-0.274533	0.0667391	0.16596	FALSE
SPAC688.13	I	3139395	3141117	+	scn3	gene	TatD DNase family Scn1	1722	938.08	0.0596647	0.742066	0.842758	FALSE
SPAC688.14	I	3141223	3143183	+	set13	gene	ribosome L32 lysine methyltransferase Set13	1960	1371.96	-0.568495	0.000575421	0.00405056	FALSE
SPAC688.16	I	3143864	3144530	+	SPAC688.16	gene	human TMEM254 ortholog	666	1127.05	-0.768788	5.02737e-06	7.38416e-05	TRUE
SPAC694.02	I	4200148	4205612	+	SPAC694.02	gene	DEAD/DEAH box helicase	5464	34469.9	-0.384306	0.00137053	0.00814485	FALSE
SPAC694.03	I	4205733	4207777	+	SPAC694.03	gene	nicotinamide-nucleotide adenylyltransferase (predicted)	2044	867.908	-0.334298	0.0974869	0.220097	FALSE
SPAC694.04c	I	4206693	4208253	-	SPAC694.04c	gene	conserved eukaryotic protein	1560	4945.23	-0.880352	5.15659e-08	1.29376e-06	TRUE
SPAC694.05c	I	4208428	4208903	-	rps2502	gene	40S ribosomal protein S25 (predicted)	475	2048.9	0.583898	0.00378103	0.0183649	FALSE
SPAC694.06c	I	4209203	4212453	-	mrc1	gene	mediator of replication checkpoint 1	3250	7142.78	0.173205	0.352488	0.534661	FALSE
SPAC6B12.02c	I	2408136	2414091	-	mus7	gene	DNA repair protein Mus7/Mms22	5955	6256.76	-0.0848521	0.523238	0.68928	FALSE
SPAC6B12.03c	I	2414051	2415271	-	bit2	gene	HbrB family protein involved in TOR signaling Bit2 (predicted)	1220	332.037	2.16119	2.59943e-14	2.39444e-12	TRUE
SPAC6B12.04c	I	2415952	2418241	-	SPAC6B12.04c	gene	2-aminoadipate transaminase (predicted)	2289	4447.72	0.0319128	0.818823	0.898212	FALSE
SPAC6B12.05c	I	2418661	2419945	-	ies2	gene	Ino80 complex subunit Ies2	1284	13060	0.32253	0.02889	0.0886639	FALSE
SPAC6B12.06c	I	2419904	2421354	-	rrg9	gene	mitochondrial genome maintenance protein Rrg9 (predicted)	1450	322.084	-0.95034	0.00121501	0.00740492	TRUE
SPAC6B12.07c	I	2421446	2423898	-	SPAC6B12.07c	gene	ubiquitin-protein ligase E3 (predicted)	2452	4446.78	0.105864	0.441434	0.619796	FALSE
SPAC6B12.08	I	2425757	2427967	+	mug185	gene	Co-chaperone for ATPase activity (predicted)	2210	2674.1	0.569508	6.22206e-05	0.000638851	FALSE
SPAC6B12.09	I	2427902	2429090	+	trm10	gene	tRNA m(1)G methyltransferase Trm10	1188	3954.39	0.22585	0.114554	0.246051	FALSE
SPAC6B12.10c	I	2428976	2430742	-	spp1	gene	DNA primase catalytic subunit Spp1	1766	1964.11	-0.136194	0.388849	0.569065	FALSE
SPAC6B12.11	I	2430775	2432838	+	drc1	gene	replication preinitiation complex assembly protein	2063	2533.01	0.276642	0.0578072	0.1489	FALSE
SPAC6B12.12	I	2433332	2435623	+	tom70	gene	mitochondrial TOM complex subunit Tom70 (predicted)	2291	25801.1	-0.0204175	0.882731	0.935334	FALSE
SPAC6B12.13	I	2435833	2437020	+	SPAC6B12.13	gene	protein phosphatase inhibitor (predicted)	1187	1313.9	0.361845	0.0472509	0.12823	FALSE
SPAC6B12.14c	I	2435528	2437498	-	SPAC6B12.14c	gene	conserved fungal protein	1970	4528.25	-0.030277	0.819691	0.898414	FALSE
SPAC6B12.15	I	2439437	2441027	+	cpc2	gene	RACK1 ortholog Cpc2	1590	17948.8	-0.600056	6.42723e-07	1.20824e-05	TRUE
SPAC6B12.16	I	2442589	2443829	+	meu26	gene	conserved fungal protein	1240	74.656	0.379423	0.43253	0.611612	FALSE
SPAC6B12.18	I	2416132	2416772	+	gon7	gene	EKC/KEOPS complex subunit Gon7 (predicted)	640	1280.89	-0.0178652	0.920463	0.958055	FALSE
SPAC6B12.19	I	2427533	2427775	-	rsa3	gene	ribosome assembly protein Rsa3 (predicted)	242	1680.72	0.476052	0.00716785	0.0301974	FALSE
SPAC6C3.02c	I	2324481	2325288	-	SPAC6C3.02c	gene	mitochondrial CHCH domain protein (predicted)	807	4771.83	0.129916	0.350904	0.532726	FALSE
SPAC6C3.03c	I	2326200	2328187	-	SPAC6C3.03c	gene	Schizosaccharomyces pombe specific protein	1987	235.262	0.0349665	0.906431	0.948809	FALSE
SPAC6C3.04	I	2327767	2330289	+	cit1	gene	citrate synthase Cit1	2522	7500.26	0.371333	0.0248224	0.0791566	FALSE
SPAC6C3.05	I	2330833	2332240	+	SPAC6C3.05	gene	Schizosaccharomyces specific protein	1407	718.335	0.785726	0.000148059	0.00129537	TRUE
SPAC6C3.06c	I	2330820	2335555	-	SPAC6C3.06c	gene	P-type ATPase calcium transporting (predicted)	4735	3330.48	-0.370978	0.00710479	0.0300602	FALSE
SPAC6C3.07	I	2336034	2337768	+	mug68	gene	Schizosaccharomyces specific protein Mug68	1734	167.633	0.393585	0.324403	0.50562	FALSE
SPAC6C3.08	I	2338103	2339312	+	nas6	gene	proteasome regulatory particle gankyrin (predicted)	1209	2260.18	0.558662	0.000308876	0.00243179	FALSE
SPAC6C3.09	I	2339836	2341304	+	rpp40	gene	RNase P subunit Rpp40 (predicted)	1468	1585.41	0.11458	0.477467	0.652861	FALSE
SPAC6F12.02	I	1309676	1313429	+	rst2	gene	transcription factor Rst2	3753	5209.38	-0.169481	0.224325	0.395601	FALSE
SPAC6F12.03c	I	1313236	1314511	-	fsv1	gene	SNARE Fsv1	1275	1588.36	0.796856	7.03298e-06	0.000100329	TRUE
SPAC6F12.04	I	1316008	1316643	+	tvp15	gene	COPI-coated vesicle associated protein (predicted)	635	1237.83	0.163419	0.323818	0.505075	FALSE
SPAC6F12.05c	I	1316981	1320472	-	tnr3	gene	thiamine diphosphokinase Tnr3/ Nudix hydrolase fusion protein	3491	4370.89	-0.348258	0.00893298	0.0357098	FALSE
SPAC6F12.06	I	1318942	1321136	+	SPAC6F12.06	gene	Rho GDP dissociation inhibitor Rdi1 (predicted)	2194	6054.68	0.358623	0.0105165	0.0403394	FALSE
SPAC6F12.07	I	1321091	1322357	+	tom20	gene	mitochondrial TOM complex subunit Tom20 (predicted)	1266	11701.2	-0.722587	1.78077e-05	0.000224266	TRUE
SPAC6F12.08c	I	1321922	1324634	-	exo84	gene	exocyst complex subunit Exo84 (predicted)	2712	4065.55	-0.205182	0.132734	0.274846	FALSE
SPAC6F12.09	I	1324591	1329061	+	rdp1	gene	RNA-directed RNA polymerase Rdp1	4470	4305.88	0.351503	0.0235072	0.075977	FALSE
SPAC6F12.10c	I	1329091	1333409	-	ade3	gene	phosphoribosylformylglycinamidine synthase Ade3 (predicted)	4318	37924.6	-0.363631	0.00222433	0.0120222	FALSE
SPAC6F12.11c	I	1333347	1335669	-	sfc1	gene	transcription factor TFIIIC complex A box associated subunit Sfc1	2322	3145.25	0.155331	0.276989	0.455322	FALSE
SPAC6F12.12	I	1335436	1338402	+	par2	gene	protein phosphatase regulatory subunit Par2	2966	6198.66	0.21398	0.113364	0.244718	FALSE
SPAC6F12.13c	I	1338365	1339942	-	fps1	gene	geranyltranstransferase Fps1	1577	13915.9	-0.24688	0.056265	0.145964	FALSE
SPAC6F12.14	I	1340220	1342448	+	cut23	gene	anaphase-promoting complex TPR lobe subcomplex subunit Apc8	2228	2011.11	-0.0730131	0.64779	0.781663	FALSE
SPAC6F12.15c	I	1342057	1344857	-	cut9	gene	anaphase-promoting complex TPR lobe subcomplex subunit Cut9/Apc6	2800	2771.24	0.113979	0.421736	0.600563	FALSE
SPAC6F12.16c	I	1344924	1348614	-	mtr4	gene	ATP-dependent RNA helicase TRAMP complex subunit Mtr4	3690	7291.7	-0.250663	0.098714	0.222089	FALSE
SPAC6F12.17	I	1348687	1351231	+	rna14	gene	mRNA cleavage and polyadenylation specificity factor complex subunit Rna14 (predicted)	2544	6598.43	0.00704332	0.956229	0.978801	FALSE
SPAC6F6.01	I	2725990	2732444	+	cch1	gene	calcium channel Cch1	6454	6754.21	-0.13923	0.2754	0.453276	FALSE
SPAC6F6.02c	I	2732373	2733967	-	pof5	gene	F-box protein Pof5	1594	679.599	-0.512744	0.00890759	0.0356304	FALSE
SPAC6F6.03c	I	2734031	2736306	-	SPAC6F6.03c	gene	ribosome export GTPase (predicted)	2275	7706.23	-0.0828163	0.599243	0.74533	FALSE
SPAC6F6.04c	I	2736504	2739280	-	SPAC6F6.04c	gene	transmembrane transporter (predicted)	2776	689.621	-0.177061	0.381392	0.560697	FALSE
SPAC6F6.05	I	2740496	2741450	+	ost2	gene	oligosaccharyltransferase epsilon subunit Ost2 (predicted)	954	5380.01	-0.341972	0.0600473	0.153098	FALSE
SPAC6F6.06c	I	2741001	2745312	-	rax2	gene	cell polarity factor Rax2	4311	5289.65	-0.490683	0.000426216	0.00318452	FALSE
SPAC6F6.07c	I	2745872	2746733	-	rps13	gene	40S ribosomal protein S13	861	15643.3	-0.142359	0.376073	0.555883	FALSE
SPAC6F6.08c	I	2746667	2748180	-	cdc16	gene	two-component GAP Cdc16	1513	618.261	0.433104	0.0363889	0.106074	FALSE
SPAC6F6.09	I	2748833	2749765	+	eaf6	gene	Mst2/NuA4 histone acetyltransferase complex subunit Eaf6	932	775.774	0.101662	0.619619	0.759997	FALSE
SPAC6F6.10c	I	2749724	2751060	-	arc2	gene	ARP2/3 actin-organizing complex subunit Arc34	1336	3689.09	0.162149	0.246014	0.422112	FALSE
SPAC6F6.11c	I	2751270	2752933	-	SPAC6F6.11c	gene	pyridoxine-pyridoxal-pyridoxamine kinase (predicted)	1663	1883.94	0.253416	0.117784	0.251563	FALSE
SPAC6F6.12	I	2754502	2756380	+	SPAC6F6.12	gene	autophagy associated protein Atg24 (predicted)	1878	7237.33	0.341597	0.0201636	0.0668801	FALSE
SPAC6F6.13c	I	2756318	2758924	-	SPAC6F6.13c	gene	DUF726 family protein	2606	4731.49	-0.774479	2.51745e-05	0.000303253	TRUE
SPAC6F6.15	I	2761907	2763604	+	ypt5	gene	GTPase Ypt5	1697	20263.1	0.648024	3.15916e-06	4.86758e-05	TRUE
SPAC6F6.16c	I	2762475	2765950	-	tpz1	gene	Tppl homolog Tpz1	3475	3055.72	0.0652094	0.637285	0.774877	FALSE
SPAC6F6.17	I	2766283	2770704	+	rif1	gene	telomere length regulator protein Rif1	4421	13557.5	-0.258224	0.0524129	0.138507	FALSE
SPAC6F6.19	I	2759155	2759709	-	SPAC6F6.19	gene	RNA-binding protein G-patch type	554	1976.1	0.0783744	0.648191	0.781663	FALSE
SPAC6G10.02c	I	3214513	3218471	-	tea3	gene	cell end marker Tea3	3958	7565.43	-0.567258	0.00011754	0.00106447	FALSE
SPAC6G10.03c	I	3218511	3220729	-	cld1	gene	mitochondrial cardiolipin-specific phospholipase Cld1 (predicted)	2218	8063.85	0.0784505	0.537187	0.698202	FALSE
SPAC6G10.04c	I	3220849	3222193	-	pre5	gene	20S proteasome complex subunit alpha 6 subunit Pre5 (predicted)	1344	7005.96	0.0998435	0.430366	0.608954	FALSE
SPAC6G10.05c	I	3222368	3226283	-	trs120	gene	TRAPP complex subunit Trs120 (predicted)	3915	6997.11	-0.0348413	0.782586	0.872333	FALSE
SPAC6G10.06	I	3226929	3228192	+	SPAC6G10.06	gene	FAD-dependent amino acid oxidase involved in late endosome to Golgi transport (predicted)	1263	272.726	2.63951	6.86985e-16	7.91014e-14	TRUE
SPAC6G10.07	I	3228497	3231398	+	cbc1	gene	nuclear cap-binding complex large subunit (predicted)	2901	9784.04	-0.164941	0.215002	0.383903	FALSE
SPAC6G10.08	I	3231335	3232976	+	idp1	gene	isocitrate dehydrogenase Idp1 (predicted)	1641	14120.1	-0.0817563	0.502307	0.672525	FALSE
SPAC6G10.09	I	3233580	3237281	+	SPAC6G10.09	gene	alpha glucosidase I Gls1 (predicted)	3701	20905.2	-0.201691	0.137151	0.281193	FALSE
SPAC6G10.10c	I	3236179	3237503	-	SPAC6G10.10c	gene	human hmmtag2 homolog	1324	2153.46	0.51852	0.00948278	0.0373248	FALSE
SPAC6G10.11c	I	3237895	3238422	-	ubi3	gene	ribosomal-ubiquitin fusion protein Ubi3 (predicted)	527	193089	0.179268	0.28278	0.461611	FALSE
SPAC6G10.12c	I	3239232	3241177	-	ace2	gene	transcription factor Ace2	1945	2084.4	0.882018	4.23824e-07	8.48701e-06	TRUE
SPAC6G9.01c	I	3241118	3242432	-	SPAC6G9.01c	gene	conserved protein	1314	4266.95	0.433234	0.00487165	0.0223417	FALSE
SPAC6G9.02c	I	3243108	3245369	-	nop9	gene	RNA-binding protein Nop9 (predicted)	2261	7447.6	-0.448449	0.00120634	0.007366	FALSE
SPAC6G9.03c	I	3246185	3247774	-	mug183	gene	histone chaperone Rtt106-like (predicted)	1589	1334.55	0.00588395	0.973041	0.987281	FALSE
SPAC6G9.04	I	3247789	3252881	+	spo7	gene	sporulation protein Spo7	5092	3494.36	0.025035	0.861049	0.922689	FALSE
SPAC6G9.05	I	3253202	3254430	+	pcd1	gene	coenzyme A diphosphatase (predicted)	1228	1458.56	0.168312	0.310349	0.492041	FALSE
SPAC6G9.06c	I	3254401	3258320	-	pcp1	gene	pericentrin Pcp1	3919	10373.8	0.311821	0.0140919	0.0505645	FALSE
SPAC6G9.07c	I	3258471	3259527	-	arc4	gene	ARP2/3 actin-organizing complex subunit Arc4	1056	6391.16	0.224823	0.0788727	0.18913	FALSE
SPAC6G9.08	I	3259564	3262222	+	ubp6	gene	ubiquitin C-terminal hydrolase Ubp6	2658	5450.86	0.137142	0.324181	0.505397	FALSE
SPAC6G9.09c	I	3261416	3261954	-	rpl2401	gene	60S ribosomal protein L24 (predicted)	538	6763.54	0.327055	0.0180956	0.0617532	FALSE
SPAC6G9.10c	I	3262405	3268066	-	sen1	gene	ATP-dependent 5' to 3' DNA/RNA helicase Sen1	5661	9660.05	-0.38531	0.00489916	0.02242	FALSE
SPAC6G9.11	I	3267461	3269670	+	syb1	gene	SNAP receptor synaptobrevin family	2209	13025.8	-0.279554	0.0400346	0.113588	FALSE
SPAC6G9.12	I	3270191	3272367	+	cfr1	gene	Chs five related protein Cfr1	2176	11095.8	0.295239	0.0177967	0.0610063	FALSE
SPAC6G9.13c	I	3272076	3272699	-	bqt1	gene	bouquet formation protein Bqt1	623	470.764	0.693267	0.00203723	0.0112466	FALSE
SPAC6G9.14	I	3273940	3278265	+	SPAC6G9.14	gene	RNA-binding protein (predicted)	4325	3084.79	-0.438241	0.00146887	0.00861023	FALSE
SPAC6G9.15c	I	3276492	3278586	-	SPAC6G9.15c	gene	Schizosaccharomyces specific protein	2094	2712.5	0.297518	0.0994726	0.223328	FALSE
SPAC6G9.16c	I	3278837	3280232	-	xrc4	gene	XRCC4 nonhomologous end joining factor Xrc4	1395	1306.77	0.705159	5.62408e-05	0.000589659	TRUE
SPAC732.01	I	2057515	2058739	+	vma11	gene	V-type ATPase V0 proteolipid subunit (predicted)	1224	2120	0.464511	0.003895	0.0187439	FALSE
SPAC732.02c	I	2059063	2060999	-	SPAC732.02c	gene	fructose-26-bisphosphate 2-phosphatase activity (predicted)	1936	6099.05	0.150584	0.266392	0.444883	FALSE
SPAC750.01	I	5555716	5556768	+	SPAC750.01	gene	aldo/keto reductase family protein	1052	31.4131	1.26771	0.180113	0.338197	FALSE
SPAC750.02c	I	5560189	5561901	-	SPAC750.02c	gene	transmembrane transporter (predicted)	1712	0	NA	NA	NA	NA
SPAC750.03c	I	5562608	5563045	-	SPAC750.03c	gene	methyltransferase (predicted)	437	0.823302	0.405119	0.925218	NA	FALSE
SPAC750.04c	I	5564211	5564651	-	SPAC750.04c	gene	S. pombe specific 5Tm protein family	440	0	NA	NA	NA	NA
SPAC750.05c	I	5565881	5567337	-	SPAC750.05c	gene	S. pombe specific 5Tm protein family	1456	7.9205	1.9898	0.262509	0.440911	FALSE
SPAC750.06c	I	5568903	5569803	-	SPAC750.06c	gene	S. pombe specific DUF999 protein family 4	900	45.9296	0.175894	0.805979	0.890298	FALSE
SPAC750.07c	I	5575193	5575564	-	SPAC750.07c	gene	S. pombe specific protein	371	0	NA	NA	NA	NA
[truncated: 5,000 more rows]
