# Supplementary material for: Nutrient-dependent control of RNA polymerase II elongation rate regulates specific gene expression programs by alternative polyadenylation
Source: Genes Dev. 2020 Jul 1;34(13-14):883–97. doi: 10.1101/gad.337212.120 (PMC7328516; doi:10.1101/gad.337212.120)
Supplement: Supplemental Material [file supp_gad.337212.120_Supplemental_TableS2.xlsx]

## Sheet: Sheet1
Supplemental Tables S2. APA score and p-value for all genes with at least two cleavage site identified.
ID	chrom	start	end	strand	usualName	feature	description	segments	proximal_PAS_position	APA score	p.adj
SPAC1002.08c	I	1809480	1811361	-	mtf1	gene	mitochondrial RNA polymerase specificity factor Mtf1	2	1810017	-0.457947	0.03137
SPAC1002.09c	I	1811408	1813805	-	dld1	gene	dihydrolipoamide dehydrogenase Dld1	3	1811975	-2.21103	9.02941e-07
SPAC1002.12c	I	1818482	1820420	-	SPAC1002.12c	gene	succinate-semialdehyde dehydrogenase	2	1818642	-0.296717	0.15776
SPAC1002.13c	I	1821401	1823413	-	psu1	gene	cell wall protein Psu1 beta-glucosidase (predicted)	2	1823223	-1.29187	5.91404e-272
SPAC1002.14	I	1824570	1826248	+	itt1	gene	ubiquitin-protein ligase E3 (predicted)	2	1826167	-0.0491077	0.943316
SPAC1002.15c	I	1824486	1827260	-	med6	gene	mediator complex subunit Med6	3	1825553	0.417488	0.026283
SPAC1006.05c	I	5078289	5080499	-	och1	gene	alpha-16-mannosyltransferase Och1	3	5078793	-0.679712	1.41906e-15
SPAC1039.05c	I	5456674	5459789	-	klf1	gene	transcription factor zf-fungal binuclear cluster type Klf1	3	5458410	-0.435917	0.411631
SPAC105.01c	I	1740313	1743699	-	kha1	gene	potassium ion/proton antiporter Kha1 (predicted)	3	1740546	0.0734436	0.928571
SPAC105.02c	I	1744019	1745658	-	SPAC105.02c	gene	ankyrin repeat protein human PPP1R16A ortholog	2	1744220	-1.53821	1.71666e-17
SPAC105.03c	I	1746468	1749242	-	SPAC105.03c	gene	transcription factor (predicted)	2	1746810	-0.605267	0.026291
SPAC1071.03c	I	3860907	3862735	-	sil1	gene	nucleotide exchange factor for the ER lumenal Hsp70 chaperone Sil1 (predicted)	3	3861548	0.814758	6.17114e-21
SPAC1071.05	I	3864467	3866158	+	SPAC1071.05	gene	S-adenosylmethionine-dependent methyltransferase (predicted)	2	3866051	-0.289853	0.280173
SPAC1071.06	I	3866536	3868410	+	arp9	gene	SWI/SNF and RSC complex subunit Arp9	2	3868294	-1.5282	0.108049
SPAC1071.07c	I	3868310	3869076	-	rps1502	gene	40S ribosomal protein S15 (predicted)	2	3868396	1.70246	0.0523988
SPAC1071.09c	I	3869017	3871602	-	SPAC1071.09c	gene	DNAJ domain protein DNAJC9 family (predicted)	3	3870606	0.19066	0.0157205
SPAC1071.10c	I	3871642	3876176	-	pma1	gene	P-type proton ATPase P3-type Pma1	3	3871795	-0.19976	0.866659
SPAC1071.11	I	3882010	3884256	+	SPAC1071.11	gene	NADH-dependent flavin oxidoreductase (predicted)	3	3883401	-0.386924	0.651011
SPAC1071.12c	I	3883445	3884346	-	stp1	gene	protein tyrosine phosphatase Stp1	3	3883583	-0.849471	0.0310188
SPAC1093.02	I	4612099	4613297	+	pdx3	gene	pyridoxamine 5'-phosphate oxidase Pdx3 (predicted)	2	4613167	-1.461	0.0495837
SPAC1093.03	I	4613443	4617157	+	SPAC1093.03	gene	inositol polyphosphate phosphatase (predicted)	3	4616483	-0.122817	0.21882
SPAC1093.04c	I	4613715	4618620	-	SPAC1093.04c	gene	ATP(CTP) tRNA nucleotidyltransferase Cca1 (predicted)	3	4616356	0.506592	9.1907e-13
SPAC1093.05	I	4619603	4622351	+	SPAC1093.05	gene	ATP-dependent RNA helicase Hca4 (predicted)	3	4622100	-0.510832	0.351256
SPAC1093.06c	I	4622166	4635111	-	dhc1	gene	dynein heavy chain Dhc1	4	4630912	-0.0275817	0.831059
SPAC10F6.03c	I	1211195	1213553	-	cts1	gene	CTP synthase Cts1 (predicted)	2	1211318	-0.207277	0.439983
SPAC10F6.05c	I	1214788	1217067	-	ubc6	gene	ubiquitin conjugating enzyme E2 Ubc6 (predicted)	3	1216309	-0.692228	7.30103e-12
SPAC10F6.06	I	1217077	1218228	+	vip1	gene	RNA-binding protein Vip1	2	1218081	-1.25392	1.39341e-11
SPAC10F6.11c	I	1226090	1228894	-	atg17	gene	autophagy associated protein kinase activator Atg17	3	1227350	-1.34171	4.74018e-18
SPAC10F6.13c	I	1230640	1232155	-	SPAC10F6.13c	gene	aspartate aminotransferase (predicted)	2	1230716	-1.59954	3.5422e-05
SPAC10F6.17c	I	1239971	1241970	-	SPAC10F6.17c	gene	mitochondrial pyruvate dehydrogenase (lipoamide) phosphatase (predicted)	2	1240163	0.568327	6.97961e-09
SPAC110.01	I	1905755	1911747	+	ppk1	gene	serine/threonine protein kinase Ppk1 (predicted)	4	1906574	-1.63033	0.00015241
SPAC1142.07c	I	3638557	3639824	-	vps32	gene	ESCRT III complex subunit Vps32	2	3638708	0.120844	0.741118
SPAC11D3.07c	I	116054	120309	-	toe4	gene	transcription factor zf-fungal binuclear cluster type(predicted)	2	117281	0.239256	0.0188615
SPAC11D3.10	I	124907	129053	+	SPAC11D3.10	gene	nifs homolog possible cysteine desulfurase	4	126712	-0.391726	0.109241
SPAC11D3.17	I	141199	144768	+	SPAC11D3.17	gene	transcription factor zf-fungal binuclear cluster type	3	142137	-1.11791	1.33452e-07
SPAC11D3.19	I	106893	108361	+	SPAC11D3.19	gene	Schizosaccharomyces pombe specific protein	2	107568	-1.05494	2.30995e-05
SPAC11E3.01c	I	5277395	5281420	-	swr1	gene	SNF2 family ATP-dependent DNA helicase Swr1	2	5280589	-0.174376	2.66671e-05
SPAC11E3.02c	I	5281778	5285905	-	SPAC11E3.02c	gene	C2 domain protein	3	5283426	-1.16545	0.133642
SPAC11E3.04c	I	5287180	5288137	-	ubc13	gene	ubiquitin conjugating enzyme E2 Ubc13	2	5287284	-2.16413	2.48194e-06
SPAC11E3.05	I	5288245	5292558	+	sea3	gene	ubiquitin-protein ligase E3 coatamer related complex subunit Sea3 (predicted)	3	5292388	-0.841242	0.356515
SPAC11E3.07	I	5294961	5296384	+	vma4	gene	V-type ATPase V1 subunit E (predicted)	3	5296000	-1.00379	2.41937e-05
SPAC11E3.09	I	5298656	5300189	+	pyp3	gene	protein-tyrosine phosphatase Pyp3	3	5299158	0.104014	0.831257
SPAC11E3.10	I	5300670	5301956	+	SPAC11E3.10	gene	VanZ-like family protein	3	5301693	-0.479248	0.0365541
SPAC11E3.12	I	5305696	5308686	+	SPAC11E3.12	gene	conserved eukaryotic protein thioredoxin family	2	5306817	0.660165	7.68113e-21
SPAC11E3.13c	I	5306742	5309063	-	gas5	gene	cell wall protein Gas5 13-beta-glucanosyltransferase (predicted)	2	5306862	0.0846437	0.920512
SPAC11E3.14	I	5311344	5314362	+	SPAC11E3.14	gene	conserved eukaryotic protein	4	5311858	-0.114809	0.388739
SPAC11E3.15	I	5314778	5315429	+	rpl22	gene	60S ribosomal protein L22 (predicted)	2	5315350	-1.17657	1.42062e-09
SPAC11G7.01	I	3959727	3962914	+	SPAC11G7.01	gene	serine-rich Schizosaccharomyces specific protein	3	3961945	-0.149444	0.537865
SPAC11G7.04	I	3968932	3969558	+	ubi1	gene	ribosomal-ubiquitin fusion protein Ubi1 (predicted)	2	3969482	-0.545892	0.0261847
SPAC11G7.05c	I	3969366	3971294	-	mct1	gene	mitochondrial	3	3969846	0.724515	1.88023e-07
SPAC11G7.06c	I	3971564	3974699	-	mug132	gene	S. pombe specific UPF0300 family protein 3	2	3971839	0.014821	0.953129
SPAC11H11.06	I	4783007	4784765	+	arp2	gene	ARP2/3 actin-organizing complex subunit Arp2	3	4784315	-1.17685	2.09366e-35
SPAC1296.01c	I	707948	710479	-	SPAC1296.01c	gene	phosphoacetylglucosamine mutase (predicted)	2	708008	0.654419	0.259461
SPAC1296.02	I	711238	712354	+	cox4	gene	cytochrome c oxidase subunit IV (predicted)	2	712258	-0.473321	0.576445
SPAC1296.04	I	715377	716978	+	mug65	gene	spore wall assembly protein Mug65 (predicted)	2	716890	-0.291846	0.381019
SPAC1296.06	I	719380	721549	+	tah18	gene	NADPH-dependent diflavin oxidoreductase involved in iron-sulfur cluster assembly Tah18 (predicted)	2	721440	0.32313	0.421402
SPAC12B10.01c	I	4570305	4575656	-	SPAC12B10.01c	gene	HECT-type ubiquitin-protein ligase E3 (predicted)	3	4571987	-0.132762	0.0040852
SPAC12B10.03	I	4578164	4580722	+	bun62	gene	WD repeat protein human WDR20 family Bun62	3	4580324	1.04784	0.0447312
SPAC12B10.05	I	4582299	4584511	+	icp55	gene	mitochondrial intermediate cleavage peptidase Icp55 (predicted)	2	4584410	-1.50655	0.113824
SPAC12B10.07	I	4584465	4586536	+	acp1	gene	F-actin capping protein alpha subunit	2	4586380	-0.472559	0.454793
SPAC12B10.08c	I	4586309	4588764	-	SPAC12B10.08c	gene	mitochondrial tRNA(Ile)-lysidine synthetase family (predicted)	3	4586468	1.74541	0.0222143
SPAC12B10.12c	I	4593600	4596120	-	rhp41	gene	DNA repair protein Rhp41	2	4593732	-0.353344	0.455568
SPAC12B10.16c	I	4601278	4603478	-	mug157	gene	conserved protein Mug157	2	4601367	-0.918245	0.0310481
SPAC12G12.01c	I	346795	350151	+	sea4	gene	SEA complex subunit ubiquitin-protein ligase E3 Sea4 (predicted)	3	347772	-1.28649	6.38413e-17
SPAC12G12.02	I	345234	347735	-	efg1	gene	rRNA processing protein Efg1 (predicted)	2	345757	-1.51205	1.5894e-48
SPAC12G12.03	I	342090	345182	-	cip2	gene	RNA-binding protein Cip2	4	342454	-1.66975	3.51729e-23
SPAC12G12.04	I	339766	342080	-	mcp60	gene	mitochondrial heat shock protein Hsp60/Mcp60	3	340044	-0.134335	0.220223
SPAC12G12.05c	I	338286	339763	+	taf9	gene	SAGA complex/ transcription initiation factor Taf9	4	339021	0.194496	0.157877
SPAC12G12.08	I	333178	334621	-	mrpl1602	gene	mitochondrial ribosomal protein subunit L16 (predicted)	3	333316	0.913735	0.329353
SPAC12G12.13c	I	321764	324129	+	cid14	gene	poly(A) polymerase Cid14	2	323116	-0.0888218	0.0256257
SPAC12G12.14c	I	319815	321825	+	pfs2	gene	WD repeat protein Pfs2	2	321729	-0.782242	2.03436e-05
SPAC12G12.15	I	316996	319185	-	sif3	gene	Sad1 interacting factor Sif3 (predicted)	2	317058	-0.901074	0.000195611
SPAC1327.01c	I	2204823	2208418	-	SPAC1327.01c	gene	transcription factor zf-fungal binuclear cluster type (predicted)	3	2205144	-0.428743	0.699604
SPAC139.01c	I	1016103	1019031	-	SPAC139.01c	gene	nuclease XP-G family (predicted)	2	1016243	0.4291	0.129331
SPAC139.02c	I	1019248	1020838	-	oac1	gene	mitochondrial anion transmembrane transporter (predicted)	2	1019320	-1.25662	2.65273e-16
SPAC139.03	I	1021695	1024135	+	toe2	gene	transcription factor zf-fungal binuclear cluster type (predicted)	2	1024031	-0.415163	0.523864
SPAC139.04c	I	1024002	1025903	-	fap2	gene	L-saccharopine oxidase	2	1024091	-0.519791	0.399576
SPAC1399.06	I	1848338	1850881	-	SPAC1399.06	gene	Schizosaccharomyces pombe specific protein	3	1849154	0.42737	0.259913
SPAC13A11.01c	I	570753	574417	-	rga8	gene	Rho-type GTPase activating protein Rga8	3	572969	-0.333149	0.00788344
SPAC13A11.02c	I	574652	577171	-	erg11	gene	sterol 14-demethylase Erg11 (predicted)	4	574983	-1.03676	0.0599774
SPAC13A11.03	I	578392	579948	+	mcp7	gene	meiosis specific coiled-coil protein Mcp7	3	579351	1.23177	1.27335e-06
SPAC13C5.01c	I	423926	425256	-	pre9	gene	20S proteasome complex subunit alpha 3 Pre9 (predicted)	2	424121	-1.41531	1.46778e-27
SPAC13C5.02	I	425631	427415	+	dre4	gene	splicing associated factor Dre4	2	427360	0.22773	0.718989
SPAC13C5.05c	I	431367	433274	-	SPAC13C5.05c	gene	N-acetylglucosamine-phosphate mutase (predicted)	2	431494	-1.42199	0.00963207
SPAC13C5.07	I	435170	439980	+	mre11	gene	Mre11 nuclease	3	438528	-2.06063	2.0035e-30
SPAC13D6.02c	I	2247229	2248535	-	byr3	gene	translational activator zf-CCHC type zinc finger protein (predicted)	2	2247457	-2.02279	4.71128e-36
SPAC13F5.03c	I	2174641	2177050	-	gld1	gene	mitochondrial glycerol dehydrogenase Gld1	3	2176419	2.25924	5.53282e-11
SPAC13F5.05	I	2179175	2181507	+	mpd1	gene	thioredoxin family protein Mpd1 (predicted)	2	2181343	-0.222448	0.613868
SPAC13G6.01c	I	170489	174701	-	rad8	gene	ubiquitin-protein ligase E3 Rad8	2	170755	0.036151	0.883207
SPAC13G6.02c	I	174865	176655	-	rps101	gene	40S ribosomal protein S3a	2	174978	0.198486	0.133485
SPAC13G6.06c	I	182337	186358	-	gcv2	gene	glycine cleavage complex subunit P (predicted)	3	182702	-0.486522	1.24373e-17
SPAC13G6.07c	I	186314	187683	-	rps601	gene	40S ribosomal protein S6	2	186792	-1.50617	3.3971e-11
SPAC13G6.10c	I	191928	194053	-	asl1	gene	cell wall protein Asl1 predicted O-glucosyl hydrolase	3	192152	-0.470274	1.30475e-05
SPAC13G6.15c	I	201729	203346	-	SPAC13G6.15c	gene	calcipressin (predicted)	2	201932	-2.32317	0.00822771
SPAC13G7.01c	I	2292636	2295220	-	erg7	gene	lanosterol synthase Erg7	2	2292745	0.228395	0.660079
SPAC13G7.02c	I	2295580	2297981	-	ssa1	gene	heat shock protein Ssa1 (predicted)	2	2295680	-0.084686	0.861852
SPAC13G7.05	I	2305136	2307359	+	are1	gene	acyl-coA-sterol acyltransferase Are1 (predicted)	2	2306960	-0.918619	4.30949e-05
SPAC13G7.07	I	2308863	2310294	+	arb2	gene	argonaute binding protein 2	2	2309423	0.0736294	0.525041
SPAC13G7.11	I	2315095	2316369	+	mba1	gene	mitochondrial respiratory complex assembly protein Mba1 (predicted)	5	2315281	1.88435	1.55785e-05
SPAC13G7.12c	I	2315455	2318318	-	eki1	gene	choline/ethanolamine kinase Eki1 (predicted)	4	2316427	-0.193496	0.272829
SPAC140.01	I	1895436	1896752	+	sdh2	gene	succinate dehydrogenase (ubiquinone) iron-sulfur protein subunit (predicted)	2	1896542	-1.24774	8.92674e-33
SPAC140.02	I	1897448	1899491	+	gar2	gene	nucleolar protein required for rRNA processing	2	1899117	-0.567154	1.49283e-25
SPAC1420.01c	I	1260290	1262985	-	SPAC1420.01c	gene	DUF1752 family protein involved in regulation of transcription (predicted)	3	1260901	-1.70792	4.60998e-33
SPAC144.04c	I	4656535	4658322	-	spe1	gene	ornithine decarboxylase Spe1 (predicted)	2	4656594	0.494558	0.000339636
SPAC144.05	I	4658794	4663843	+	SPAC144.05	gene	ATP-dependent DNA helicase/ ubiquitin-protein ligase E3 (predicted)	2	4660287	-0.308494	2.48285e-07
SPAC144.10c	I	4671423	4673090	-	gwt1	gene	pig-W	4	4671667	-2.27777	0.000158247
SPAC144.12	I	4675116	4678174	+	rki1	gene	ribose 5-phosphate isomerase Rki1 (predicted)	2	4677545	-0.73043	4.39538e-13
SPAC144.13c	I	4677611	4681148	-	srw1	gene	fizzy-related CDK inhibitor Srw1	3	4680393	-0.812306	0.0466049
SPAC144.15c	I	4681470	4685737	-	cog1	gene	Golgi transport complex subunit Cog1 (predicted)	5	4683079	-0.0405969	0.91249
SPAC144.16	I	4686462	4688886	+	cia2	gene	iron-sulfur cluster assembly protein Cia2 (predicted)	2	4687227	-0.349327	0.00230178
SPAC144.17c	I	4686302	4689196	-	SPAC144.17c	gene	6-phosphofructo-2-kinase (predicted)	3	4687314	-0.446158	0.19366
SPAC144.18	I	4689241	4691828	+	vrg4	gene	Golgi GDP-mannose transmembrane transporter Vrg4 (predicted)	2	4691675	0.314941	5.2641e-05
SPAC1486.01	I	3185314	3186584	+	SPAC1486.01	gene	manganese superoxide dismutase	2	3186460	-0.54114	2.75886e-07
SPAC1486.02c	I	3186322	3188100	-	dsc2	gene	Golgi Dsc E3 ligase complex subunit Dsc2	3	3186613	0.311541	0.136611
SPAC1486.06	I	3203863	3205821	+	npt1	gene	nicotinate phosphoribosyltransferase Npt1 (predicted)	3	3205651	-0.227648	0.742011
SPAC1486.08	I	3207482	3209724	+	cox16	gene	mitochondrial inner membrane protein involved in cytochrome c oxidase assembly Cox16 (predicted)	2	3208149	-1.38497	1.23188e-35
SPAC14C4.01c	I	5221803	5226054	-	SPAC14C4.01c	gene	DUF1770 family protein	3	5225030	-0.727571	5.36022e-28
SPAC14C4.02c	I	5226179	5230259	-	smc5	gene	Smc5-6 complex SMC subunit Smc5	2	5226296	-1.43815	5.99683e-06
SPAC14C4.03	I	5231140	5232566	+	mek1	gene	Cds1/Rad53/Chk2 family protein kinase Mek1	2	5232481	0.84093	0.145375
SPAC14C4.05c	I	5235156	5238388	-	man1	gene	LEM domain protein Man1 Sad1 interacting factor	2	5235736	-0.264721	0.163734
SPAC14C4.09	I	5243953	5245966	+	agn1	gene	glucan endo-13-alpha-glucosidase Agn1	2	5245904	-0.476052	0.30315
SPAC14C4.11	I	5247703	5250638	+	SPAC14C4.11	gene	polyphosphate synthetase (predicted)	2	5250260	-1.7251	9.80036e-96
SPAC14C4.13	I	5253235	5255892	+	rad17	gene	RFC related checkpoint protein Rad17	2	5254212	-0.0152718	0.861321
SPAC1556.03	I	3799045	3801693	+	azr1	gene	serine/threonine protein phosphatase Azr1	3	3800836	0.540449	4.26501e-07
SPAC1556.04c	I	3799092	3801110	-	cdd1	gene	cytidine deaminase Ccd1 (predicted)	3	3800802	0.778704	5.08463e-05
SPAC1556.05c	I	3801220	3804334	-	cgr1	gene	ribosome biogenesis CGR1 family (predicted)	2	3803013	0.950944	2.47499e-11
SPAC1565.01	I	1290931	1293853	+	rcf2	gene	cytochrome c oxidase assembly protein Rcf2	4	1292397	-0.162271	0.620603
SPAC1565.04c	I	1295316	1296634	-	ste4	gene	adaptor protein Ste4	2	1295494	-0.993482	0.000179023
SPAC1565.05	I	1297168	1299830	+	utp8	gene	t-UTP complex subunit Utp8 (predicted)	2	1298080	0.296178	2.10189e-07
SPAC1565.07c	I	1301297	1305977	-	knd1	gene	Cullin-associated NEDD8-dissociated protein Knd1 (predicted)	2	1301628	0.364819	0.145293
SPAC1565.08	I	1306168	1309266	+	cdc48	gene	AAA family ATPase involved in ubiquitin-mediated protein degradation Cdc48	4	1309007	-2.48145	6.63746e-35
SPAC15A10.02	I	3677958	3680028	+	taf12	gene	transcription factor TFIID complex subunit A/ SAGA complex subunit Taf12	3	3679466	0.547633	0.457062
SPAC15A10.07	I	3691307	3692572	+	SPAC15A10.07	gene	Schizosaccharomyces specific protein	2	3692421	-2.22609	2.04088e-95
SPAC15A10.11	I	3702494	3709127	+	ubr11	gene	UBR ubiquitin-protein ligase E3 Ubr11	2	3709040	-0.931581	0.319126
SPAC15E1.04	I	3723774	3725936	+	hal3	gene	thymidylate synthase/ flavoprotein fusion protein Hal3	3	3725716	-1.06555	0.000725651
SPAC15E1.09	I	3731077	3732340	+	grx2	gene	glutaredoxin Grx2	3	3731546	-1.19061	0.000889806
SPAC15F9.03c	I	2400650	2401615	-	nxt2	gene	nuclear transport factor Nxt2	2	2400911	-1.76573	6.56484e-13
SPAC16.02c	I	4424648	4427046	-	srp2	gene	mRNA export factor Srp2	3	4425118	-0.687178	0.0033479
SPAC1610.04	I	1796057	1798148	+	mug99	gene	conserved fungal protein Mug99	3	1797940	-0.594812	0.229267
SPAC1635.01	I	4648900	4650466	+	SPAC1635.01	gene	mitochondrial outer membrane voltage-dependent anion-selective channel (predicted)	2	4650314	-1.9248	0.00398785
SPAC1639.01c	I	251173	254600	-	SPAC1639.01c	gene	GNS1/SUR4 family protein (predicted)	2	251286	0.0154443	0.968629
SPAC167.01	I	1559383	1562894	-	ire1	gene	serine/threonine protein kinase sensor for unfolded proteins in the ER Ire1	2	1562348	0.492596	2.51743e-07
SPAC167.03c	I	1554993	1557929	+	snu66	gene	U4/U6 x U5 tri-snRNP complex subunit Snu66	2	1557114	-0.138533	0.367488
SPAC167.04	I	1553587	1554941	-	pam17	gene	TIM23 translocase complex-associated motor subunit Pam17 (predicted)	4	1553941	-3.51127	1.86629e-24
SPAC167.05	I	1549926	1553310	-	SPAC167.05	gene	Usp (universal stress protein) family protein implicated in meiotic chromosome segregation	2	1550962	-0.288078	0.0778516
SPAC1687.02	I	904026	906347	+	SPAC1687.02	gene	CAAX prenyl protease (predicted)	3	905585	0.415122	0.0599774
SPAC1687.05	I	908736	911854	+	pli1	gene	SUMO E3 ligase Pli1	2	911148	-0.218551	0.00229129
SPAC1687.11	I	922271	925133	+	spb1	gene	rRNA methyltransferase Spb1 (predicted)	2	925038	1.62247	7.82899e-08
SPAC1687.13c	I	926394	927671	-	csn5	gene	COP9/signalosome complex subunit Csn5	2	926481	-0.196768	0.725146
SPAC1687.15	I	929843	932197	+	gsk3	gene	serine/threonine protein kinase Gsk3	2	931881	-1.57463	6.2456e-20
SPAC1687.16c	I	932425	934021	-	erg31	gene	C-5 sterol desaturase Erg31	3	932581	-0.618924	0.267651
SPAC16A10.01	I	3077159	3080590	+	SPAC16A10.01	gene	DUF1212 family protein	3	3077407	-0.118644	0.883207
SPAC16A10.02	I	3080862	3083426	+	sub1	gene	transcription coactivator PC4	3	3082287	-0.101794	0.6705
SPAC16A10.03c	I	3080492	3084667	-	SPAC16A10.03c	gene	ubiquitin-protein ligase E3 Pep5/Vps11-like (predicted)	2	3080735	-0.627552	0.00471891
SPAC16C9.03	I	794866	796821	+	nmd3	gene	export adaptor Nmd3 (predicted)	2	796715	-0.319074	0.6037
SPAC16C9.05	I	799341	800981	+	cph1	gene	Clr6 histone deacetylase associated PHD protein-1 Cph1	2	800901	-0.222527	0.343994
SPAC16C9.07	I	804574	807722	+	pom2	gene	DYRK family protein kinase Pom2	2	805848	-0.334038	4.41929e-14
SPAC16E8.01	I	3498988	3503915	+	shd1	gene	cytoskeletal protein binding protein Sla1 family Shd1 (predicted)	2	3503664	-0.537396	1.53842e-06
SPAC16E8.04c	I	3505603	3507057	-	aro7	gene	chorismate mutase Aro7 (predicted)	2	3505775	-1.28738	2.66054e-35
SPAC16E8.15	I	3527949	3529446	+	tif45	gene	translation initiation factor eIF4E 4F complex subunit	3	3529142	-1.24941	1.09965e-75
SPAC16E8.16	I	3529970	3532143	+	sua7	gene	transcription factor TFIIB	3	3530591	-0.198086	0.27501
SPAC1705.03c	I	1569613	1571567	-	ecm33	gene	cell wall protein Ecm33	2	1569834	-0.506058	7.02696e-29
SPAC1751.02c	I	384886	386195	-	rsm19	gene	mitochondrial ribosomal protein subunit S19 (predicted)	4	385523	0.189252	0.804488
SPAC1782.04	I	4763020	4764222	+	cox24	gene	mitochondrial mRNA processing protein Cox24/Pet20 (predicted)	2	4764118	-0.543274	0.257988
SPAC1782.05	I	4764357	4765742	+	ypa2	gene	protein phosphatase type 2A regulator PTPA family Ypa2	2	4765629	-1.08913	8.75887e-05
SPAC1782.07	I	4767042	4767986	+	qcr8	gene	ubiquinol-cytochrome-c reductase complex subunit 7	2	4767909	0.00110914	0.994955
SPAC1782.08c	I	4767907	4769529	-	rex3	gene	exonuclease Rex3 (predicted)	2	4767978	0.56374	1.75884e-07
SPAC1782.12c	I	4773459	4775369	-	SPAC1782.12c	gene	DUF423 protein	4	4774649	1.34015	0.198433
SPAC1783.03	I	2190850	2193879	+	fta2	gene	CENP-P ortholog Fta2	3	2191649	0.136964	0.133485
SPAC1783.05	I	2194820	2199471	+	hrp1	gene	ATP-dependent DNA helicase Hrp1	2	2199335	-1.03799	1.25981e-09
SPAC1783.06c	I	2199327	2200168	-	atg12	gene	autophagy associated ubiquitin-like modifier Atg12	2	2199533	-1.23628	6.6375e-06
SPAC1783.07c	I	2200353	2203135	-	pap1	gene	transcription factor Pap1/Caf3	3	2201599	-1.8247	0.00222995
SPAC1783.08c	I	2203607	2204472	-	rpl1502	gene	60S ribosomal protein L15b (predicted)	2	2203679	-0.985666	0.451416
SPAC1786.01c	I	3028006	3030516	-	ptl2	gene	triacylglycerol lipase ptl2	3	3028190	-0.585605	0.472168
SPAC1786.02	I	3033828	3037249	+	SPAC1786.02	gene	phospholipase (predicted)	2	3037151	-0.590669	0.39333
SPAC17A2.02c	I	3552290	3554138	-	SPAC17A2.02c	gene	DUF887 family protein	4	3552775	-0.590442	0.372852
SPAC17A2.03c	I	3554534	3556722	-	vma6	gene	V-type ATPase V0 subunit d (predicted)	3	3555093	-0.0856942	0.172668
SPAC17A2.09c	I	3570007	3572345	-	csx1	gene	RNA-binding protein Csx1	3	3570298	-0.774095	0.12593
SPAC17A2.12	I	3578771	3583005	+	rrp1	gene	ATP-dependent DNA helicase/ ubiquitin-protein ligase E3 (predicted)	2	3582744	-0.819613	0.000155078
SPAC17A2.14	I	3586167	3588777	+	SPAC17A2.14	gene	CorA family magnesium ion transmembrane transporter	2	3588532	0.0589834	0.643176
SPAC17A5.10	I	1770119	1772023	+	SPAC17A5.10	gene	conserved fungal protein	6	1771288	-0.85385	0.180914
SPAC17A5.13	I	1776500	1777371	+	fol2	gene	GTP cyclohydrolase Fol2 (predicted)	2	1776637	-0.473255	2.1401e-17
SPAC17A5.14	I	1778445	1782740	+	exo2	gene	exonuclease II Exo2	2	1782670	-1.14435	0.0901174
SPAC17A5.16	I	1786379	1790355	+	ftp105	gene	Ubp5 interacting protein Ftp105	2	1788113	-0.0628101	0.375142
SPAC17C9.01c	I	4498074	4500581	+	nuc2	gene	anaphase-promoting complex TPR lobe subcomplex subunit Apc3	3	4498446	1.4021	0.000303201
SPAC17C9.07	I	4486144	4488205	-	alg8	gene	glucosyltransferase Alg8 (predicted)	4	4486531	0.350167	0.654358
SPAC17C9.09c	I	4483738	4484657	+	tim13	gene	TIM22 inner membrane protein import complex subunit Tim13 (predicted)	2	4484491	-0.468986	0.0271701
SPAC17C9.10	I	4481792	4483837	-	stm1	gene	G-protein coupled receptor Stm1	2	4481983	-0.0304858	0.776975
SPAC17C9.12	I	4477935	4479970	-	scs22	gene	VAP family protein Scs22	4	4478611	-0.159386	0.20258
SPAC17C9.13c	I	4477472	4479000	+	cut8	gene	tethering factor for nuclear proteasome Cut8	2	4478888	-0.363374	0.0292299
SPAC17C9.15c	I	4475148	4476658	+	SPAC17C9.15c	gene	Schizosaccharomyces specific protein	3	4475852	-0.169545	0.812508
SPAC17C9.16c	I	4472472	4474744	+	mfs1	gene	MFS family transmembrane transporter Mfs1	3	4474564	-0.945178	9.95961e-05
SPAC17D4.02	I	4724742	4726846	+	cdc45	gene	DNA replication pre-initiation complex subunit Cdc45	2	4725195	-0.0508607	0.406508
SPAC17D4.04	I	4729678	4732140	+	trm401	gene	tRNA (cytosine-5-)-methyltransferase (predicted)	3	4731996	0.249648	0.541132
SPAC17G6.03	I	3590440	3595067	+	SPAC17G6.03	gene	phosphoprotein phosphatase (predicted)	3	3591465	0.743339	1.09473e-28
SPAC17G6.04c	I	3592994	3596453	-	cpp1	gene	protein farnesyltransferase beta subunit Cpp1	4	3595087	-0.420518	7.32544e-12
SPAC17G6.06	I	3599034	3599783	+	rps2401	gene	40S ribosomal protein S24 (predicted)	3	3599647	-1.7667	2.28233e-37
SPAC17G6.07c	I	3599829	3601047	-	use1	gene	SNARE Use1 (predicted)	2	3600065	-1.96039	6.87219e-10
SPAC17G6.09	I	3604045	3605545	+	sec62	gene	ER protein translocation subcomplex subunit Sec62 (predicted)	2	3605342	-0.128376	0.384121
SPAC17G6.11c	I	3607395	3611122	-	SPAC17G6.11c	gene	glucosidase (predicted)	3	3607645	-0.137867	0.537972
SPAC17G6.13	I	3615585	3617100	+	slt1	gene	Schizosaccharomyces specific protein Slt1	2	3617015	-1.33078	5.06861e-07
SPAC17G6.14c	I	3617071	3618932	-	uap56	gene	ATP-dependent RNA helicase Uap56	3	3617228	-0.73635	0.00676673
SPAC17G6.15c	I	3618869	3620815	-	SPAC17G6.15c	gene	MTC tricarboxylate transmembrane transporter (predicted)	2	3619152	-0.532155	0.00392728
SPAC17G6.16c	I	3620761	3623784	-	ysh1	gene	mRNA cleavage and polyadenylation specificity factor complex endoribonuclease subunit Ysh1	2	3620831	-1.9498	5.07156e-10
SPAC17G6.17	I	3623742	3625371	+	pof8	gene	F-box protein Pof8	2	3625203	-0.256619	0.412502
SPAC17G8.02	I	2344065	2346044	+	SPAC17G8.02	gene	uridine ribohydrolase (predicted)	3	2344797	0.135418	0.83582
SPAC17G8.03c	I	2345981	2347368	-	dpb3	gene	DNA polymerase epsilon interactor Dpb3-like	2	2346062	-0.619478	0.308139
SPAC17G8.04c	I	2348292	2349747	-	arc5	gene	ARP2/3 actin-organizing complex subunit Arc5	2	2348466	-0.336996	0.00833342
SPAC17G8.05	I	2350014	2351244	+	med20	gene	mediator complex subunit Med20	3	2350927	-0.586795	0.00300743
SPAC17G8.06c	I	2351150	2353472	-	SPAC17G8.06c	gene	dihydroxy-acid dehydratase (predicted)	2	2351213	-1.56423	7.4168e-40
SPAC17G8.07	I	2354127	2355211	+	yaf9	gene	YEATS family histone acetyltransferase subunit Yaf9	2	2355102	0.169756	0.816895
SPAC17G8.10c	I	2358028	2359871	-	dma1	gene	mitotic spindle checkpoint ubiquitin ligase Dma1	3	2359583	0.79126	8.1604e-17
SPAC17G8.11c	I	2360172	2362268	-	imt3	gene	mannosyltransferase Imt3	2	2361760	0.703914	8.30605e-14
SPAC17G8.12	I	2363316	2367055	+	sec3	gene	exocyst complex subunit Sec3	3	2366105	-0.327101	0.0204271
SPAC17G8.13c	I	2363499	2367108	-	mst2	gene	histone acetyltransferase Mst2	3	2365417	-0.0404497	0.917942
SPAC17H9.01	I	2000656	2004811	+	cid16	gene	poly(A) polymerase Cid16 (predicted)	2	2000999	0.367853	1.07901e-12
SPAC17H9.02	I	2004745	2008108	+	mtl1	gene	TRAMP complex ATP-dependent RNA helicase (predicted)	4	2006997	-1.08556	0.150973
SPAC17H9.05	I	2012859	2016204	+	ebp2	gene	rRNA processing protein Ebp2 (predicted)	2	2013997	-0.863676	5.9048e-32
SPAC17H9.07	I	2016297	2017627	+	SPAC17H9.07	gene	signal recognition particle subunit Srp21 (predicted)	3	2017064	-1.5822	8.24918e-64
SPAC17H9.10c	I	2020968	2024999	-	ddb1	gene	damaged DNA binding protein Ddb1	3	2021100	-0.222465	0.705113
SPAC17H9.11	I	2025054	2026052	+	gmf1	gene	cofilin/tropomyosin family Glia Maturation Factor homolog Gmf1	2	2025976	0.278027	0.170824
SPAC17H9.12c	I	2025955	2027090	-	SPAC17H9.12c	gene	mitochondrial cytochrome c-heme linkage protein Cyc2 (predicted)	2	2026071	-0.285848	4.05053e-06
SPAC17H9.16	I	2031074	2032221	+	tom22	gene	mitochondrial TOM complex subunit Tom22 (predicted)	3	2031818	-1.34879	0.068464
SPAC1805.02c	I	2773786	2774994	-	etf2	gene	electron transfer flavoprotein beta subunit EtfB (predicted)	2	2773913	-1.51662	5.25742e-42
SPAC1805.06c	I	2783547	2785086	-	hem2	gene	porphobilinogen synthase Hem2 (predicted)	2	2783828	-0.476837	0.000109531
SPAC1805.08	I	2788022	2788718	+	dlc1	gene	dynein light chain Dlc1	2	2788656	-0.0252325	0.682459
SPAC1805.10	I	2791137	2794932	+	SPAC1805.10	gene	Schizosaccharomyces specific protein	2	2792884	0.356244	1.64671e-09
SPAC1805.13	I	2794903	2795753	+	rpl14	gene	60S ribosomal protein L14 (predicted)	2	2795647	-1.0523	0.17856
SPAC1805.16c	I	2800577	2802126	-	SPAC1805.16c	gene	purine nucleoside phosphorylase (predicted)	2	2800898	-1.07764	0.00546553
SPAC1805.17	I	2803886	2808253	+	crm1	gene	importin family nuclear export receptor Crm1	4	2804251	0.405468	1.70402e-17
SPAC1834.01	I	4691803	4693738	+	sup45	gene	translation release factor eRF1	3	4693290	-1.5048	8.86826e-36
SPAC1834.02	I	4693681	4698606	+	aro1	gene	pentafunctional aromatic polypeptide Aro1 (predicted)	2	4698553	-1.63436	0.0015361
SPAC1834.03c	I	4698773	4699544	-	hhf1	gene	histone H4 h4.1	3	4698936	-1.22077	1.07592e-15
SPAC1834.04	I	4699691	4700560	+	hht1	gene	histone H3 h3.1	2	4700305	-0.189513	4.26282e-08
SPAC1834.05	I	4702256	4704743	+	alg9	gene	mannosyltransferase complex subunit Alg9 (predicted)	3	4704558	0.287693	0.325063
SPAC1834.06c	I	4704488	4706031	-	pmo25	gene	mo25 family protein Pmo25	2	4704671	-2.0487	1.40019e-13
SPAC1834.08	I	4709727	4715261	+	mak1	gene	histidine kinase Mak1	3	4710104	0.620982	2.70555e-24
SPAC1851.03	I	4502333	4505734	+	ckb1	gene	CK2 family regulatory subunit Ckb1	4	4503670	-0.21822	0.000738379
SPAC1851.04c	I	4503486	4506928	-	ric1	gene	Ypt/Rab-specific guanyl-nucleotide exchange factor (GEF) subunit Ric1	3	4504297	0.0727723	0.731434
SPAC18B11.06	I	306764	308031	-	lcp5	gene	U3 snoRNP-associated protein Lcp5 (predicted)	3	306875	0.193712	0.870829
SPAC18B11.08c	I	304355	305168	+	SPAC18B11.08c	gene	conserved fungal protein	2	305069	-1.11745	2.21226e-07
SPAC18B11.11	I	294591	299154	-	SPAC18B11.11	gene	GTPase activating protein (predicted)	3	298126	0.151595	0.784292
SPAC18G6.01c	I	2208991	2210790	-	SPAC18G6.01c	gene	chalcone related protein family	2	2209263	4.06938	0.0108238
SPAC18G6.04c	I	2217019	2219065	-	shm2	gene	serine hydroxymethyltransferase Shm2 (predicted)	2	2217070	0.0349817	0.870708
SPAC18G6.05c	I	2219135	2227378	-	gcn1	gene	translation elongation regulator Gcn1 (predicted)	3	2220313	-0.102488	0.00697175
SPAC18G6.11c	I	2236712	2239308	-	rrn3	gene	ribosomal DNA (rDNA) transcription factor Rrn3	4	2239209	-1.60737	3.01245e-08
SPAC18G6.12c	I	2239252	2240546	-	SPAC18G6.12c	gene	ThiJ domain protein (predicted)	2	2239429	-0.309238	0.275693
SPAC1952.03	I	4970821	4972306	+	otu2	gene	ubiquitin specific cysteine protease OTU family Otu2	2	4970958	1.97096	6.30892e-50
SPAC1952.06c	I	4975630	4978148	-	SPAC1952.06c	gene	spliceosomal complex subunit (predicted)	3	4976717	-0.245112	0.280719
SPAC1952.07	I	4978592	4980303	+	rad1	gene	checkpoint clamp complex protein Rad1	2	4979931	0.50391	1.12665e-07
SPAC1952.08c	I	4978273	4981008	-	SPAC1952.08c	gene	pyridoxamine 5'-phosphate oxidase (predicted)	5	4980071	-0.192969	0.117124
SPAC1952.13	I	4991106	4993629	+	ned1	gene	lipin Ned1	3	4992930	-0.967855	2.90507e-07
SPAC1952.16	I	4995327	5000816	+	rga9	gene	RhoGAP GTPase activator towards Rho/Rac/Cdc42-like small GTPases (predicted)	5	4997134	-1.21686	2.49509e-10
SPAC19A8.10	I	2465369	2467346	-	rfp1	gene	SUMO-targeted ubiquitin-protein ligase subunit Rfp1	2	2466401	-0.342059	0.00331657
SPAC19A8.11c	I	2462251	2467428	+	SPAC19A8.11c	gene	conserved eukaryotic protein	3	2465559	0.250114	0.201016
SPAC19A8.15	I	2457495	2459817	-	trp2	gene	tryptophan synthase (predicted)	2	2457553	-1.05682	0.100485
SPAC19A8.16	I	2472433	2472961	-	prl65	gene	conserved fungal protein	2	2472542	0.728631	0.224099
SPAC19B12.03	I	4882814	4889915	+	bgs3	gene	13-beta-glucan synthase subunit Bgs3	4	4883560	0.616946	9.01713e-08
SPAC19B12.04	I	4890186	4890829	+	rps3001	gene	40S ribosomal protein S30 (predicted)	3	4890667	-3.79068	7.32256e-05
SPAC19B12.05c	I	4890740	4893805	-	fcp1	gene	CTD phosphatase Fcp1	2	4890943	-0.368754	0.45534
SPAC19B12.06c	I	4893974	4895378	-	SPAC19B12.06c	gene	rhomboid family protease associated with COP1 coated vesicle (predicted)	2	4894067	0.0393688	0.83582
SPAC19D5.01	I	5202366	5205202	+	pyp2	gene	tyrosine phosphatase Pyp2	2	5204977	0.545301	0.165934
SPAC19D5.02c	I	5205155	5206288	-	pex22	gene	peroxisomal membrane protein Pex22 (predicted)	2	5205347	-1.23851	8.27665e-24
SPAC19E9.01c	I	1351565	1353770	-	nup40	gene	nucleoporin Nup40	3	1353322	-1.40808	5.7355e-07
SPAC19G12.04	I	4049307	4050971	+	dal1	gene	ureidoglycolate hydrolase (predicted)	2	4050235	0.246374	0.0689136
SPAC19G12.07c	I	4053604	4056672	-	rsd1	gene	RNA-binding protein Rsd1 (predicted)	3	4056088	0.687142	6.92462e-08
SPAC19G12.08	I	4056794	4058815	+	scs7	gene	sphingosine hydroxylase Scs7	2	4058726	-0.591439	2.24544e-08
SPAC19G12.10c	I	4061377	4064952	-	cpy1	gene	vacuolar carboxypeptidase Y	3	4064725	1.16808	0
SPAC19G12.15c	I	4074998	4077914	-	tpp1	gene	trehalose-6-phosphate phosphatase Tpp1	2	4075093	-0.524136	3.85452e-15
SPAC1A6.01c	I	1066192	1070006	-	SPAC1A6.01c	gene	human thyroid receptor interacting protein homolog transcription coactivator (predicted)	4	1069944	1.76857	1.11855e-54
SPAC1A6.02	I	1068668	1070235	+	SPAC1A6.02	gene	WD repeat protein human WDR55 family involved in ribosome biogenesis (predicted)	2	1069909	0.190232	0.237893
SPAC1A6.05c	I	1079635	1081713	-	ptl3	gene	triacylglycerol lipase ptl3	2	1079856	-1.84906	8.20574e-05
SPAC1A6.07	I	1084068	1086426	+	sle1	gene	eisosome assembly protein Seg1	2	1086325	-0.856534	0.168215
SPAC1A6.08c	I	1086242	1087505	-	mug125	gene	Schizosaccharomyces specific protein Mug125	2	1087405	0.43166	0.628661
SPAC1A6.09c	I	1087443	1089673	-	lag1	gene	sphingosine N-acyltransferase Lag1	3	1087803	-0.557276	0.264526
SPAC1A6.10	I	1090678	1092303	+	tcd1	gene	tRNA threonylcarbamoyladenosine dehydratase Tcd1 (predicted)	2	1091396	0.276857	3.72858e-10
SPAC1A6.11	I	1073171	1074075	+	SPAC1A6.11	gene	dubious	3	1073558	-0.409876	0.479455
SPAC1B2.02c	I	2808329	2810033	-	ugo1	gene	mitochondrial fusion protein Ugo1 (predicted)	2	2808443	-0.309599	0.622477
SPAC1B2.03c	I	2810265	2812517	-	SPAC1B2.03c	gene	GNS1/SUR4 family protein (predicted)	3	2810504	-0.712234	4.52304e-08
SPAC1B2.05	I	2815646	2820694	+	mcm5	gene	MCM complex subunit Mcm5	4	2818253	-0.336573	3.72805e-05
SPAC1B3.01c	I	4925782	4927980	-	SPAC1B3.01c	gene	uracil phosphoribosyltransferase (predicted)	3	4926837	-0.225109	0.278261
SPAC1B3.05	I	4934547	4937012	+	not3	gene	CCR4-Not complex subunit Not3/5 (predicted)	2	4936858	-0.743697	0.0392035
SPAC1B3.08	I	4942200	4944230	+	SPAC1B3.08	gene	COP9 signalosome complex subunit 12 (predicted)	2	4944092	-0.706487	0.00712338
SPAC1B3.12c	I	4950341	4951480	-	rpb10	gene	DNA-directed RNA polymerase I II and III subunit Rpb10	3	4950941	-0.11258	0.421402
SPAC1B3.14	I	4954542	4955675	+	vma3	gene	V-type ATPase V0 subunit c (proteolipid subunit)	2	4955512	-0.455694	7.39883e-16
SPAC1B3.15c	I	4955644	4958764	-	SPAC1B3.15c	gene	vitamin H transmembrane transporter (predicted)	2	4958653	1.35603	1.48215e-25
SPAC1D4.01	I	639405	641280	+	tls1	gene	splicing factor Tls1	3	640216	0.0375586	0.839699
SPAC1D4.04	I	644667	646547	+	cct2	gene	chaperonin-containing T-complex beta subunit Cct2	3	646432	-0.669946	0.314944
SPAC1D4.05c	I	644623	648097	-	SPAC1D4.05c	gene	Erd1 homolog (predicted)	2	646443	0.613163	1.93068e-39
SPAC1D4.09c	I	652225	653321	-	rtf2	gene	replication termination factor Rtf2	2	652316	-0.346407	0.324238
SPAC1D4.10	I	653449	656657	+	trz1	gene	nuclear 3'-tRNA processing endonuclease tRNAse Z Trz1	3	656438	0.0342392	0.943316
SPAC1D4.11c	I	656076	660381	-	lkh1	gene	dual specificity protein kinase Lkh1	3	657552	-1.29417	2.61426e-10
SPAC1F12.10c	I	3820527	3821537	-	SPAC1F12.10c	gene	NADPH-hemoprotein reductase (predicted)	2	3820748	-0.178129	0.0481909
SPAC1F3.01	I	610842	613338	+	rrp6	gene	exosome 3'-5' exoribonuclease subunit Rrp6 (predicted)	2	611131	-0.526069	5.12559e-20
SPAC1F3.02c	I	613369	617324	-	mkh1	gene	MEK kinase (MEKK) Mkh1	2	616939	0.604548	5.45523e-20
SPAC1F3.04c	I	621054	622267	-	tsr3	gene	SSU-rRNA maturation protein Tsr3 (predicted)	2	621142	-0.914332	3.86661e-07
SPAC1F3.05	I	623091	625407	+	gga21	gene	Golgi localized Arf binding gamma-adaptin ortholog Gga21	2	625305	0.51905	0.176815
SPAC1F3.06c	I	625173	631401	-	spo15	gene	sporulation protein Spo15	2	625292	-1.15002	3.45063e-30
SPAC1F3.09	I	633652	636959	+	mug161	gene	CwfJ family protein splicing factor (predicted)	3	636279	-0.803529	1.29823e-37
SPAC1F3.10c	I	634898	639430	-	oct1	gene	mitochondrial intermediate peptidase Oct1 (predicted)	2	636951	-0.301584	0.000251089
SPAC1F5.03c	I	289790	291927	+	SPAC1F5.03c	gene	FAD-dependent oxidoreductase involved in late endosome to Golgi transport (predicted)	4	289968	0.495821	0.0519065
SPAC1F5.08c	I	275089	276661	+	yam8	gene	stretch-activated calcium channel Yam8	3	276238	0.261888	0.072206
SPAC1F5.11c	I	259603	271053	+	tra2	gene	NuA4 complex phosphatidylinositol pseudokinase complex subunit Tra2	2	270957	0.253021	0.160549
SPAC1F7.01c	I	4212476	4216888	-	spt6	gene	nucleosome remodeling protein Spt6	2	4212567	-0.655011	0.0257796
SPAC1F7.03	I	4219677	4222702	+	pkd2	gene	TRP-like ion channel Pkd2	2	4222439	-0.552771	0.0642113
SPAC1F7.04	I	4223778	4225824	+	rho1	gene	Rho family GTPase Rho1	3	4224482	-0.268613	0.174897
SPAC1F7.09c	I	4241812	4243446	-	SPAC1F7.09c	gene	allantoicase (predicted)	2	4241941	-0.232284	0.610815
SPAC1F7.12	I	4248777	4250231	+	yak3	gene	aldose reductase ARK13 family YakC	2	4250177	0.124145	0.911013
SPAC20G4.08	I	4828891	4832473	+	pdc1	gene	mRNA decapping scaffolding protein	2	4830721	-0.0218424	0.574193
SPAC20G8.03	I	1393608	1395820	+	itr2	gene	MFS myo-inositol transmembrane transporter	2	1395709	-0.221303	0.522118
SPAC20G8.04c	I	1395770	1398272	-	cir2	gene	mitochondrial electron transfer flavoprotein-ubiquinone oxidoreductase Cir2 (predicted)	3	1398036	0.315248	0.193519
SPAC20G8.06	I	1403154	1409763	+	not1	gene	CCR4-Not complex subunit Not1 (predicted)	4	1404330	-1.04953	3.44818e-121
SPAC20G8.07c	I	1410106	1411256	-	erg2	gene	C-8 sterol isomerase Erg2	3	1410347	-1.12193	2.97816e-53
SPAC20G8.09c	I	1415452	1418825	-	nat10	gene	ribosome biogenesis ATPase	2	1415514	0.506975	1.14306e-07
SPAC20H4.01	I	2111393	2113866	+	utp5	gene	U3 snoRNP-associated protein Utp5 (predicted)	3	2112906	-0.770503	0.156475
SPAC20H4.02	I	2113811	2114930	+	dsc3	gene	Golgi Dsc E3 ligase complex subunit Dsc3	3	2114817	-1.93061	0.000135465
SPAC20H4.04	I	2116487	2120279	+	fml2	gene	ATP-dependent 3' to 5' DNA helicase (predicted)	2	2119378	0.275968	0.00154268
SPAC20H4.07	I	2122490	2124506	+	rad57	gene	RecA family ATPase Rad57/Rhp57	2	2124352	0.171897	0.304742
SPAC20H4.08	I	2124684	2125978	+	whi2	gene	phosphatase activator Whi2	2	2125843	-0.392449	0.338199
SPAC21E11.03c	I	4252142	4253622	-	pcr1	gene	transcription factor Pcr1	2	4253484	-0.11196	0.381447
SPAC21E11.06	I	4257687	4259783	+	tif224	gene	translation initiation factor eIF2B delta subunit (predicted)	5	4259333	-2.64934	6.67114e-10
SPAC21E11.08	I	4261533	4263964	+	lcb2	gene	serine palmitoyltransferase Lcb2 (predicted)	2	4263755	0.152142	0.0060648
SPAC222.06	I	953095	954325	+	mak16	gene	nuclear HMG-like acidic protein Mak16 (predicted)	2	954217	0.369615	0.716255
SPAC222.10c	I	962314	964867	-	byr4	gene	two-component GAP Byr4	2	962398	-0.542157	0.00823769
SPAC222.12c	I	968507	970412	-	atp2	gene	F1-ATPase beta subunit Atp2	2	968583	-0.450698	0.0473278
SPAC222.13c	I	970875	973548	-	SPAC222.13c	gene	6-phosphofructo-2-kinase (predicted)	2	971044	0.157436	0.439938
SPAC222.16c	I	979482	981161	-	csn3	gene	COP9/signalosome complex subunit Csn3 (predicted)	3	980743	-0.20157	0.797876
SPAC222.17	I	967583	968302	-	SPAC222.17	gene	conserved fungal protein	2	967687	-0.719139	0.0183976
SPAC222.18	I	978722	979643	+	SPAC222.18	gene	Srp1 family splicing factor (predicted)	2	979463	-1.09189	1.06876e-14
SPAC227.01c	I	498878	500674	-	erd1	gene	Erd1 homolog (predicted)	2	500412	0.339026	0.0407152
SPAC227.03c	I	502577	504324	-	yea6	gene	mitochondrial NAD transmembrane transporter Yea6 (predicted)	2	502778	0.283591	0.404971
SPAC227.04	I	504835	505775	+	atg10	gene	Atg12 conjugating activity Atg10	3	505586	-0.564414	0.04903
SPAC227.06	I	506520	507605	+	yip5	gene	Rab GTPase binding Yip5 (predicted)	2	507528	-0.470302	0.622197
SPAC227.07c	I	507522	509960	-	pab1	gene	protein phosphatase regulatory subunit Pab1	2	507962	-1.10242	4.54461e-146
SPAC227.08c	I	510410	511433	-	yth1	gene	mRNA cleavage and polyadenylation specificity factor complex Yth1	3	510607	-1.07237	0.0602841
SPAC227.09	I	511350	513382	+	fol3	gene	folylpolyglutamate synthase Fol3 (predicted)	2	513328	-0.490653	0.394661
SPAC227.10	I	513820	514921	+	gim4	gene	prefoldin subunit 2 Gim4(predicted)	3	514363	-1.11218	1.40447e-62
SPAC227.12	I	515661	517504	+	rna4	gene	U4/U6 x U5 tri-snRNP complex subunit Prp4 family Rna4	2	517355	-0.790242	0.00988326
SPAC227.14	I	520174	522766	+	yfh7	gene	uridine kinase Yfh7 (predicted)	2	522328	-0.208712	0.020502
SPAC227.15	I	523097	526412	+	reg1	gene	protein phosphatase regulatory subunit Reg1 (predicted)	2	526117	0.0107635	0.92971
SPAC227.17c	I	529167	530275	-	SPAC227.17c	gene	conserved protein	3	529306	-2.38781	0.00545077
SPAC227.18	I	530261	531981	+	lys3	gene	saccharopine dehydrogenase Lys3	3	531723	0.370875	0.304602
SPAC22A12.10	I	1172209	1176801	+	ept1	gene	diacylglycerol cholinephosphotransferase/ diacylglycerol ethanolaminesphotransferase Ept1 (predicted)	2	1176019	0.81778	2.24414e-53
SPAC22A12.11	I	1176703	1178897	+	dak1	gene	dihydroxyacetone kinase Dak1	2	1177002	-0.569226	3.21362e-46
SPAC22A12.12c	I	1178856	1180072	-	rrp40	gene	exosome subunit Rrp40	3	1178980	0.334145	0.593125
SPAC22A12.15c	I	1182693	1185497	-	bip1	gene	ER heat shock protein BiP	3	1183163	-0.801351	2.40813e-08
SPAC22E12.01	I	5019371	5021436	+	pet3	gene	phosphoenolpyruvate transmembrane transporter Pet3	3	5020989	-0.87254	6.56698e-11
SPAC22E12.04	I	5024830	5026218	+	ccs1	gene	superoxide dismutase copper chaperone Ccs1	2	5026124	-1.06373	4.77528e-07
SPAC22E12.06c	I	5027605	5030482	-	gmh3	gene	alpha-12-galactosyltransferase Gmh3	3	5028297	0.208939	0.813972
SPAC22E12.09c	I	5034187	5036621	-	krp1	gene	kexin	2	5034274	-1.9278	1.3265e-06
SPAC22E12.10c	I	5036954	5039150	-	etp1	gene	mitochondrial type I (2Fe-2S) ferredoxin Etp1/ cytochrome oxidase cofactor Cox15 fusion protein	2	5037017	0.748572	0.0468587
SPAC22E12.11c	I	5039546	5043440	-	set3	gene	histone lysine methyltransferase Set3	2	5043382	0.594556	0.129388
SPAC22E12.13c	I	5043386	5044768	-	rlp24	gene	ribosomal L24-like protein involved in ribosome biogenesis Rlp24 (predicted)	2	5043482	-0.275378	0.34796
SPAC22F3.03c	I	703669	707990	+	rdh54	gene	ATP-dependent DNA helicase Rdh54	3	707338	-0.74266	0.00527371
SPAC22F3.05c	I	697191	703040	+	alp41	gene	ADP-ribosylation factor Alp41	4	697981	-0.584859	7.14581e-07
SPAC22F3.13	I	673984	678307	-	tsc1	gene	hamartin	2	675431	-0.0134801	0.887707
SPAC22F8.04	I	4789418	4791232	+	pet1	gene	phosphoenolpyruvate transmembrane transporter Pet1	3	4790770	0.634402	6.18639e-10
SPAC22F8.09	I	4803032	4804584	+	rrp16	gene	rRNA processing protein Rrp16 (predicted)	2	4804511	-2.14687	0.000283201
SPAC22F8.10c	I	4804513	4806453	-	sap145	gene	U2 snRNP-associated protein Sap145	2	4804578	-1.65028	0.190814
SPAC22F8.12c	I	4807981	4811405	-	shf1	gene	small histone ubiquitination factor Shf1	4	4810466	-0.382805	0.000191786
SPAC22G7.01c	I	725865	728242	-	fra1	gene	iron responsive transcriptional regulator peptidase family (predicted)	3	726029	-0.548279	0.00118692
SPAC22G7.02	I	728335	731867	+	kap111	gene	karyopherin Kap111 (predicted)	2	731766	-0.988624	0.122596
SPAC22G7.06c	I	739167	746117	-	ura1	gene	carbamoyl-phosphate synthase (glutamine hydrolyzing) aspartate carbamoyltransferase Ura1	2	739237	-0.405122	0.0396749
SPAC22G7.07c	I	746537	748971	-	ime4	gene	mRNA (N6-adenosine)-methyltransferase Ime4 (predicted)	4	746995	-1.64491	0.0139694
SPAC22G7.08	I	749523	751846	+	ppk8	gene	serine/threonine protein kinase Ppk8 (predicted)	2	749899	0.387391	0.00881077
SPAC22G7.09c	I	751647	753492	-	nup45	gene	nucleoporin Nup45	3	751828	-0.113551	0.69227
SPAC22G7.10	I	753624	755676	+	iss1	gene	mRNA cleavage and polyadenylation specificity factor complex subunit Fip1 homolog (predicted)	3	754972	0.152615	0.743852
SPAC22H10.05c	I	2377677	2380412	-	SPAC22H10.05c	gene	mRNA cleavage and polyadenylation specificity factor complex subunit (predicted)	2	2378538	0.23551	0.100445
SPAC22H10.07	I	2382470	2385153	+	scd2	gene	scaffold protein Scd2	2	2384989	-0.431014	0.267673
SPAC22H10.08	I	2385703	2387654	+	SPAC22H10.08	gene	DUF2009 protein	2	2387481	-0.236794	0.00684672
SPAC22H10.09	I	2387588	2389909	+	SPAC22H10.09	gene	Schizosaccharomyces specific protein	2	2389768	0.120921	0.187135
SPAC22H10.11c	I	2391946	2394372	-	SPAC22H10.11c	gene	TOR signaling pathway transcriptional corepressor Crf1 (predicted)	3	2392350	-0.920734	0.274337
SPAC22H10.12c	I	2395068	2396905	-	gdi1	gene	GDP dissociation inhibitor Gdi1 (predicted)	2	2395293	-0.24526	0.0435927
SPAC22H12.04c	I	898045	898994	-	rps102	gene	40S ribosomal protein S3a (predicted)	2	898096	-0.454981	0.00156297
SPAC22H12.05c	I	899283	902080	-	fsc1	gene	fasciclin domain protein Fsc1	4	900139	0.197584	0.809615
SPAC23A1.09	I	4093921	4095148	+	SPAC23A1.09	gene	RNA-binding protein human RBM8A ortholog (predicted)	2	4094866	-0.915675	0.107631
SPAC23A1.11	I	4097268	4098123	+	rpl1602	gene	60S ribosomal protein L13/L16 (predicted)	2	4098019	1.27575	0.00223063
SPAC23A1.12c	I	4098246	4100284	-	frs1	gene	cytoplasmic phenylalanine-tRNA ligase beta subunit Frs1 (predicted)	2	4098304	-0.255611	0.549565
SPAC23A1.18c	I	4111970	4113727	-	mrp51	gene	mitochondrial ribosomal protein subunit L51-b (predicted)	2	4112162	-0.98213	0.00804739
SPAC23C11.01	I	2133203	2136010	+	SPAC23C11.01	gene	ER membrane protein ICE2 family	2	2135156	0.129838	0.026796
SPAC23C11.05	I	2140379	2141698	+	ipp1	gene	inorganic pyrophosphatase Ipp1 (predicted)	2	2141448	-1.13629	5.07246e-14
SPAC23C11.06c	I	2141632	2143598	-	SPAC23C11.06c	gene	hydrolase (inferred_from_context)	2	2143092	0.93301	3.48418e-20
SPAC23C11.11	I	2152042	2154223	+	cka1	gene	serine/threonine protein kinase Cka1	2	2153998	-1.69354	9.53525e-45
SPAC23C11.14	I	2158659	2160086	+	zhf1	gene	zinc ion transmembrane transporter Zhf1	2	2160028	0.212853	0.628661
SPAC23C11.16	I	2164162	2166765	+	plo1	gene	Polo kinase Plo1	2	2166687	-0.068891	0.94137
SPAC23C11.17	I	2167170	2168987	+	mdm28	gene	mitochondrial inner membrane protein involved in potassium ion transport Mdm28 (predicted)	2	2168803	-0.116266	0.565458
SPAC23C4.03	I	1034296	1035992	+	hrk1	gene	haspin related kinase Hrk1	4	1034942	-0.128857	0.0331741
SPAC23C4.08	I	1041414	1043083	+	rho3	gene	Rho family GTPase Rho3	3	1042964	0.192551	0.548671
SPAC23C4.09c	I	1041980	1044240	-	SPAC23C4.09c	gene	DNA-binding TFAR19-related protein (predicted)	3	1043178	0.281466	0.000513862
SPAC23C4.17	I	1057701	1061166	+	trm402	gene	tRNA (cytosine-5-)-methyltransferase (predicted)	3	1060421	1.94705	0.000225297
SPAC23C4.18c	I	1058646	1063306	-	rad4	gene	BRCT domain protein Rad4	2	1060735	0.273191	0.0481952
SPAC23D3.07	I	4350803	4352369	+	pup1	gene	20S proteasome complex subunit beta 2 (predicted)	3	4352056	-0.935341	2.79353e-16
SPAC23D3.09	I	4352333	4355333	-	arp42	gene	SWI/SNF and RSC complex subunit Arp42	4	4353733	0.436423	0.000171921
SPAC23D3.11	I	4357920	4360891	+	ayr1	gene	1-acyldihydroxyacetone phosphate reductase (predicted)	3	4359863	0.720396	0.0503514
SPAC23D3.12	I	4362493	4365125	+	SPAC23D3.12	gene	inorganic phosphate transmembrane transporter (predicted)	4	4364654	-2.05516	0.0201502
SPAC23D3.13c	I	4367585	4372712	-	SPAC23D3.13c	gene	guanyl-nucleotide exchange factor (predicted)	3	4371081	-0.688626	1.15729e-15
SPAC23D3.16	I	4365547	4366456	+	SPAC23D3.16	gene	Schizosaccharomyces specific protein	3	4366245	0.446164	0.35318
SPAC23E2.01	I	442201	445721	+	fep1	gene	iron-sensing transcription factor Fep1	3	445407	-1.55952	0.0044388
SPAC23E2.02	I	446491	450726	+	lsd2	gene	histone demethylase SWIRM2 (predicted)	2	450662	-1.24948	3.63754e-08
SPAC23E2.03c	I	450860	453603	-	ste7	gene	arrestin family meiotic suppressor protein Ste7	3	451410	-0.580745	0.285108
SPAC23G3.01	I	850591	854385	+	rpb2	gene	RNA polymerase II complex subunit Rpb2	2	854325	-1.37339	3.32071e-35
SPAC23G3.02c	I	854453	869704	-	sib1	gene	ferrichrome synthetase Sib1	4	858939	-0.581693	0.286973
SPAC23G3.03	I	870740	872773	+	sib2	gene	ornithine N5 monooxygenase (predicted)	3	871554	-0.660835	1.83412e-09
SPAC23G3.06	I	876862	878930	+	nop58	gene	U3 snoRNP protein Nop58 (predicted)	3	878772	-0.349476	0.6705
SPAC23G3.09	I	884365	885989	+	taf4	gene	transcription factor TFIID complex subunit Taf4 (predicted)	3	885726	0.804994	0.0473281
SPAC23H3.05c	I	2500469	2502066	-	swd1	gene	Set1C complex subunit Swd1	2	2500589	1.98296	0.26286
SPAC23H3.07c	I	2504733	2505904	-	mrp2	gene	mitochondrial ribosomal protein subunit S14 (predicted)	3	2505305	-0.0310763	0.813364
SPAC23H3.13c	I	2516053	2519235	-	gpa2	gene	heterotrimeric G protein alpha-2 subunit Gpa2	2	2516490	-0.261829	0.00051382
SPAC23H4.06	I	1596073	1598149	-	gln1	gene	glutamate-ammonia ligase Gln1	4	1597743	-0.687358	0.279013
SPAC23H4.07c	I	1595143	1596024	+	srp102	gene	signal recognition particle receptor beta subunit Srp102 (predicted)	2	1595947	-0.597679	0.246718
SPAC23H4.10c	I	1589743	1593248	+	thi4	gene	bifunctional thiamine-phosphate dipyrophosphorylase/hydroxyethylthiazole kinase	3	1591702	0.0438404	0.55452
SPAC23H4.13c	I	1586008	1587570	+	SPAC23H4.13c	gene	Schizosaccharomyces specific protein	2	1587499	0.951158	8.1953e-06
SPAC23H4.18c	I	1575290	1576307	+	rbx1	gene	SCF complex and CLRC ubiquitin ligase ligase E3 subunit Rbx1	2	1576048	-0.763721	2.43408e-09
SPAC23H4.21	I	1585742	1586534	-	SPAC23H4.21	gene	conserved protein	2	1585844	-1.92579	4.72586e-18
SPAC24B11.06c	I	206476	208044	-	sty1	gene	MAP kinase Sty1	3	207895	-1.11035	3.1463e-30
SPAC24B11.07c	I	208839	211275	-	SPAC24B11.07c	gene	oxidoreductase (predicted)	2	210742	-0.477194	1.36428e-10
SPAC24B11.08c	I	211714	213591	-	SPAC24B11.08c	gene	COPII-coated vesicle component Erv46 (predicted)	2	212013	-0.0923141	0.180077
SPAC24B11.09	I	214093	216962	+	mpc2	gene	mitochondrial pyruvate transmembrane transporter Mpc2 (predicted)	4	214484	-0.380311	0.000415934
SPAC24B11.12c	I	224080	229307	-	SPAC24B11.12c	gene	P-type ATPase (predicted)	3	228940	-1.89133	3.93918e-09
SPAC24B11.13	I	231311	233488	+	hem3	gene	hydroxymethylbilane synthase Hem3 (predicted)	3	233043	0.646344	9.17358e-13
SPAC24C9.03	I	3041074	3043306	+	mvd1	gene	diphosphomevalonate decarboxylase mvd1 (predicted)	3	3042660	-0.655802	1.19677e-06
SPAC24C9.04	I	3043895	3045082	+	SPAC24C9.04	gene	Schizosaccharomyces specific protein	3	3044886	-1.29857	1.79088e-10
SPAC24C9.06c	I	3048060	3051537	-	aco1	gene	aconitate hydratase Aco1 (predicted)	2	3048156	0.153805	0.66241
SPAC24C9.08	I	3061210	3063526	+	SPAC24C9.08	gene	vacuolar carboxypeptidase (predicted)	2	3063455	-0.966763	0.0917829
SPAC24C9.14	I	3072847	3077223	+	otu1	gene	ubiquitin-specific cysteine protease OTU family Otu1	4	3074535	-0.128293	0.19066
SPAC24H6.03	I	485723	488811	-	cul3	gene	cullin 3	2	485815	-0.0573984	0.56438
SPAC24H6.04	I	482607	485408	-	hxk1	gene	hexokinase 1	2	483139	-0.723879	1.79907e-126
SPAC24H6.05	I	479228	482556	-	cdc25	gene	M phase inducer tyrosine phosphatase Cdc25	3	482001	-0.509498	1.23255e-17
SPAC24H6.09	I	469981	472993	-	gef1	gene	Cdc42 RhoGEF Gef1	3	471447	-2.70681	4.26121e-05
SPAC24H6.11c	I	464120	468581	+	SPAC24H6.11c	gene	sulfate transmembrane transporter (predicted)	3	464451	-2.389	4.32812e-13
SPAC25A8.02	I	2102190	2104103	+	atg14	gene	autophagy protein Atg14	3	2103443	-0.547301	0.0203233
SPAC25B8.01	I	4155465	4156320	+	dap1	gene	cytochrome P450 regulator Dap1	2	4156179	-0.487548	0.504683
SPAC25B8.04c	I	4160598	4162328	-	mss51	gene	mitochondrial splicing suppressor Mss51 (predicted)	2	4160769	-0.613043	0.387442
SPAC25B8.12c	I	4176460	4178343	-	SPAC25B8.12c	gene	nucleotide-sugar phosphatase (predicted)	2	4176630	0.408746	0.125432
SPAC25B8.14	I	4185113	4187416	+	mal2	gene	kinetochore protein CENP-O ortholog Mal2	3	4186576	-0.468433	2.16735e-07
SPAC25B8.15c	I	4185378	4187542	-	SPAC25B8.15c	gene	wybutosine biosynthesis protein Tyw3 (predicted)	3	4186435	0.434003	0.0118649
SPAC25B8.18	I	4191410	4192157	+	SPAC25B8.18	gene	mitochondrial thioredoxin-related protein (predicted)	2	4192102	0.183899	0.784815
SPAC25B8.19c	I	4192070	4195228	-	loz1	gene	transcription factor zf-C2H2 type	3	4192494	-0.28378	0.0771577
SPAC25G10.01	I	4295138	4297332	+	SPAC25G10.01	gene	RNA-binding protein involved in hostone acetylation	4	4296303	-1.55907	1.24263e-15
SPAC25G10.03	I	4299757	4301402	+	zip1	gene	transcription factor Zip1	2	4301296	-1.8329	0.025973
SPAC25G10.05c	I	4304356	4305811	-	his1	gene	ATP phosphoribosyltransferase	3	4304629	-0.0916455	0.0362999
SPAC25G10.08	I	4310535	4313061	+	SPAC25G10.08	gene	translation initiation factor eIF3b (p84)	3	4312943	-0.567305	0.16024
SPAC25H1.06	I	2531225	2532877	+	pcf3	gene	CAF assembly factor (CAF-1) complex subunit C Pcf3	2	2532698	0.2874	0.0435927
SPAC25H1.07	I	2533709	2536655	+	emc1	gene	ER membrane protein complex subunit Emc1 (predicted)	3	2535822	-0.926895	0.100718
SPAC25H1.10c	I	2532754	2533276	-	atp19	gene	F0-ATPase subunit K (predicted)	2	2532819	-1.81212	1.43307e-09
SPAC26A3.01	I	3332541	3334714	+	sxa1	gene	aspartic protease Sxa1	3	3334471	-0.237911	0.259461
SPAC26A3.07c	I	3346068	3346937	-	rpl1101	gene	60S ribosomal protein L11 (predicted)	3	3346311	-1.47661	0.0398571
SPAC26A3.10	I	3352347	3356297	+	cnt6	gene	centaurin ADOP ribosylation factor GTPase activating protein family (predicted)	2	3354066	-0.45825	1.24692e-42
SPAC26A3.11	I	3356375	3357902	+	SPAC26A3.11	gene	omega-amidase (predicted)	2	3357792	-1.01001	0.000187419
SPAC26A3.12c	I	3356144	3361083	-	dhp1	gene	5'-3' exoribonuclease Dhp1	4	3357839	1.01349	6.3336e-33
SPAC26A3.14c	I	3366317	3367205	-	SPAC26A3.14c	gene	DUF1748 family protein	3	3367003	-2.34893	4.61252e-50
SPAC26A3.16	I	3369709	3371384	+	dph1	gene	UBA domain protein Dph1	3	3370935	-1.3888	7.24023e-36
SPAC26A3.17c	I	3371257	3372581	-	SPAC26A3.17c	gene	N-methyltransferase (predicted)	2	3371314	0.77083	0.45454
SPAC26F1.03	I	5179652	5181308	-	pda1	gene	pyruvate dehydrogenase e1 component alpha subunit Pda1 (predicted)	3	5179772	-0.947999	0.0286361
SPAC26F1.04c	I	5177808	5179736	+	etr1	gene	enoyl-	3	5179527	-1.44101	5.33401e-12
SPAC26F1.07	I	5170789	5172112	-	SPAC26F1.07	gene	glucose 1-dehydrogenase (NADP+) (predicted)	4	5171927	-2.0302	2.45078e-17
SPAC26F1.11	I	5157285	5159163	-	SPAC26F1.11	gene	dubious	2	5158702	1.24291	1.83217e-05
SPAC26F1.13c	I	5148780	5152492	+	lrs1	gene	cytoplasmic leucine-tRNA ligase Lrs1 (predicted)	2	5152376	-0.552481	0.211076
SPAC26H5.09c	I	4137266	4139080	-	SPAC26H5.09c	gene	oxidoreductase involved in NADPH regeneration (predicted)	3	4138981	-0.536221	0.0011624
SPAC26H5.10c	I	4141281	4142329	-	tif51	gene	translation elongation factor eIF5A (predicted)	2	4141341	-0.511075	5.35337e-05
SPAC26H5.12	I	4147643	4151509	+	rpo41	gene	mitochondrial RNA polymerase Rpo41	2	4149179	0.219729	7.6613e-07
SPAC26H5.13c	I	4150008	4153031	-	kei1	gene	inositol phoshorylceramide synthase regulatory subunit Kei1 (predicted)	4	4151502	0.554727	0.000148161
SPAC27D7.02c	I	4507217	4509970	-	SPAC27D7.02c	gene	GRIP domain protein (predicted)	3	4509359	0.0176783	0.697285
SPAC27D7.07c	I	4520187	4521063	-	smd1	gene	Sm snRNP core protein Smd1	2	4520313	-1.24802	0.0180446
SPAC27D7.14c	I	4536975	4540298	-	tpr1	gene	RNA polymerase II associated Paf1 complex subunit Tpr1	3	4537907	0.0876271	0.839428
SPAC27E2.02	I	4004221	4005792	+	yih1	gene	IMPACT homolog translational regulator Yih1 (predicted)	2	4005679	-1.17929	0.0678419
SPAC27E2.03c	I	4005717	4007722	-	SPAC27E2.03c	gene	Obg-Like ATPase (predicted)	3	4007324	1.02308	0.244784
SPAC27E2.11c	I	4008075	4010224	-	SPAC27E2.11c	gene	Schizosaccharomyces specific protein	4	4009330	-1.67683	1.04879e-59
SPAC27F1.02c	I	4319247	4320285	-	cdc8	gene	tropomyosin	2	4319501	-0.15275	0.0129983
SPAC27F1.06c	I	4327147	4328451	-	SPAC27F1.06c	gene	FKBP-type peptidyl-prolyl cis-trans isomerase (predicted)	2	4327203	-1.23842	0.0260024
SPAC29A4.02c	I	5143745	5145515	+	SPAC29A4.02c	gene	translation elongation factor EF-1 gamma subunit	4	5144096	0.887794	0.09326
SPAC29A4.03c	I	5142407	5143810	+	SPAC29A4.03c	gene	mitochondrial ribosomal protein subunit Mrps9 (predicted)	2	5143451	0.968724	1.8219e-21
SPAC29A4.04c	I	5140322	5142190	+	cbf5	gene	pseudouridylate synthase Cbf5 (predicted)	2	5142079	-0.222789	0.088937
SPAC29A4.07	I	5133784	5136031	-	srb6	gene	mediator complex subunit Srb6	2	5134913	0.345999	0.000494526
SPAC29A4.09	I	5131870	5133110	-	SPAC29A4.09	gene	rRNA exonuclease Rrp17 (predicted)	2	5131922	-1.64751	0.0241035
SPAC29A4.11	I	5123328	5129129	-	rga3	gene	Rho-type GTPase activating protein Rga3	4	5127005	-1.08383	6.58709e-98
SPAC29A4.12c	I	5124554	5125643	+	mug108	gene	Schizosaccharomyces specific protein Mug108	3	5125255	1.06477	0.00833342
SPAC29A4.16	I	5113913	5116750	-	hal4	gene	serine/threonine protein kinase Hal4	2	5114085	-1.72655	3.50906e-103
SPAC29A4.19c	I	5106559	5113025	+	cta5	gene	Ca2+/Mn2+ transporting P-type ATPase P5 type Cta5	5	5107491	0.751831	1.10494e-08
SPAC29A4.20	I	5104252	5106372	-	elp3	gene	elongator complex subunit Elp3 (predicted)	2	5104457	-1.54808	0.00876285
SPAC29B12.01	I	5403181	5408330	+	ino80	gene	SNF2 family ATP-dependent 3' to 5' DNA helicase Ino80	3	5408187	-1.36366	1.46328e-05
SPAC29B12.02c	I	5408180	5411132	-	set2	gene	histone lysine methyltransferase Set2	3	5408337	-0.950905	1.79881e-08
SPAC29B12.07	I	5419733	5426266	+	sec16	gene	multidomain vesicle coat component Sec16 (predicted)	2	5426055	0.138048	0.735621
SPAC29B12.10c	I	5431575	5434908	-	pgt1	gene	glutathione transmembrane transporter Pgt1	2	5433881	-0.51848	1.63618e-28
SPAC29B12.11c	I	5435872	5437295	-	SPAC29B12.11c	gene	human WW domain binding protein-2 ortholog	3	5436372	-0.0777522	0.791202
SPAC29E6.02	I	4403839	4409596	+	prp3	gene	U4/U6 x U5 tri-snRNP complex subunit Prp3	3	4407804	-0.0453295	0.599279
SPAC29E6.05c	I	4409678	4411336	-	mxr1	gene	peptide-methionine (S)-S-oxide reductase MsrA	2	4410398	-1.28751	1.42012e-09
SPAC29E6.08	I	4415474	4417151	+	tbp1	gene	TATA-binding protein (TBP)	2	4416003	-0.122662	0.133078
SPAC29E6.10c	I	4418807	4422511	-	nst1	gene	conserved fungal protein Nst1	2	4418867	-0.470614	0.6705
SPAC2C4.03c	I	4263953	4264621	-	smd2	gene	Sm snRNP core protein Smd2	3	4264402	0.283302	0.000277959
SPAC2C4.04c	I	4265505	4266618	-	SPAC2C4.04c	gene	conserved eukaryotic protein	2	4265630	-1.27943	0.00173846
SPAC2C4.05	I	4267059	4268079	+	cor1	gene	cornichon family protein (predicted)	2	4268006	0.378884	0.38077
SPAC2C4.07c	I	4270892	4274158	-	dis32	gene	3'-5'-exoribonuclease activity Dis3L2	2	4271035	0.610827	0.485922
SPAC2C4.11c	I	4278378	4279620	-	rbp28	gene	RNA-binding protein Rbp28	2	4278491	0.443505	0.642228
SPAC2C4.13	I	4281426	4284515	+	vma16	gene	V-type ATPase V0 subunit c'' (predicted)	2	4283037	-0.765793	1.25915e-30
SPAC2E12.02	I	5059273	5062056	+	hsf1	gene	transcription factor Hsf1	2	5061862	-0.435857	0.617995
SPAC2E12.03c	I	5061722	5063721	-	SPAC2E12.03c	gene	basic amino acid transmembrane transporter (predicted)	2	5062165	-0.186333	0.207927
SPAC2E1P3.04	I	2931763	2935115	+	cao1	gene	copper amine oxidase Cao1	4	2932239	-0.556234	7.49289e-11
SPAC2E1P5.01c	I	3322678	3324881	-	mns1	gene	mannosyl-oligosaccharide 12-alpha-mannosidase	3	3322923	-1.78586	0.000119242
SPAC2E1P5.03	I	3326830	3329028	+	erj5	gene	DNAJ domain protein Erj5 (predicted)	3	3327918	0.0179711	0.90466
SPAC2F3.02	I	3924624	3927430	+	SPAC2F3.02	gene	ER protein translocation subcomplex subunit (predicted)	3	3925631	-0.30768	0.000762342
SPAC2F3.03c	I	3925533	3927349	-	rpa49	gene	DNA-directed RNA polymerase I complex subunit Rpa49 (predicted)	2	3925711	-1.02808	0.189475
SPAC2F3.08	I	3935124	3938149	+	sut1	gene	alpha-glucoside transmembrane transporter Sut1	6	3935937	1.17306	0.196051
SPAC2F3.09	I	3939598	3942086	+	hem1	gene	5-aminolevulinate synthase Hem1 (predicted)	2	3942031	-0.331456	0.217121
SPAC2F3.11	I	3946546	3947987	+	SPAC2F3.11	gene	exopolyphosphatase (predicted)	3	3946957	0.267318	0.523997
SPAC2F3.15	I	3953832	3956869	+	lsk1	gene	P-TEFb-associated cyclin-dependent protein kinase Lsk1	2	3956592	0.0118925	0.968629
SPAC2F3.16	I	3957085	3959427	+	SPAC2F3.16	gene	ubiquitin-protein ligase E3 (predicted)	3	3958639	-1.85416	1.71231e-09
SPAC2F3.17c	I	3923586	3924176	-	lsm6	gene	U6 snRNP-associated protein Lsm6 (predicted)	2	3923649	-0.768618	3.69919e-09
SPAC2F7.02c	I	531794	533731	-	psr1	gene	NLI interacting factor family phosphatase Psr1 (predicted)	2	531880	-0.866803	0.00558481
SPAC2F7.05c	I	539919	541640	-	tif5	gene	translation initiation factor eIF5 Tif5(predicted)	3	540031	-1.58082	0.000164447
SPAC2F7.10	I	550630	553595	+	akr1	gene	palmitoyltransferase Akr1 (predicted)	4	552768	-0.835269	1.21011e-08
SPAC2F7.13c	I	558909	560549	-	wrs1	gene	cytoplasmic tryptophan-tRNA ligase Wrs1 (predicted)	2	559214	-1.34773	2.0933e-68
SPAC2G11.02	I	807894	812194	+	urb2	gene	ribosome biogenesis protein Urb2 (predicted)	2	810345	-0.423308	3.61191e-26
SPAC2G11.03c	I	811443	814228	-	vps45	gene	vacuolar sorting protein Vps45	4	813423	-0.996094	0.0311768
SPAC2G11.06	I	817996	819739	+	vps4	gene	AAA family ATPase Vps4 (predicted)	3	818914	0.690481	0.28165
SPAC2G11.07c	I	819768	821920	-	ptc3	gene	protein phosphatase 2c homolog 3	3	820392	0.244324	1.89618e-11
SPAC2G11.09	I	823493	826399	+	SPAC2G11.09	gene	calcium ion transmembrane transporter (predicted)	2	825845	0.00899075	0.883207
SPAC2G11.11c	I	828321	831629	-	prh1	gene	ATP-dependent RNA helicase Prh1 (predicted)	4	828825	-1.10642	7.13399e-06
SPAC2G11.13	I	836206	838256	+	atg22	gene	vacuolar amino acid transmembrane transporter Atg22	2	838162	0.572728	0.509774
SPAC2G11.14	I	838228	841562	+	taf111	gene	transcription factor TFIID complex subunit Taf111	2	839553	-0.306547	6.66418e-14
SPAC2G11.15c	I	841471	842624	-	tgs1	gene	rRNA methyltransferase Tgs1 (predicted)	2	842271	-0.730402	2.67552e-10
SPAC2H10.01	I	5273012	5275983	+	SPAC2H10.01	gene	transcription factor zf-fungal binuclear cluster type (predicted)	2	5274123	0.944804	0.0004281
SPAC2H10.02c	I	5276066	5276991	-	nas2	gene	26S proteasome regulatory particle assembly protein Nas2 (predicted)	2	5276137	-0.173034	0.522118
SPAC30.03c	I	4394376	4395639	-	tsn1	gene	translin	2	4394450	-1.17068	1.40205e-17
SPAC30.04c	I	4395798	4400493	-	abc4	gene	glutathione S-conjugate-exporting ATPase Abc4	3	4397523	-0.831642	6.38488e-33
SPAC30C2.05	I	4639678	4640813	+	erv14	gene	cornichon family protein Erv14 (predicted)	2	4640614	-1.69573	1.52037e-05
SPAC30C2.08	I	4645460	4647689	+	SPAC30C2.08	gene	conserved fungal protein	2	4647621	0.732405	0.291486
SPAC30D11.01c	I	1119880	1123773	+	gto2	gene	alpha-glucosidase (predicted)	3	1123552	-1.47809	0.0019539
SPAC30D11.10	I	1099489	1101583	-	rad52	gene	DNA recombination protein Rad51 mediator Rad52 (previously Rad22)	3	1100841	-0.775448	1.46887e-11
SPAC30D11.11	I	1097449	1099554	-	SPAC30D11.11	gene	Haemolysin-III family protein (predicted)	2	1097643	-0.750804	0.00336104
SPAC30D11.14c	I	1092387	1094379	+	SPAC30D11.14c	gene	RNA-binding protein (predicted)	2	1094271	-0.527	0.411377
SPAC31A2.02	I	388233	389229	+	trm112	gene	protein and tRNA methyltransferase regulatory subunit Trm112 (predicted)	3	388343	0.230272	0.43217
SPAC31A2.06	I	397426	402487	+	atp25	gene	mitochondrial ATP synthase complex assembly protein Atp25 (predicted)	3	398463	0.299981	0.000680919
SPAC31A2.08	I	402841	403862	+	mrp20	gene	mitochondrial ribosomal protein subunit L23 (predicted)	2	403808	1.4829	6.63406e-08
SPAC31A2.09c	I	402719	405389	-	apm4	gene	AP-2 adaptor complex subunit Apm4 (predicted)	4	403750	-1.03709	0.210568
SPAC31A2.11c	I	407714	409872	-	cuf1	gene	nutritional copper sensing transcription factor Cuf1	2	407863	-0.848763	0.0913299
SPAC31A2.12	I	411651	414448	+	rod1	gene	arrestin/PY protein involved in ubiquitin-mediated endocytosis Rod1 (predicted)	4	412012	-0.300309	0.210338
SPAC31A2.13c	I	414245	414930	-	sft1	gene	SNARE Sft1 (predicted)	3	414471	-0.782059	0.0539891
SPAC31A2.15c	I	417823	419996	-	dcc1	gene	Ctf18 RFC-like complex subunit Dcc1	2	418146	0.844253	6.71285e-11
SPAC31F12.01	I	4566342	4571134	+	zds1	gene	zds family protein phosphatase type A regulator Zds1 (predicted)	4	4569900	-0.426126	0.00545077
SPAC31G5.01	I	2989280	2990817	+	sap49	gene	U2 snRNP-associated RNA-binding protein Sap49	2	2990503	-0.309138	0.00360638
SPAC31G5.04	I	2993423	2994929	+	lys12	gene	homoisocitrate dehydrogenase Lys12	2	2994803	-1.60892	0.0462951
SPAC31G5.08	I	2998749	3001070	+	ups1	gene	uroporphyrinogen-III synthase Ups1	3	2999483	0.359082	3.04815e-06
SPAC31G5.09c	I	2999546	3001687	-	spk1	gene	MAP kinase Spk1	3	3001153	-0.964765	0.000660239
SPAC31G5.12c	I	3007584	3009444	-	maf1	gene	repressor of RNA polymerase III Maf1	3	3008007	0.206829	0.72104
SPAC31G5.13	I	3010632	3012307	+	rpn11	gene	19S proteasome regulatory subunit Rpn11	2	3012237	-0.885309	0.000377503
SPAC31G5.14	I	3012251	3014213	+	gcv1	gene	glycine decarboxylase T subunit (predicted)	2	3013978	-0.345873	0.295391
SPAC31G5.16c	I	3014389	3018849	-	dpm1	gene	dolichol-phosphate mannosyltransferase catalytic subunit Dpm1	4	3017907	0.300727	0.00381577
SPAC31G5.17c	I	3019326	3020379	-	rps1001	gene	40S ribosomal protein S10 (predicted)	2	3019400	-0.634113	0.0547206
SPAC31G5.18c	I	3020648	3021791	-	sde2	gene	silencing defective protein Sde2	2	3020813	-0.653248	0.166017
SPAC31G5.19	I	3023051	3028158	+	abo1	gene	ATPase with bromodomain protein (predicted)	2	3028023	-1.657	0.00637909
SPAC31G5.21	I	3009988	3010684	+	SPAC31G5.21	gene	human FAM32A homolog	2	3010592	-2.00395	2.2912e-06
SPAC323.03c	I	3910535	3912648	-	SPAC323.03c	gene	Schizosaccharomyces specific protein	2	3911226	-0.888115	4.65407e-16
SPAC323.07c	I	3917636	3920119	-	SPAC323.07c	gene	MatE family transmembrane transporter (predicted)	2	3918085	-0.51539	4.82954e-07
SPAC328.01c	I	3470513	3475033	-	msn5	gene	karyopherin (predicted)	2	3472114	-0.152503	0.000235057
SPAC328.03	I	3479098	3481305	+	tps1	gene	alphaalpha-trehalose-phosphate synthase	3	3480414	-1.53779	4.2098e-44
SPAC328.04	I	3481505	3484605	+	SPAC328.04	gene	AAA family ATPase unknown biological role	4	3481857	-1.28791	0.00347106
SPAC328.07c	I	3491080	3492653	-	bsd1	gene	heavy metal ion homeostasis protein Bsd2 (predicted)	2	3491190	-0.889447	0.0366091
SPAC328.08c	I	3492589	3494634	-	tbc1	gene	tubulin specific chaperone cofactor C GTPase activating protein Tbc1 (predicted)	3	3493552	-0.111448	0.67212
SPAC32A11.03c	I	2451793	2456514	-	phx1	gene	stationary phase-specific homeobox transcription factor Phx1	3	2455684	-0.579969	0.0865014
SPAC343.01c	I	1638544	1641241	-	erg8	gene	phosphomevalonate kinase Erg8 (predicted)	5	1640927	-0.779579	4.93793e-14
SPAC343.05	I	1647199	1649410	+	vma1	gene	V-type ATPase V1 domain subunit A	2	1649313	-1.07554	4.45985e-06
SPAC343.06c	I	1649433	1650833	-	SPAC343.06c	gene	phospholipid scramblase (predicted)	2	1649546	-0.308464	0.645368
SPAC343.08c	I	1650923	1653983	-	mrp17	gene	mitochondrial ribosomal protein subunit Mrp17 (predicted)	4	1653233	0.119858	0.330408
SPAC343.11c	I	1658316	1663346	-	msc1	gene	multi-copy suppressor of Chk1	2	1658587	-0.506018	5.7355e-07
SPAC343.15	I	1673840	1675661	+	tit1	gene	tRNA isopentenyltransferase Tit1	2	1675542	-2.63473	2.23774e-05
SPAC343.16	I	1675730	1678118	+	lys2	gene	homoaconitate hydratase Lys2	3	1677961	-0.889926	0.00331842
SPAC343.17c	I	1673685	1680143	-	SPAC343.17c	gene	WD repeat protein human WDR70 family	2	1678019	0.197942	0.000156916
SPAC343.19	I	1681761	1684467	+	lsb6	gene	1-phosphatidylinositol 4-kinase Lsb6 (predicted)	3	1684048	-0.702984	0.011367
SPAC343.20	I	1667955	1669964	-	SPAC343.20	gene	dubious	3	1668527	-0.380095	6.5668e-05
SPAC3A11.02	I	3467903	3470242	-	cps3	gene	zinc finger protein Cps3	2	3467991	-1.10315	3.3281e-17
SPAC3A11.03	I	3466459	3470168	+	efm3	gene	methyltransferase for elongation factor EF2 Efm3 (predicted)	2	3467922	0.219915	0.101886
SPAC3A11.05c	I	3462282	3465427	+	kms1	gene	meiotic spindle pole body protein Kms1	2	3465275	-0.00349502	0.989845
SPAC3A11.07	I	3456694	3459197	+	nde2	gene	mitochondrial NADH dehydrogenase (ubiquinone) Nde2 (predicted)	2	3459067	-1.38782	0.00292987
SPAC3A11.08	I	3452867	3455747	+	pcu4	gene	cullin 4	3	3454968	-0.368991	0.00201328
SPAC3A11.12c	I	3443930	3446017	+	rpt5	gene	19S proteasome regulatory subunit Rpt5 (predicted)	4	3445652	-0.774478	1.56564e-20
SPAC3A12.05c	I	1426054	1429956	-	taf2	gene	TATA-binding protein associated factor Taf2 (predicted)	2	1426998	-0.204043	3.95704e-06
SPAC3A12.10	I	1438294	1439013	+	rpl2001	gene	60S ribosomal protein L20a (predicted)	2	1438951	-0.838316	4.28804e-93
SPAC3A12.12	I	1441020	1442352	+	atp11	gene	mitochondrial F1-ATPase chaperone Atp11 (predicted)	4	1442054	-0.298423	0.355494
SPAC3A12.13c	I	1441967	1443260	-	hcr1	gene	translation initiation factor eIF3j (p35)	2	1442039	-0.0385219	0.928571
SPAC3A12.14	I	1444658	1446333	+	cam1	gene	calmodulin Cam1	2	1446194	-0.409907	0.700162
SPAC3A12.18	I	1454782	1456870	+	zwf1	gene	glucose-6-phosphate 1-dehydrogenase (predicted)	2	1456786	-1.14883	0.00177107
SPAC3C7.01c	I	2061573	2063810	-	sac12	gene	inositol polyphosphate phosphatase (predicted)	2	2061663	0.668572	0.256988
SPAC3C7.03c	I	2066442	2067904	-	rad55	gene	RecA family ATPase Rad55/Rhp55	2	2066525	-0.485402	0.000349306
SPAC3C7.06c	I	2073906	2076990	-	pit1	gene	serine/threonine protein kinase meiotic Pit1	2	2076616	0.718289	1.07885e-06
SPAC3C7.10	I	2084966	2086433	+	pex13	gene	peroxin 13 (predicted)	2	2086167	-1.16298	8.67692e-13
SPAC3C7.12	I	2089237	2091311	+	tip1	gene	CLIP170 family protein Tip1	2	2089615	0.314625	3.04815e-06
SPAC3C7.13c	I	2089555	2093285	-	SPAC3C7.13c	gene	glucose-6-phosphate 1-dehydrogenase (predicted)	3	2091391	0.39307	4.4087e-05
SPAC3F10.02c	I	2818022	2821120	-	trk1	gene	potassium ion transmembrane transporter Trk1	2	2818152	-0.165382	0.733144
SPAC3F10.04	I	2823667	2827612	+	gsa1	gene	glutathione synthetase large and small subunit Gsa1	3	2824424	0.0947442	0.194629
SPAC3F10.05c	I	2825583	2827013	-	mug113	gene	T5orf172 family protein	3	2825721	0.850734	0.141367
SPAC3F10.08c	I	2831474	2832797	-	faf1	gene	rRNA processing protein Faf1 (predicted)	2	2831540	-0.906423	0.013346
SPAC3F10.09	I	2832709	2834985	+	SPAC3F10.09	gene	1-(5-phosphoribosyl)-5-	4	2833608	-0.947154	0.0279372
SPAC3F10.10c	I	2833231	2836168	-	map3	gene	pheromone M-factor receptor Map3	2	2833369	0.230741	0.725146
SPAC3F10.13	I	2845944	2848624	+	ucp6	gene	UBA domain protein Ucp6	3	2846369	0.752679	6.15683e-18
SPAC3F10.17	I	2851905	2853653	+	ltv1	gene	ribosome biogenesis protein Ltv1 (predicted)	2	2853466	0.27346	0.0702783
SPAC3F10.19	I	2830300	2831707	+	spd2	gene	ribonucleotide reductase (RNR) inhibitor family	2	2831542	-1.20941	5.88849e-05
SPAC3G6.02	I	5383013	5383811	+	rpn15	gene	proteasome regulatory particle lid subcomplex subunit Rpn15/Dss1	3	5383560	-1.71137	1.1855e-25
SPAC3G6.05	I	5387884	5389677	+	SPAC3G6.05	gene	mitochondrial Mpv17/PMP22 family protein 1 (predicted)	3	5389440	-1.38534	2.15195e-08
SPAC3G6.09c	I	5394489	5397413	-	tps2	gene	trehalose-phosphate synthase Tps2 (predicted)	2	5394590	0.335707	0.624464
SPAC3G6.11	I	5398679	5402410	+	chl1	gene	ATP-dependent DNA helicase Chl1 (predicted)	2	5401895	0.836855	3.36337e-10
SPAC3G6.13c	I	5401849	5402276	-	rpl4101	gene	60S ribosomal protein L41	2	5401913	-1.83493	0.000535096
SPAC3G9.03	I	3179343	3180033	-	rpl2301	gene	60S ribosomal protein L23	2	3179443	-0.484548	0.000695906
SPAC3G9.07c	I	3169678	3171512	+	hos2	gene	histone deacetylase (class I) Hos2	2	3171445	-0.559247	0.38909
SPAC3G9.11c	I	3159753	3162245	+	SPAC3G9.11c	gene	pyruvate decarboxylase (predicted)	3	3162115	-1.00668	0.209124
SPAC3G9.12	I	3152026	3157492	-	peg1	gene	CLASP family microtubule-associated protein	2	3152373	-0.228698	0.265395
SPAC3G9.13c	I	3150082	3156856	+	msw1	gene	mitochondrial tryptophan-tRNA ligase Msw1 (predicted)	4	3152308	0.266348	0.0114621
SPAC3G9.14	I	3146948	3150486	-	sak1	gene	transcriptional repressor Sak1	3	3149940	-0.604864	2.01245e-14
SPAC3H1.05	I	1938279	1940537	+	SPAC3H1.05	gene	CAAX prenyl protease (predicted)	2	1940431	-0.129906	0.724255
SPAC3H1.06c	I	1940432	1944540	-	SPAC3H1.06c	gene	transmembrane transporter (predicted)	2	1940713	-0.903495	0.000998256
SPAC3H1.10	I	1949244	1951508	+	pcs2	gene	phytochelatin synthetase	3	1951084	-1.41634	8.01529e-19
SPAC3H1.11	I	1957461	1961546	+	hsr1	gene	transcription factor Hsr1	3	1958535	0.458638	2.37064e-28
SPAC3H5.04	I	3436000	3438166	-	aar2	gene	U5 snRNP-associated protein Aar2 (predicted)	3	3436903	0.351679	2.19831e-05
SPAC3H5.07	I	3429415	3430813	-	rpl702	gene	60S ribosomal protein L7	3	3429688	-0.744651	0.0224398
SPAC3H5.08c	I	3425873	3429364	+	SPAC3H5.08c	gene	WD repeat protein human WDR44 family	2	3429223	-1.41471	5.11549e-08
SPAC3H5.10	I	3415408	3416099	-	rpl3202	gene	60S ribosomal protein L32 (predicted)	3	3415604	-2.34639	6.75401e-176
SPAC3H5.11	I	3412269	3414736	-	SPAC3H5.11	gene	NAD/NADH kinase (predicted)	2	3412737	-0.0282516	0.83582
SPAC3H8.02	I	588543	590751	+	csr102	gene	sec14 cytosolic factor family phosphatidylinositol transmembrane transporter (predicted)	2	590658	-0.361617	0.222751
SPAC3H8.03	I	590691	592152	+	img2	gene	mitochondrial ribosomal protein subunit Mrpl49/Img2 (predicted)	2	591776	-1.49373	1.50551e-07
SPAC3H8.06	I	598473	600805	+	aur1	gene	inositol phosphorylceramide synthase Aur1 (predicted)	5	598825	0.138181	0.838579
SPAC458.05	I	4740188	4742814	+	pik3	gene	phosphatidylinositol 3-kinase Pik3	4	4741468	-0.0149748	0.974264
SPAC4A8.02c	I	2538103	2540785	-	SPAC4A8.02c	gene	conserved protein UPF0047 family	4	2539836	-0.381105	3.53355e-07
SPAC4A8.03c	I	2540745	2543232	-	ptc4	gene	protein phosphatase 2C Ptc4	3	2541120	-2.46566	0.000808169
SPAC4A8.04	I	2544815	2546981	+	isp6	gene	vacuolar serine protease Isp6	2	2545285	0.555744	4.87957e-25
SPAC4A8.08c	I	2558454	2561989	-	vrs2	gene	mitochondrial valine-tRNA ligase Vrs2/Vas2	2	2558571	-1.69955	0.0120185
SPAC4A8.12c	I	2573160	2574641	-	sds22	gene	protein phosphatase regulatory subunit Sds22	3	2574325	1.05926	0.0154978
SPAC4A8.13c	I	2574746	2575956	-	pts1	gene	20S proteasome complex subunit beta 5	2	2574998	-0.949288	5.75552e-35
SPAC4C5.02c	I	1192702	1195167	-	ryh1	gene	GTPase Ryh1	3	1193255	0.0338727	0.642851
SPAC4C5.03	I	1196723	1198284	+	SPAC4C5.03	gene	CTNS domain protein (SMART)	2	1198228	0.210966	0.826604
SPAC4D7.01c	I	5346202	5351897	-	sec71	gene	Sec7 domain protein ARF GEF (predicted)	3	5349876	-0.172014	3.14408e-06
SPAC4D7.02c	I	5352099	5353742	-	pgc1	gene	phosphatidylglycerol phospholipase C Pgc1 (predicted)	4	5353525	-1.93266	0.016761
SPAC4D7.03	I	5354801	5357385	+	pop2	gene	F-box/WD repeat protein Pop2	4	5356811	0.21009	0.7873
SPAC4D7.05	I	5358881	5360504	+	sum1	gene	translation initiation factor eIF3i	2	5360416	-1.14829	2.03062e-06
SPAC4D7.08c	I	5363988	5366539	-	ade4	gene	amidophosphoribosyltransferase Ade4	4	5364296	0.475405	0.296461
SPAC4D7.10c	I	5369400	5371874	-	spt20	gene	SAGA complex subunit Spt20	3	5370043	0.0200572	0.879422
SPAC4F10.06	I	4838959	4840514	+	bud22	gene	ribosome small subunit biogenesis protein BUD22 family (predicted)	2	4840325	-1.80273	4.73137e-05
SPAC4F10.07c	I	4840485	4843723	-	atg13	gene	autophagy associated protein kinase regulatory subunit Atg13	3	4841492	-1.38772	0.000192354
SPAC4F10.09c	I	4846619	4849543	-	noc1	gene	ribosome biogenesis protein Noc1 (predicted)	2	4848426	-1.20982	0
SPAC4F10.15c	I	4861253	4863516	-	wsp1	gene	WASp homolog	2	4861505	-0.809599	7.10874e-20
SPAC4F10.16c	I	4863739	4869888	-	SPAC4F10.16c	gene	P-type ATPase (predicted)	3	4869241	1.04073	0.191776
SPAC4F8.01	I	2674837	2676012	-	did4	gene	ESCRT III complex subunit Did4	3	2675051	-1.98947	0.000534306
SPAC4F8.03	I	2671901	2673213	-	sdo1	gene	SBDS family ribosome maturation protein Sdo1 (predicted)	2	2671976	1.33886	0.197885
SPAC4F8.07c	I	2664345	2667395	+	hxk2	gene	hexokinase 2	3	2667272	-2.4638	0.000190942
SPAC4F8.11	I	2655806	2661104	-	sea2	gene	SEA complex subunit human WDR24 family Sea2 (predicted)	3	2658023	0.547707	1.60084e-17
SPAC4F8.12c	I	2650688	2658024	+	spp42	gene	U5 snRNP complex subunit Spp42	2	2657894	0.503379	0.090999
SPAC4F8.13c	I	2645380	2650427	+	rng2	gene	IQGAP	4	2650137	-1.12146	0.00487968
SPAC4F8.14c	I	2643512	2645254	+	hcs1	gene	3-hydroxy-3-methylglutaryl-CoA synthase	2	2645157	-0.967154	0.437888
SPAC4G8.03c	I	757915	762714	-	SPAC4G8.03c	gene	RNA-binding protein (predicted)	3	762393	-0.961567	4.69182e-05
SPAC4G8.08	I	777177	778498	+	SPAC4G8.08	gene	mitochondrial iron ion transmembrane transporter (predicted)	2	778363	0.295856	0.0610307
SPAC4G8.10	I	781348	783419	+	gos1	gene	SNARE Gos1 (predicted)	4	782272	-1.16726	5.18052e-11
SPAC4G8.12c	I	783822	786724	-	SPAC4G8.12c	gene	alpha-12-mannosyltransferase (predicted)	5	785241	0.112607	0.902285
SPAC4G8.13c	I	786778	790219	-	prz1	gene	calcineurin responsive transcription factor Prz1	4	789545	0.317244	0.682262
SPAC4G9.02	I	2254437	2255856	+	rnh201	gene	ribonuclease H2 complex subunit Rnh201 (predicted)	2	2255631	-0.794062	0.0246171
SPAC4G9.04c	I	2255677	2259196	-	pcf11	gene	cleavage and polyadenylation specificity factor (predicted)	3	2256791	0.194113	0.000160481
SPAC4G9.06c	I	2259604	2262510	-	chz1	gene	histone chaperone Chz1 (predicted)	2	2261006	-0.406966	8.42567e-18
SPAC4G9.09c	I	2269908	2272911	-	arg11	gene	N-acetyl-gamma-glutamyl-phosphate reductase/acetylglutamate kinase	2	2271202	-0.313403	2.51835e-23
SPAC4G9.10	I	2273765	2275516	+	arg3	gene	ornithine carbamoyltransferase Arg3	3	2275303	0.0791716	0.630375
SPAC4G9.12	I	2276859	2278109	+	idn1	gene	gluconokinase	2	2278004	0.234287	0.654358
SPAC4G9.13c	I	2276891	2279439	-	vps26	gene	retromer complex subunit Vps26	3	2278179	-0.214608	0.00221019
SPAC4G9.14	I	2280203	2281847	+	sym1	gene	mitochondrial Mpv17/PMP22 family protein 2 (predicted)	2	2281691	-0.472655	0.0362999
SPAC4G9.22	I	2291666	2292778	+	SPAC4G9.22	gene	conserved fungal protein	4	2291754	-0.635129	0.306302
SPAC4H3.05	I	3832332	3835740	+	srs2	gene	ATP-dependent DNA helicase UvrD subfamily	2	3835616	-0.148199	0.619578
SPAC4H3.06	I	3837306	3839626	+	SPAC4H3.06	gene	human C19orf60 homolog	2	3838432	0.690247	2.66778e-08
SPAC4H3.14c	I	3853571	3854963	-	rng8	gene	contractile ring myosin V regulator Rng8	2	3853700	-0.629677	2.23265e-19
SPAC4H3.16	I	3833487	3836171	-	SPAC4H3.16	gene	Schizosaccharomyces specific protein	3	3835751	0.756199	2.85127e-08
SPAC513.05	I	2914480	2920278	+	ams1	gene	alpha-mannosidase Ams1 (predicted)	5	2914761	1.66057	0.000204866
SPAC513.07	I	2921063	2922821	+	SPAC513.07	gene	flavonol reductase/cinnamoyl-CoA reductase family	2	2922604	-0.816522	2.36073e-08
SPAC521.03	I	844948	846142	+	SPAC521.03	gene	short chain dehydrogenase (predicted)	2	846045	-0.51285	1.94644e-15
SPAC521.05	I	849421	850259	+	rps802	gene	40S ribosomal protein S8 (predicted)	2	850160	0.441277	0.0124667
SPAC56E4.03	I	1243849	1245837	+	SPAC56E4.03	gene	aromatic aminotransferase (predicted)	2	1245764	-0.0535155	0.838579
SPAC56E4.06c	I	1256376	1258787	-	ggt2	gene	gamma-glutamyltranspeptidase Ggt2	3	1258578	1.74636	0.000278768
SPAC56F8.02	I	1124058	1129104	+	SPAC56F8.02	gene	AMP binding enzyme (predicted)	2	1128811	-1.18756	0.000264964
SPAC56F8.06c	I	1136196	1138046	-	alg10	gene	dolichyl-phosphate-glucose-glycolipid alpha-glucosyltransferase Alg10 (predicted)	2	1136871	-0.158233	0.206859
SPAC56F8.10	I	1143063	1145256	+	met9	gene	methylenetetrahydrofolate reductase Met9	3	1143560	-1.14692	5.23324e-05
SPAC56F8.11	I	1145305	1146800	+	spc3	gene	signal peptidase subunit Spc3 (predicted)	3	1146563	-1.17132	0.0430991
SPAC56F8.14c	I	1148131	1152178	-	mug115	gene	Schizosaccharomyces pombe specific protein Mug115	3	1150156	-1.74054	4.60343e-12
SPAC56F8.15	I	1151431	1153638	+	SPAC56F8.15	gene	Schizosaccharomyces pombe specific protein	3	1152620	-0.615858	7.34291e-05
SPAC57A10.02	I	1364749	1367968	+	cdr2	gene	serine/threonine protein kinase Cdr2	3	1366524	-0.71025	0.0100729
SPAC57A10.05c	I	1372722	1376240	-	pof1	gene	F-box/WD repeat protein protein Pof1	2	1372871	-2.32404	1.684e-19
SPAC57A10.09c	I	1380312	1381558	-	nhp6	gene	High-mobility group non-histone chromatin protein (predicted)	4	1380608	0.697338	7.5169e-10
SPAC57A10.11c	I	1383532	1385287	-	tim40	gene	TIM22 inner membrane protein import complex subunit Tim40 (predicted)	4	1384018	-1.03944	0.000139372
SPAC57A10.14	I	1371478	1372516	-	sgf11	gene	SAGA complex subunit Sgf11	3	1371671	-0.151802	0.438248
SPAC57A7.04c	I	1540606	1545221	+	pabp	gene	mRNA export shuttling protein	2	1545065	-0.704903	3.22653e-05
SPAC57A7.05	I	1534352	1541786	-	SPAC57A7.05	gene	conserved protein	3	1536136	0.28971	0.000216646
SPAC57A7.06	I	1531138	1534330	-	utp14	gene	U3 snoRNP protein Utp14 (predicted)	3	1531274	-1.126	0.187877
SPAC57A7.08	I	1527565	1529862	-	pzh1	gene	serine/threonine protein phosphatase Pzh1	2	1527745	-1.17631	1.10952e-52
SPAC57A7.10c	I	1521619	1524855	+	sec21	gene	coatomer gamma subunit Sec21 (predicted)	2	1524621	-1.51408	6.32773e-70
SPAC57A7.11	I	1517223	1521460	-	mip1	gene	WD repeat protein Raptor homolog Mip1	2	1517302	0.0941674	0.844606
SPAC589.03c	I	3099047	3100030	-	SPAC589.03c	gene	Schizosaccharomyces specific protein	2	3099209	0.0942414	0.655981
SPAC589.10c	I	3108199	3108931	-	ubi5	gene	ribosomal-ubiquitin fusion protein Ubi5 (predicted)	2	3108355	0.309227	0.103945
SPAC5D6.01	I	1511592	1512406	-	rps2202	gene	40S ribosomal protein S15a (predicted)	2	1511653	-0.690876	1.96254e-09
SPAC5D6.09c	I	1495270	1498669	+	mug86	gene	acetate transmembrane transporter (predicted)	3	1497002	-1.22824	0.151243
SPAC5D6.12	I	1492307	1495689	-	mtf2	gene	mitochondrial translation protein Mtf2 (predicted)	3	1492622	-0.539182	0.000233506
SPAC5D6.13	I	1490050	1492204	-	vps74	gene	Golgi phosphoprotein 3 family Vps74 (predicted)	2	1490305	-1.29397	3.11321e-05
SPAC5H10.03	I	149446	152909	+	SPAC5H10.03	gene	phosphoglycerate mutase family	2	152822	-0.370312	0.417352
SPAC5H10.10	I	162756	164635	+	SPAC5H10.10	gene	NADPH dehydrogenase (predicted)	2	164260	-0.0512668	0.619578
SPAC5H10.12c	I	165814	167826	-	SPAC5H10.12c	gene	acetylglucosaminyltransferase (predicted)	2	166105	-0.627172	0.0122386
SPAC5H10.13c	I	167766	170137	-	gmh2	gene	alpha-12-galactosyltransferase Gmh2 (predicted)	2	168615	-1.8245	4.48735e-21
SPAC607.02c	I	2039370	2040627	-	SPAC607.02c	gene	conserved fungal protein	3	2039526	-0.0311441	0.949969
SPAC607.05	I	2043745	2045159	+	rpn9	gene	19S proteasome regulatory subunit Rpn9	2	2045107	-0.378424	0.67212
SPAC630.03	I	350406	352296	+	arp3	gene	Arp2/3 protein complex actin-like protein subunit Arp3	3	352087	0.0445839	0.959958
SPAC630.04c	I	350239	353340	-	SPAC630.04c	gene	Schizosaccharomyces specific protein	4	352177	0.119245	0.139884
SPAC630.06c	I	353705	357205	-	SPAC630.06c	gene	conserved fungal protein	3	356200	0.113845	0.16434
SPAC630.08c	I	359638	361266	-	erg25	gene	C-4 methylsterol oxidase Erg25 (predicted)	2	359701	0.474497	0.638813
SPAC630.09c	I	362248	363714	-	mug58	gene	GLYK family kinase of unknown specificity (predicted)	3	362460	-0.754308	0.000277196
SPAC630.13c	I	369791	374217	-	tsc2	gene	tuberin	2	370505	-0.0455894	0.359473
SPAC630.14c	I	374316	377908	-	tup12	gene	transcriptional corepressor Tup12	3	376701	-1.63186	5.03578e-05
SPAC631.02	I	2105472	2110519	+	bdf2	gene	BET family double bromodomain protein Bdf2	4	2105880	0.641837	4.66231e-07
SPAC637.03	I	4542091	4543533	+	SPAC637.03	gene	conserved fungal protein	3	4542524	-1.09664	0.000662283
SPAC637.04	I	4543486	4546946	+	ypp1	gene	cargo-transport protein Ypp1 (predicted)	3	4543826	-0.874272	0.0721244
SPAC637.05c	I	4546813	4548985	-	vma2	gene	V-type ATPase V1 subunit B	2	4546886	-1.12389	1.26423e-09
SPAC637.13c	I	4563609	4565468	-	slm1	gene	cytoskeletal signaling protein Slm1 (predicted)	3	4565001	-0.51713	6.40405e-05
SPAC644.04	I	2676680	2679291	+	pct1	gene	RNA 5'-triphosphatase	4	2678434	-0.28137	0.755777
SPAC644.10	I	2691326	2692150	+	med11	gene	mediator complex subunit Med11 (predicted)	3	2691864	-1.32972	2.44915e-27
SPAC644.13c	I	2694904	2698172	-	SPAC644.13c	gene	Rab GTPase binding (predicted)	5	2697612	0.407889	3.6158e-05
SPAC644.14c	I	2698110	2700283	-	rad51	gene	RecA family recombinase Rad51/Rhp51	4	2698912	-1.37743	0.000725651
SPAC644.15	I	2700391	2701213	+	rpp101	gene	60S acidic ribosomal protein A1	4	2700989	-0.665285	0.00208382
SPAC644.17c	I	2701420	2703846	-	mrpl9	gene	mitochondrial ribosomal protein subunit L9 (predicted)	3	2702931	0.0125618	0.896373
SPAC664.05	I	1711136	1712043	+	rpl13	gene	60S ribosomal protein L13 (predicted)	2	1711881	-1.29225	4.33816e-118
SPAC664.11	I	1725858	1728189	+	ssc1	gene	mitochondrial heat shock protein Hsp70	3	1728078	-0.561142	0.00112907
SPAC664.12c	I	1728142	1730784	-	SPAC664.12c	gene	mitochondrial succinate dehydrogenase assembly factor 1 (predicted)	2	1728291	-0.106278	0.617815
SPAC688.11	I	3134962	3138666	+	end4	gene	Huntingtin-interacting protein homolog	3	3138456	-1.39883	0.00536272
SPAC688.12c	I	3138674	3139779	-	SPAC688.12c	gene	Schizosaccharomyces specific protein	2	3139437	-0.776146	0.0539891
SPAC694.03	I	4205733	4207777	+	SPAC694.03	gene	nicotinamide-nucleotide adenylyltransferase (predicted)	2	4206692	0.217307	0.0809885
SPAC6B12.07c	I	2421446	2423898	-	SPAC6B12.07c	gene	ubiquitin-protein ligase E3 (predicted)	3	2421648	-0.389227	0.0623762
SPAC6B12.12	I	2433332	2435623	+	tom70	gene	mitochondrial TOM complex subunit Tom70 (predicted)	2	2435526	-1.64643	9.03223e-31
SPAC6B12.13	I	2435833	2437020	+	SPAC6B12.13	gene	protein phosphatase inhibitor (predicted)	4	2436641	0.108021	0.831059
SPAC6B12.14c	I	2435528	2437498	-	SPAC6B12.14c	gene	conserved fungal protein	4	2436428	-0.474047	9.98112e-05
SPAC6B12.15	I	2439437	2441027	+	cpc2	gene	RACK1 ortholog Cpc2	3	2439728	1.0518	2.21302e-21
SPAC6C3.02c	I	2324481	2325288	-	SPAC6C3.02c	gene	mitochondrial CHCH domain protein (predicted)	2	2324583	-0.189449	0.00219282
SPAC6C3.03c	I	2326200	2328187	-	SPAC6C3.03c	gene	Schizosaccharomyces pombe specific protein	3	2327383	0.130704	0.625875
SPAC6C3.04	I	2327767	2330289	+	cit1	gene	citrate synthase Cit1	3	2328487	0.962294	6.30953e-14
SPAC6C3.06c	I	2330820	2335555	-	SPAC6C3.06c	gene	P-type ATPase calcium transporting (predicted)	4	2331976	-0.972615	7.13921e-06
SPAC6C3.08	I	2338103	2339312	+	nas6	gene	proteasome regulatory particle gankyrin (predicted)	3	2339066	-1.9854	0.00488176
SPAC6F12.02	I	1309676	1313429	+	rst2	gene	transcription factor Rst2	3	1312751	-0.63446	0.0622994
SPAC6F12.05c	I	1316981	1320472	-	tnr3	gene	thiamine diphosphokinase Tnr3/ Nudix hydrolase fusion protein	3	1319584	-0.412132	0.259913
SPAC6F12.07	I	1321091	1322357	+	tom20	gene	mitochondrial TOM complex subunit Tom20 (predicted)	2	1321660	-0.0070714	0.838745
SPAC6F12.08c	I	1321922	1324634	-	exo84	gene	exocyst complex subunit Exo84 (predicted)	3	1322345	-0.19683	0.325009
SPAC6F12.09	I	1324591	1329061	+	rdp1	gene	RNA-directed RNA polymerase Rdp1	3	1325219	-0.237507	0.00202055
SPAC6F12.12	I	1335436	1338402	+	par2	gene	protein phosphatase regulatory subunit Par2	5	1335732	-0.499965	0.333301
SPAC6F12.17	I	1348687	1351231	+	rna14	gene	mRNA cleavage and polyadenylation specificity factor complex subunit Rna14 (predicted)	2	1351133	-0.324301	0.596388
SPAC6F6.01	I	2725990	2732444	+	cch1	gene	calcium channel Cch1	2	2727301	-0.474356	1.0325e-24
SPAC6F6.05	I	2740496	2741450	+	ost2	gene	oligosaccharyltransferase epsilon subunit Ost2 (predicted)	4	2741210	0.429634	0.647234
SPAC6F6.06c	I	2741001	2745312	-	rax2	gene	cell polarity factor Rax2	4	2744219	2.22725	9.05516e-13
SPAC6F6.10c	I	2749724	2751060	-	arc2	gene	ARP2/3 actin-organizing complex subunit Arc34	2	2749788	0.646495	0.30303
SPAC6F6.12	I	2754502	2756380	+	SPAC6F6.12	gene	autophagy associated protein Atg24 (predicted)	2	2756260	-0.858145	0.0893197
SPAC6F6.13c	I	2756318	2758924	-	SPAC6F6.13c	gene	DUF726 family protein	3	2758138	0.779809	1.55422e-28
SPAC6F6.15	I	2761907	2763604	+	ypt5	gene	GTPase Ypt5	2	2763440	-1.65745	1.06196e-06
SPAC6F6.16c	I	2762475	2765950	-	tpz1	gene	Tppl homolog Tpz1	2	2763526	-0.109343	0.193541
SPAC6F6.17	I	2766283	2770704	+	rif1	gene	telomere length regulator protein Rif1	2	2770649	0.112418	0.676049
SPAC6G10.07	I	3228497	3231398	+	cbc1	gene	nuclear cap-binding complex large subunit (predicted)	2	3231086	-0.850294	4.59687e-07
SPAC6G10.09	I	3233580	3237281	+	SPAC6G10.09	gene	alpha glucosidase I Gls1 (predicted)	3	3236175	-0.0395086	0.663808
SPAC6G9.01c	I	3241118	3242432	-	SPAC6G9.01c	gene	conserved protein	3	3241482	-1.60457	3.92192e-08
SPAC6G9.03c	I	3246185	3247774	-	mug183	gene	histone chaperone Rtt106-like (predicted)	3	3246454	-0.718724	0.335076
SPAC6G9.04	I	3247789	3252881	+	spo7	gene	sporulation protein Spo7	2	3252716	-2.28433	0.00304628
SPAC6G9.08	I	3259564	3262222	+	ubp6	gene	ubiquitin C-terminal hydrolase Ubp6	3	3261234	0.0118078	0.879422
SPAC6G9.12	I	3270191	3272367	+	cfr1	gene	Chs five related protein Cfr1	2	3272122	0.428878	1.84266e-12
SPAC6G9.14	I	3273940	3278265	+	SPAC6G9.14	gene	RNA-binding protein (predicted)	3	3276395	0.279864	0.0328946
SPAC767.01c	I	1996774	1999613	-	vps1	gene	dynamin family protein Vps1	3	1999187	-0.569099	0.0866397
SPAC7D4.04	I	2630448	2633728	-	atg11	gene	autophagy protein Atg11	3	2632535	0.713717	3.04322e-45
SPAC7D4.05	I	2628635	2630262	-	SPAC7D4.05	gene	hydrolase (predicted)	2	2629242	-2.01677	3.32845e-20
SPAC7D4.06c	I	2626416	2628282	+	alg3	gene	dolichol-P-Man dependent alpha(1-3) mannosyltransferase Alg3 (predicted)	2	2627848	-0.390419	0.0346798
SPAC7D4.12c	I	2614749	2617595	+	SPAC7D4.12c	gene	DUF1212 family protein	2	2617515	1.1635	0.066496
SPAC7D4.13c	I	2613107	2614473	+	SPAC7D4.13c	gene	Schizosaccharomyces specific protein	2	2614342	-0.489109	0.204095
SPAC7D4.14c	I	2610966	2613002	+	iss10	gene	Mmi1-driven selective elimination factor Iss10	3	2612833	-0.865694	0.136611
SPAC806.02c	I	233032	235164	-	SPAC806.02c	gene	Par A family ATPase/WD repeat iron cluster assembly fusion protein (predicted)	2	233115	-1.41775	0.08977
SPAC806.05	I	244214	247574	+	SPAC806.05	gene	mitochondrial ANC9 family protein	4	245444	0.773287	2.40117e-09
SPAC821.03c	I	981473	983481	-	slf1	gene	cell cortex node protein Slf1	2	981577	-0.791406	0.147304
SPAC821.04c	I	983567	987084	-	cid13	gene	poly(A) polymerase Cid13	2	983843	-3.20805	2.94552e-13
SPAC821.06	I	990192	991889	+	spn2	gene	mitotic and meiotic (sporulation) septin Spn2	3	991571	-1.7376	2.77223e-20
SPAC821.07c	I	991632	994230	-	moc3	gene	transcription factor Moc3	2	991703	0.0514101	0.936313
SPAC821.08c	I	994941	997625	-	slp1	gene	substrate-specific APC activator Slp1	2	995314	-1.0719	1.02595e-18
SPAC821.09	I	998686	1002361	+	eng1	gene	endo-13-beta-glucanase Eng1	3	1000261	-0.319725	0.56438
SPAC821.10c	I	1002838	1004804	-	sod1	gene	superoxide dismutase Sod1	3	1002967	-0.839249	0.200967
SPAC821.11	I	1006259	1008003	+	pro1	gene	gamma-glutamyl phosphate reductase Pro1 (predicted)	3	1007873	1.63344	0.195349
SPAC821.12	I	1008215	1010318	+	orb6	gene	serine/threonine protein kinase Orb6	2	1008766	-0.045445	0.501881
SPAC823.02	I	2583804	2584233	+	SPAC823.02	gene	dubious	2	2584161	-0.636061	0.00479073
SPAC823.09c	I	2594545	2595978	-	SPAC823.09c	gene	threonine aspartase (predicted)	2	2594962	0.0536059	0.716255
SPAC823.11	I	2598197	2600285	+	sgp1	gene	sphingosine-1-phosphate phosphatase	2	2599978	0.0785534	0.789824
SPAC823.15	I	2607670	2609360	+	ppa1	gene	minor serine/threonine protein phosphatase Ppa1	2	2609169	-2.88433	2.60089e-08
SPAC824.02	I	1684601	1688865	+	bst1	gene	GPI inositol deacylase Bst1 (predicted)	2	1688665	0.123512	0.857255
SPAC824.03c	I	1688751	1690187	-	SPAC824.03c	gene	conserved fungal protein	3	1689745	-0.197215	0.737743
SPAC824.04	I	1690187	1691715	+	swd22	gene	mRNA cleavage and polyadenylation specificity factor complex subunit WD repeat protein Swd22	2	1691573	-2.01307	0.00580724
SPAC824.06	I	1694906	1696484	+	tim14	gene	TIM23 translocase complex subunit Tim14 (predicted)	3	1696225	-0.260226	0.625875
SPAC824.07	I	1696422	1697726	+	glo2	gene	glyoxalase II	2	1697641	-1.63236	0.00522103
SPAC824.08	I	1697806	1700162	+	gda1	gene	guanosine-diphosphatase Gda1	2	1699977	-0.63396	4.45118e-06
SPAC824.09c	I	1700133	1701704	-	SPAC824.09c	gene	GTPase activating protein (predicted)	2	1700272	0.229621	0.45534
SPAC869.02c	I	5517865	5519950	+	SPAC869.02c	gene	nitric oxide dioxygenase (predicted)	4	5518546	-0.572217	0.0470586
SPAC869.05c	I	5505583	5508782	+	SPAC869.05c	gene	sulfate transmembrane transporter (predicted)	5	5506698	-1.10099	0.0297755
SPAC869.11	I	5489134	5491791	-	cat1	gene	cationic amino acid transmembrane transporter Cat1	2	5489192	0.924517	0.0419728
SPAC890.02c	I	5002400	5004518	-	alp7	gene	centrosomal transforming acidic coiled-coil (TACC) protein ortholog Alp7	2	5002586	-1.42311	0.0694462
SPAC890.04c	I	5007016	5009628	-	SPAC890.04c	gene	ribosome biogenesis protein Ytm1 (predicted)	2	5007084	-1.1329	0.00766308
SPAC890.06	I	5011683	5016066	+	nup155	gene	nucleoporin Nup155	2	5015868	-0.857458	0.000249726
SPAC890.08	I	5018030	5018674	+	rpl31	gene	60S ribosomal protein L31 (predicted)	2	5018621	0.898412	3.02783e-08
SPAC8C9.04	I	3646174	3648784	+	SPAC8C9.04	gene	Schizosaccharomyces specific protein	3	3648442	-0.541419	1.3292e-06
SPAC8C9.05	I	3649373	3650629	+	SPAC8C9.05	gene	D-Tyr-tRNA deacylase (predicted)	3	3649530	1.10175	2.05683e-08
SPAC8C9.06c	I	3649467	3654558	-	ppr4	gene	mitochondrial translation regulator Ppr4	3	3653491	-0.0470629	0.762917
SPAC8C9.08	I	3655124	3656213	+	rps5	gene	40S ribosomal protein S5 (predicted)	2	3656010	-0.215248	9.47317e-07
SPAC8C9.10c	I	3657811	3659118	-	rrp14	gene	ribosome biogenesis protein Rrp14 (predicted)	3	3658222	-1.45948	0.0019539
SPAC8C9.14	I	3665912	3669087	+	prr1	gene	transcription factor Prr1	2	3668986	-3.11728	0.00192949
SPAC8C9.17c	I	3673699	3675221	-	spc34	gene	DASH complex subunit Spc34	2	3673759	-0.398334	0.619578
SPAC8E11.02c	I	3384190	3385685	+	rad24	gene	14-3-3 protein Rad24	2	3385576	-0.704662	0.346023
SPAC8E11.05c	I	3378217	3380590	+	SPAC8E11.05c	gene	conserved fungal protein associated with clathrin coated vesicles (predicted)	3	3380223	-1.35169	0.00251475
SPAC8E11.07c	I	3377096	3378081	+	alp31	gene	tubulin specific chaperone cofactor A Alp31	2	3378016	-0.379239	0.288856
SPAC8E11.10	I	3372749	3375005	-	SPAC8E11.10	gene	sorbose reductase (predicted)	2	3372851	-0.125892	0.259461
SPAC8F11.02c	I	2854405	2855688	-	dph3	gene	diphthamide biosynthesis protein Dph3 (predicted)	3	2855191	-1.19091	6.84124e-39
SPAC8F11.04	I	2859388	2861935	+	SPAC8F11.04	gene	U3 snoRNP-associated protein Cic1/Utp30 family (predicted)	2	2860798	-0.14857	0.0968469
SPAC8F11.08c	I	2865946	2867810	-	SPAC8F11.08c	gene	esterase/lipase (predicted)	2	2866166	-0.213287	0.0476157
SPAC8F11.09c	I	2867863	2869544	-	nnt1	gene	nicotinamide N-methyltransferase Nnt1 (predicted)	3	2868176	-0.716866	2.62087e-07
SPAC8F11.10c	I	2869644	2871785	-	pvg1	gene	pyruvyltransferase Pvg1	3	2870084	-0.442412	2.94524e-05
SPAC9.05	I	1470851	1476275	+	fml1	gene	ATP-dependent 3' to 5' DNA helicase FANCM ortholog Fml1	3	1473712	0.513987	1.3839e-18
SPAC9.06c	I	1473457	1474671	-	SPAC9.06c	gene	5'-methylthioribulose-1-phosphate dehydratase adducin (predicted)	2	1473521	-0.546579	0.422555
SPAC9.11	I	1485594	1487904	+	SPAC9.11	gene	Schizosaccharomyces specific protein	3	1487013	-0.229603	0.162424
SPAC922.03	I	5476698	5478012	+	SPAC922.03	gene	1-aminocyclopropane-1-carboxylate deaminase (predicted)	2	5477832	-0.133501	0.535468
SPAC922.04	I	5479853	5480485	+	SPAC922.04	gene	Schizosaccharomyces specific protein	2	5480405	-1.62022	1.29739e-09
SPAC926.02	I	3884439	3887309	+	SPAC926.02	gene	conserved fungal protein	3	3886109	-0.0206913	0.94137
SPAC926.03	I	3887243	3888497	+	rlc1	gene	myosin II regulatory light chain Rlc1	3	3888364	-0.921481	0.0125846
SPAC926.08c	I	3898266	3899709	-	SPAC926.08c	gene	Brix domain protein Rpf2 (predicted)	2	3898388	-0.040574	0.652629
SPAC959.02	I	3388183	3389788	+	sec17	gene	alpha SNAP (predicted)	4	3389491	-0.818267	0.0808792
SPAC959.04c	I	3391750	3394014	-	omh6	gene	alpha-12-mannosyltransferase Omh6 (predicted)	2	3392856	0.744696	7.96273e-29
SPAC959.07	I	3399174	3400238	+	rps403	gene	40S ribosomal protein S4 (predicted)	2	3400145	-1.19383	0.0172012
SPAC959.09c	I	3401091	3404225	-	apc5	gene	anaphase-promoting complex platform subcomplex scaffold TPR subunit Apc5	2	3401206	0.522533	0.0197718
SPAC977.10	I	50946	53858	+	sod2	gene	plasma membrane sodium ion/proton antiporter Sod2	3	53430	0.681758	3.27982e-05
SPAC9E9.05	I	4444387	4446593	+	SPAC9E9.05	gene	Schizosaccharomyces specific protein	3	4445607	0.116166	0.179129
SPAC9E9.06c	I	4445573	4447549	-	SPAC9E9.06c	gene	threonine synthase (predicted)	3	4445724	-0.552011	0.337975
SPAC9E9.07c	I	4447723	4449571	-	ypt2	gene	GTPase Ypt2	3	4448273	-0.545737	1.11477e-05
SPAC9E9.08	I	4450589	4453369	+	rad26	gene	ATRIP ATR checkpoint kinase regulatory subunit Rad26	5	4452059	-0.248822	0.41605
SPAC9E9.09c	I	4453280	4455187	-	atd1	gene	aldehyde dehydrogenase (predicted)	2	4455060	-0.223199	4.33062e-14
SPAC9E9.13	I	4467887	4469061	-	wos2	gene	p23 homolog predicted co-chaperone Wos2	3	4468188	-0.91864	0.0010994
SPAC9G1.03c	I	1973479	1974092	-	rpl3001	gene	60S ribosomal protein L30 (predicted)	2	1973629	-0.960261	1.58071e-07
SPAC9G1.04	I	1975212	1976603	+	oxa101	gene	mitochondrial inner membrane translocase Oxa101	2	1976209	-0.0224217	0.824281
SPAC9G1.06c	I	1976754	1982206	-	cyk3	gene	cytokinesis protein Cyk3 (predicted)	4	1979227	0.0845955	0.40558
SPAC9G1.07	I	1982975	1984542	+	SPAC9G1.07	gene	Schizosaccharomyces specific protein	2	1984421	-0.0245582	0.809037
SPAC9G1.08c	I	1983123	1985685	-	SPAC9G1.08c	gene	phospholipase (predicted)	3	1985536	-0.538716	0.000351517
SPAC9G1.12	I	1993568	1996196	+	cpd1	gene	tRNA (m1A) methyltransferase complex catalytic subunit Cpd1	3	1995064	-0.37891	0.00428077
SPACUNK12.02c	I	1737453	1739328	-	cmk1	gene	calcium/calmodulin-dependent protein kinase Cmk1	3	1737687	0.575353	8.10061e-08
SPACUNK4.07c	I	2897980	2901970	+	cta4	gene	P-type ATPase calcium transporting Cta4	3	2901850	-0.312485	0.688256
SPACUNK4.10	I	2891049	2892803	-	SPACUNK4.10	gene	glyoxylate reductase (predicted)	2	2891111	-2.60892	0.000301754
SPACUNK4.12c	I	2886960	2890095	+	iph1	gene	insulinase pombe homologue 1	2	2890002	-0.901562	1.06095e-09
SPACUNK4.16c	I	2877422	2880590	+	SPACUNK4.16c	gene	alphaalpha-trehalose-phosphate synthase (predicted)	2	2880392	-0.918505	9.25674e-32
SPACUNK4.17	I	2872778	2874687	-	SPACUNK4.17	gene	NAD binding dehydrogenase family protein	2	2872931	-0.414825	0.263256
SPAP14E8.03	I	1924893	1926539	+	bos1	gene	SNARE Bos1 (predicted)	2	1926252	-0.251631	0.204083
SPAP14E8.04	I	1926604	1927914	+	oma1	gene	metallopeptidase Oma1 (predicted)	2	1927852	-0.402611	0.697285
SPAP14E8.05c	I	1927803	1928465	-	SPAP14E8.05c	gene	UPF0136 family mitochondrial protein implicated in heme biosynthesis	2	1927957	-1.27568	5.64351e-05
SPAP19A11.05c	II	2861479	2862839	-	mrp7	gene	mitochondrial ribosomal protein subunit L27 (predicted)	3	2862016	-1.74643	6.90373e-11
SPAP27G11.13c	I	1635111	1635536	-	nop10	gene	snoRNP pseudouridylase box H/ACA snoRNP complex protein (predicted)	2	1635168	1.01277	0.000145172
SPAP32A8.02	I	3405955	3409780	+	SPAP32A8.02	gene	xylose and arabinose reductase (predicted)	2	3407589	0.715052	2.16631e-21
SPAP32A8.03c	I	3407545	3409630	-	bop1	gene	ubiquitin-protein ligase E3 (predicted)	2	3407909	-0.118664	0.0625861
SPAP7G5.02c	I	3733592	3735652	-	gua2	gene	GMP synthase	2	3733661	-0.940864	0.171757
SPAP7G5.04c	I	3739076	3743492	-	lys1	gene	aminoadipate-semialdehyde dehydrogenase	3	3741131	0.15625	4.47474e-10
SPAP8A3.04c	I	5319957	5320676	-	hsp9	gene	heat shock protein Hsp9	3	5320127	-9.39746	3.9245e-10
SPAP8A3.05	I	5321727	5325075	+	ski7	gene	ski complex interacting GTPase Ski7	2	5322504	0.481088	1.75382e-13
SPAP8A3.07c	I	5326386	5328455	-	SPAP8A3.07c	gene	phospho-2-dehydro-3-deoxyheptonate aldolase (predicted)	3	5326680	-0.691011	3.23962e-27
SPAP8A3.08	I	5329177	5331057	+	cdc4	gene	myosin II light chain	4	5330143	-0.991914	7.59161e-25
SPAP8A3.09c	I	5330096	5333012	-	paa1	gene	protein phosphatase regulatory subunit Paa1	3	5330397	1.31724	9.16043e-28
SPAPB15E9.01c	I	3987033	3991388	-	pfl2	gene	flocculin Pfl2	3	3990875	0.553015	1.21178e-35
SPAPB15E9.06	I	3993495	3995104	+	SPAPB15E9.06	gene	dubious	2	3994495	-1.35494	3.16778e-05
SPAPB17E12.04c	I	1272557	1274662	-	csn2	gene	COP9/signalosome complex subunit Csn2	3	1272744	0.0635706	0.928571
SPAPB17E12.05	I	1275439	1275999	+	rpl3703	gene	60S ribosomal protein L37 (predicted)	2	1275918	-2.05301	0.00118692
SPAPB17E12.07c	I	1277120	1279149	-	sen2	gene	tRNA-splicing endonuclease subunit catalytic subunit Sen2 (predicted)	2	1277749	0.86342	0.00492815
SPAPB17E12.14c	I	1285525	1289315	-	SPAPB17E12.14c	gene	6-phosphofructo-2-kinase/fructose-26-bisphosphate 2-phosphatase (predicted)	3	1286753	0.56551	3.56782e-29
SPAPB18E9.02c	I	3976252	3982149	-	ppk18	gene	serine/threonine protein kinase Ppk18 (predicted)	2	3977523	0.231858	1.91529e-11
SPAPB1A10.05	I	1866753	1868268	+	SPAPB1A10.05	gene	Schizosaccharomyces specific protein	2	1867207	-0.0884075	0.383553
SPAPB1A10.06c	I	1867971	1871913	-	SPAPB1A10.06c	gene	ATP-dependent RNA helicase Dhr1 (predicted)	2	1868103	-0.737364	0.00249213
SPAPB1A10.09	I	1878009	1880726	+	ase1	gene	antiparallel microtubule cross-linking factor Ase1	2	1880658	0.591249	0.194444
SPAPB1A10.10c	I	1880698	1881970	-	ypt71	gene	GTPase Ypt71	2	1880763	0.86046	0.0125846
SPAPB1A10.12c	I	1884348	1886451	-	alo1	gene	D-arabinono-14-lactone oxidase (predicted)	4	1885892	0.0316736	0.902067
SPAPB1A10.13	I	1887459	1890591	+	SPAPB1A10.13	gene	Schizosaccharomyces specific protein	4	1889421	-1.28075	2.96258e-30
SPAPB1A10.15	I	1892505	1893846	+	arv1	gene	Arv1-like family protein Arv1 (predicted)	2	1892809	0.0335416	0.928571
SPAPB1A11.04c	I	2984733	2988911	-	mca1	gene	transcription factor zf-fungal binuclear cluster type Mca1 (predicted)	3	2988443	-0.225999	0.0473281
SPAPB1E7.01c	I	3281386	3282730	-	SPAPB1E7.01c	gene	conserved fungal family	2	3281850	0.238668	0.133931
SPAPB1E7.03	I	3286487	3288578	+	rpc82	gene	DNA-directed RNA polymerase III complex subunit Rpc82 (predicted)	2	3288473	0.150379	0.687144
SPAPB1E7.04c	I	3288629	3292753	-	SPAPB1E7.04c	gene	chitinase (predicted)	2	3288699	0.961274	0.00253837
SPAPB1E7.05	I	3293591	3297452	+	gde1	gene	glycerophosphoryl diester phosphodiesterase Gde1 (predicted)	2	3297379	0.665293	2.00368e-05
SPAPB1E7.06c	I	3296334	3300116	-	eme1	gene	Holliday junction resolvase subunit Eme1	3	3297577	0.110804	0.23174
SPAPB1E7.10	I	3316817	3317528	+	rpc17	gene	DNA-directed RNA polymerase III complex subunit Rpc17	3	3317175	-0.583795	0.000917317
SPAPB1E7.11c	I	3316786	3319038	-	SPAPB1E7.11c	gene	Schizosaccharomyces specific protein	2	3317458	-0.318909	0.0337968
SPAPB1E7.14	I	3321855	3323689	+	iec5	gene	Ino80 complex subunit Iec5	3	3322581	-0.350221	8.45505e-05
SPAPB21F2.02	I	492335	497927	+	SPAPB21F2.02	gene	Dopey family protein (predicted)	2	496818	-0.113458	0.0273302
SPAPB21F2.03	I	498111	499027	+	slx9	gene	ribosome biogenesis protein Slx9 (predicted)	2	498871	-0.00916665	0.983731
SPAPB24D3.01	I	2947050	2950086	+	toe3	gene	transcription factor (predicted)	3	2949880	-1.37934	0.0436116
SPAPB24D3.02c	I	2950008	2952250	-	SPAPB24D3.02c	gene	amino acid permease unknown 3 (predicted)	2	2951967	0.53128	1.72485e-05
SPAPB2B4.03	I	2709731	2714162	+	cig2	gene	G1/S-specific B-type cyclin Cig2	6	2709996	0.690803	0.000167662
SPAPB2B4.04c	I	2712704	2718444	-	SPAPB2B4.04c	gene	vacuolar calcium transporting P-type ATPase P2 type Pmc1	5	2717936	0.649821	0.188286
SPAPB2B4.06	I	2722668	2724062	+	SPAPB2B4.06	gene	conserved fungal protein	3	2723866	1.3538	0.276074
SPAPB2C8.01	I	2942326	2946190	+	SPAPB2C8.01	gene	cell surface glycoprotein adhesion molecule (predicted)	2	2946118	-2.30468	5.03218e-17
SPAPB8E5.03	I	4912237	4914182	+	mae1	gene	malic acid transport protein Mae1	2	4913665	-1.58635	3.84304e-23
SPAPB8E5.04c	I	4913971	4915513	-	SPAPB8E5.04c	gene	Niemann-Pick disease type C2 protein hE1 homolog (predicted)	3	4914220	-1.15321	8.29118e-08
SPAPB8E5.06c	I	4917555	4919099	-	rpl302	gene	60S ribosomal protein L3	2	4917751	-1.5323	2.97519e-10
SPAPB8E5.09	I	4924227	4926065	+	rvb1	gene	AAA family ATPase Rvb1	3	4925718	-1.34871	4.01071e-12
SPAPB8E5.10	I	4926480	4928138	+	SPAPB8E5.10	gene	conserved fungal protein with meiosis specific splicing	2	4927055	0.320818	0.0778256
SPAPJ696.01c	I	719090	723684	-	vps17	gene	retromer complex subunit Vps17	2	721212	-0.773279	5.10545e-19
SPAPJ696.02	I	724145	725946	+	lsb4	gene	actin cortical patch component Lsb4 (predicted)	2	725767	-0.168137	0.118414
SPAPJ698.02c	I	4036533	4037624	-	rps002	gene	40S ribosomal protein S0B	2	4036639	-1.11292	1.31747e-15
SPAPJ698.03c	I	4037950	4041848	-	prp12	gene	U2 snRNP-associated protein Sap130	2	4040015	-0.14673	0.00457215
SPAPJ760.02c	I	5261935	5265104	-	abp1	gene	cofilin/tropomyosin family drebrin ortholog Abp1	2	5262057	-1.43954	0.0267973
SPAPYUG7.03c	I	4748861	4751456	-	mid2	gene	medial ring protein Mid2	3	4751314	0.678779	0.000210143
SPAPYUK71.03c	I	2901946	2907275	-	syn1	gene	synaptotagmin family C2 domain protein Syn1	4	2903281	0.288336	0.00442993
SPBC106.01	II	373692	376292	+	mph1	gene	dual specificity protein kinase Mph1	2	376171	-0.982378	0.00715862
SPBC106.02c	II	376253	377036	-	srx1	gene	sulfiredoxin	2	376333	-2.284	0.00195562
SPBC106.03	II	378360	380053	+	SPBC106.03	gene	DUF1776 family protein	2	379854	-1.35291	3.65731e-11
SPBC106.05c	II	383297	384085	-	tim11	gene	F0-ATPase subunit E (predicted)	2	383375	-1.87254	4.95871e-271
SPBC106.07c	II	384370	387219	-	SPBC106.07c	gene	N alpha-acetylation related protein Nat2 (predicted)	2	386250	-0.547092	3.2064e-22
SPBC106.09	II	390925	396037	+	cut4	gene	anaphase-promoting complex platform subcomplex scaffold subunit Apc1	3	395568	0.37575	0.41605
SPBC106.10	II	396752	398957	+	pka1	gene	cAMP-dependent protein kinase catalytic subunit Pka1	2	396970	1.50249	2.17125e-58
SPBC106.11c	II	399003	401020	-	plg7	gene	phospholipase A2 PAF family homolog	2	400896	0.271649	0.000490102
SPBC106.13	II	402509	404213	+	gid9	gene	GID complex subunit Gid9 (predicted)	2	403390	0.324895	0.00464924
SPBC106.14c	II	404099	406902	-	sda1	gene	SDA1 family protein (predicted)	3	405313	-0.922779	0.253984
SPBC106.16	II	409158	410766	+	pre6	gene	20S proteasome complex subunit alpha 4 Pre6	4	410475	-0.680303	0.410259
SPBC106.17c	II	410720	412795	-	cys2	gene	homoserine O-acetyltransferase (predicted)	3	411014	-1.46519	1.05979e-09
SPBC106.18	II	413462	414503	+	rpl2501	gene	60S ribosomal protein L25 (predicted)	2	414283	-1.20224	2.64123e-24
SPBC106.20	II	417141	419867	+	exo70	gene	exocyst complex subunit Exo70	2	419679	0.382859	0.122248
SPBC1105.01	II	3502273	3505689	+	SPBC1105.01	gene	rRNA processing protein Rrp12-like (predicted)	3	3505556	-0.123498	0.876601
SPBC1105.05	II	3514552	3516567	+	exg1	gene	glucan 16-beta-glucosidase Exg1	5	3515033	-1.18888	6.69532e-07
SPBC1105.06	II	3517401	3519089	+	pmc4	gene	mediator complex subunit Pmc4	3	3518336	-0.293218	0.582833
SPBC1105.07c	II	3517625	3520192	-	SPBC1105.07c	gene	TREX complex subunit Tho1 (predicted)	2	3518319	0.651068	0.0020851
SPBC1105.10	II	3524531	3528845	+	rav1	gene	RAVE complex subunit Rav1	2	3528681	-0.269755	0.240129
SPBC1105.11c	II	3528800	3529657	-	hht3	gene	histone H3 h3.3	2	3528852	-1.26869	2.37951e-05
SPBC1105.15c	II	3535262	3536935	-	htd2	gene	3-hydroxyacyl-ACP dehydratase Htd2 (predicted)	2	3535362	0.881204	0.123899
SPBC1105.18c	II	3538995	3539933	-	pth3	gene	mitochindrial peptide release factor (predicted)	4	3539307	0.812352	0.0513439
SPBC115.01c	II	639273	641343	+	rrp46	gene	exosome subunit Rrp46	3	640321	0.66349	9.98544e-28
SPBC115.02c	II	637370	639291	+	afg1	gene	AFG1 family mitochondrial ATPase Afg1 (predicted)	3	637589	0.0306045	0.944482
SPBC119.08	II	730796	732952	+	pmk1	gene	MAP kinase Pmk1	3	732768	-0.302352	0.463828
SPBC119.10	II	734996	737295	+	asn1	gene	asparagine synthetase	2	737162	-0.717507	3.71644e-48
SPBC119.12	II	740220	741876	+	rud3	gene	Golgi matrix protein Rud3 (predicted)	2	741579	-0.959733	1.50738e-06
SPBC119.17	II	750719	754123	+	SPBC119.17	gene	mitochondrial metalloendopeptidase (predicted)	3	753836	-1.67001	2.81756e-05
SPBC119.18	II	743879	744637	+	SPBC119.18	gene	mitochondrial distribution and morphology protein Mdm35 (predicted)	2	744422	0.113618	0.315631
SPBC1198.05	II	181602	182528	+	SPBC1198.05	gene	guanylate kinase (predicted)	3	182402	0.558195	9.60521e-15
SPBC1198.06c	II	182515	184651	-	SPBC1198.06c	gene	mannan endo-16-alpha-mannosidase (predicted)	3	182760	0.775426	0.0312344
SPBC1198.09	II	189392	191786	+	ubc16	gene	ubiquitin conjugating enzyme E2 Ubc16 (predicted)	4	189697	0.592405	0.000730593
SPBC1198.10c	II	188789	191818	-	slm5	gene	mitochondrial asparagine-tRNA ligase Slm5 (predicted)	3	191708	0.284971	0.0283511
SPBC1198.11c	II	191752	193850	-	reb1	gene	RNA polymerase I transcription termination factor/ RNA polymerase II transcription factor Reb1	3	191894	-1.72956	1.09764e-13
SPBC1198.13c	II	194038	197189	-	tfg2	gene	transcription factor TFIIF complex beta subunit Tfg2 (predicted)	3	196789	0.437605	7.80368e-07
SPBC11B10.04c	II	1491579	1492989	-	mrps28	gene	mitochondrial ribosomal protein subunit S28 (predicted)	3	1491930	-0.830023	0.0153362
SPBC11B10.08	II	1498445	1499998	+	SPBC11B10.08	gene	WW domain containing conserved fungal protein	3	1499545	-0.957828	3.57794e-18
SPBC11C11.04c	II	3353046	3357140	-	alp1	gene	tubulin specific chaperone cofactor D Alp1	2	3353125	-1.58882	0.0935959
SPBC11C11.06c	II	3359121	3360178	-	SPBC11C11.06c	gene	Schizosaccharomyces specific protein	2	3359180	-2.28071	1.56732e-77
SPBC11C11.08	II	3362789	3364515	+	srp1	gene	SR family protein human SRFS2 ortholog Srp1	3	3363820	-2.31195	0.0120307
SPBC11G11.01	II	1757520	1759229	+	fis1	gene	mitochondrial fission protein Fis1 (predicted)	3	1758596	-0.546225	6.00039e-09
SPBC11G11.02c	II	1758096	1760517	-	end3	gene	actin cortical patch component End3 (predicted)	3	1758692	0.358097	0.349376
SPBC11G11.06c	II	1763466	1765258	-	sme1	gene	Sm snRNP core protein Sme1	4	1764261	-0.590804	7.77165e-22
SPBC1271.07c	II	358067	359856	+	SPBC1271.07c	gene	N-acetyltransferase (predicted)	3	359679	-0.131461	0.886131
SPBC1271.10c	II	347590	350376	+	SPBC1271.10c	gene	transmembrane transporter (predicted)	4	347830	-1.60353	1.27003e-65
SPBC1271.12	II	341909	344384	-	kes1	gene	oxysterol binding protein (predicted)	3	343430	-2.07365	0.000169675
SPBC1271.14	II	336351	338426	-	SPBC1271.14	gene	glutamate N-acetyltransferase (predicted)	3	336668	-0.987183	0.0473281
SPBC1289.01c	II	4381386	4383830	-	chr4	gene	13-beta-glucan synthase regulatory factor Chf3/Chr4	2	4381521	-0.977568	1.23784e-05
SPBC1289.02c	II	4384037	4385617	-	uap2	gene	U2 snRNP-associated protein Uap2	2	4384775	0.50344	3.77536e-11
SPBC1289.03c	II	4386149	4387392	-	spi1	gene	Ran GTPase Spi1	2	4386210	-0.0850372	0.877575
SPBC1289.05c	II	4391989	4392721	-	vma10	gene	V-type ATPase V1 domain subunit G (predicted)	2	4392048	-0.612927	3.81613e-05
SPBC1289.09	II	4399249	4400401	+	tim21	gene	TIM23 translocase complex subunit Tim21 (predicted)	3	4400163	-0.976932	5.66263e-28
SPBC1289.12	II	4405835	4407803	+	usp109	gene	U1 snRNP-associated protein Usp109	2	4407228	-1.5599	9.71331e-31
SPBC1289.13c	II	4407285	4409733	-	gmh6	gene	alpha-12-galactosyltransferase Gmh6	4	4407955	-0.558323	0.053742
SPBC12C2.04	II	2468858	2470506	-	SPBC12C2.04	gene	NAD binding dehydrogenase family protein	2	2469023	0.562195	0.175604
SPBC12C2.05c	II	2466018	2468739	+	bzz1	gene	diacylglycerol binding protein Bzz1 (predicted)	3	2468532	-1.28474	0.020648
SPBC12C2.07c	II	2463134	2464361	+	srm1	gene	spermidine synthase Srm1 (predicted)	3	2464188	0.443298	0.282146
SPBC12C2.10c	II	2452041	2457119	+	pst1	gene	Clr6 histone deacetylase complex subunit Pst1	2	2456989	-0.441485	0.3408
SPBC12C2.11	II	2448092	2450963	-	SPBC12C2.11	gene	glutamine-fructose-6-phosphate transaminase (predicted)	2	2448268	-1.34351	7.96129e-29
SPBC12C2.12c	II	2446543	2447857	+	glo1	gene	glyoxalase I	3	2447650	-0.90321	9.57268e-06
SPBC12C2.13c	II	2444297	2446292	+	fnx1	gene	vacuolar membrane amino acid transmembrane transporter Fnx1	2	2446119	0.248825	0.110411
SPBC12D12.04c	II	2309126	2313301	-	pck2	gene	protein kinase C (PKC)-like Pck2	4	2309617	-0.631736	2.0559e-07
SPBC12D12.07c	II	2317361	2318581	-	trx2	gene	mitochondrial thioredoxin Trx2	3	2317618	0.101657	0.786591
SPBC12D12.09	II	2313096	2314605	+	rev7	gene	DNA polymerase zeta Rev7 (predicted)	2	2314488	0.782143	9.10242e-10
SPBC1347.07	II	4073448	4075761	+	rex2	gene	RNA exonuclease (predicted)	3	4074433	-1.33737	0.0338812
SPBC1347.09	II	4077097	4078794	+	SPBC1347.09	gene	hexaprenyldihydroxybenzoate methyltransferase Coq3 variant (predicted)	2	4078355	-0.609986	5.14604e-14
SPBC1347.12	II	4083633	4085508	+	arp1	gene	centractin family actin-like protein Arp1 (predicted)	2	4084961	0.411794	0.0766075
SPBC13A2.01c	II	3397894	3400193	-	cbc2	gene	nuclear cap-binding complex small subunit (predicted)	2	3398960	-0.382732	7.98504e-13
SPBC13A2.02	II	3400486	3403309	+	nup82	gene	nucleoporin Nup82	3	3401855	-0.856216	0.147361
SPBC13A2.03	II	3403501	3405610	+	SPBC13A2.03	gene	phosphatidate cytidylyltransferase (predicted)	3	3405354	-0.367644	0.700413
SPBC13A2.04c	II	3405575	3408492	-	ptr2	gene	PTR family peptide transmembrane transporter Ptr2	2	3407997	0.953714	2.25188e-05
SPBC13E7.03c	II	3041640	3046042	-	SPBC13E7.03c	gene	RNA hairpin binding protein (predicted)	3	3042533	-0.291698	0.026796
SPBC13E7.04	II	3046543	3047666	+	atp16	gene	F1-ATPase delta subunit (predicted)	2	3047614	-2.514	5.86709e-09
SPBC13E7.07	II	3052449	3055355	+	SPBC13E7.07	gene	Schizosaccharomyces specific protein	4	3053388	0.435619	2.60977e-08
SPBC13E7.08c	II	3052520	3055287	-	leo1	gene	RNA polymerase II associated Paf1 complex (predicted)	3	3053718	-0.344752	0.000114938
SPBC13G1.02	II	3729706	3731389	+	mpg2	gene	mannose-1-phosphate guanyltransferase (predicted)	2	3731311	-0.668222	1.94175e-05
SPBC13G1.04c	II	3732634	3734079	-	abh1	gene	alkB homolog/2-OG-Fe(II) oxygenase family Abh1 (predicted)	2	3732754	-1.39124	0.0162636
SPBC13G1.06c	II	3736597	3737530	-	isd11	gene	mitochondrial iron sulfur cluster assembly protein Isd11 (predicted)	2	3736648	-1.78708	2.38021e-25
SPBC13G1.11	II	3750112	3751325	+	ykt6	gene	SNARE Ykt6 (predicted)	3	3751012	-0.68518	0.00310787
SPBC13G1.12	II	3752317	3753680	+	did2	gene	ESCRT III complex subunit Did2 (predicted)	3	3753461	-0.563492	0.400862
SPBC13G1.13	II	3753813	3755717	+	tfb2	gene	transcription factor TFIIH complex subunit Tfb2	2	3755521	-1.06034	0.172981
SPBC146.01	II	995951	1000175	+	med15	gene	mediator complex subunit Med15	2	996354	0.424402	2.25661e-20
SPBC146.02	II	1000714	1002162	+	SPBC146.02	gene	Schizosaccharomyces specific protein	2	1002044	1.20524	0.353575
SPBC146.03c	II	1002263	1006688	-	cut3	gene	condensin complex subunit Cut3	2	1002400	-1.57328	6.82584e-06
SPBC146.05c	II	1008690	1010162	-	cwf25	gene	complexed with Cdc5 protein Cwf25	2	1008758	-0.551875	0.00292303
SPBC146.06c	II	1010348	1013231	-	fan1	gene	Fanconi-associated nuclease Fan1	2	1012921	0.0591834	0.587949
SPBC146.08c	II	1014863	1015825	-	tif1102	gene	translation initiation factor eIF1A-like (predicted)	3	1015294	1.19726	4.6896e-08
SPBC146.13c	II	1023963	1028192	-	myo1	gene	myosin type I	2	1024089	-1.33167	6.97103e-08
SPBC146.14c	II	1028878	1032159	-	sec26	gene	coatomer beta subunit (predicted)	2	1029079	0.622585	8.0294e-06
SPBC14C8.03	II	2207697	2209436	+	fma2	gene	methionine aminopeptidase Fma2 (predicted)	5	2209037	-0.835479	9.42024e-53
SPBC14C8.04	II	2210047	2211918	+	ilv6	gene	acetolactate synthase regulatory unit Ilv6 (predicted)	2	2211784	-1.44226	0.0500626
SPBC14C8.06	II	2214396	2215817	+	arc1	gene	ARP2/3 actin-organizing complex subunit Sop2	3	2215652	-2.07014	4.32259e-06
SPBC14C8.10	II	2218178	2223157	+	mrpl24	gene	mitochondrial ribosomal protein subunit L28 (predicted)	6	2220664	-0.124189	0.570513
SPBC14C8.12	II	2223641	2224720	+	rpb8	gene	DNA-directed RNA polymerase I II and III subunit Rpb8	2	2224638	-1.56968	2.1062e-28
SPBC14C8.13	II	2225083	2228837	+	ber1	gene	SRR1 family protein involved in microtubule-based process Ber1 (predicted)	4	2226172	0.634874	0.0266274
SPBC14C8.16c	II	2231539	2233275	-	bot1	gene	mitochondrial ribosomal protein subunit S35	3	2232038	0.39395	0.0862037
SPBC14F5.02	II	4151465	4153311	+	trs65	gene	TRAPP complex subunit Trs65 (predicted)	2	4153238	-0.648919	0.305097
SPBC14F5.09c	II	4172822	4175534	-	ade8	gene	adenylosuccinate lyase Ade8	2	4173909	-0.271608	0.00985389
SPBC14F5.10c	II	4175472	4178057	-	SPBC14F5.10c	gene	ubiquitin-protein ligase E3 (predicted)	3	4175956	0.344749	0.276213
SPBC14F5.13c	II	4182551	4184659	-	pho8	gene	vacuolar membrane alkaline phosphatase (predicted)	3	4183081	0.994906	2.51118e-49
SPBC1539.01c	II	4362882	4363784	-	mrp15	gene	mitochondrial ribosomal protein subunit L15 Mrp15 (predicted)	3	4363617	-0.764822	0.212891
SPBC1539.02	II	4363863	4367876	+	SPBC1539.02	gene	conserved eukaryotic nuclear protein implicated in meiotic chromosome segregation	2	4366075	-0.238565	0.000277959
SPBC1539.04	II	4368286	4369816	+	tts1	gene	tetra spanning protein 1 Tts1	4	4369514	-2.31187	1.16666e-26
SPBC1539.08	II	4375708	4377177	+	arf6	gene	ADP-ribosylation factor Arf family Arf6	4	4376283	0.0534995	0.900654
SPBC15C4.01c	II	2236433	2237936	-	oca3	gene	TPR repeat protein Oca3/ ER membrane protein complex Ecm2 (predicted)	2	2236726	-0.0622815	0.578218
SPBC15C4.02	II	2238460	2240894	+	SPBC15C4.02	gene	ABC1 kinase family protein implicted in mitochondrial ergosterol and phospholipd homeostasis	2	2240783	-0.822425	0.313639
SPBC15C4.03	II	2240872	2242475	+	SPBC15C4.03	gene	Rab geranylgeranyltransferase escort protein (predicted)	2	2242363	-0.88048	0.0555732
SPBC15C4.05	II	2246288	2251304	+	dhx29	gene	ATP-dependent RNA helicase human DHX29 ortholog (predicted)	3	2249103	-1.25469	0.0169741
SPBC1604.01	II	3930495	3933343	-	egt1	gene	Ergothioneine biosynthesis protein Egt1	3	3932294	-0.5192	0.0108238
SPBC1604.02c	II	3928130	3932309	+	ppr1	gene	mitochondrial PPR repeat protein Ppr1	2	3930638	-0.0329397	0.723546
SPBC1604.05	II	3921659	3923567	-	pgi1	gene	glucose-6-phosphate isomerase (predicted)	2	3921724	-0.567168	7.71559e-10
SPBC1604.07	II	3918404	3920078	-	atp4	gene	F0-ATPase subunit (predicted)	2	3918501	-0.469691	0.188666
SPBC1604.11	II	3911713	3912614	-	atp17	gene	F0-ATPase subunit F (predicted)	3	3911970	-3.04475	3.26624e-05
SPBC1604.13c	II	3907817	3908731	+	mrpl32	gene	mitochondrial ribosomal protein subunit L32 (predicted)	3	3908047	-2.24986	1.40775e-20
SPBC1604.15	II	3900976	3904592	-	gpi16	gene	pig-T Gpi16 (predicted)	2	3901439	-1.05496	6.49133e-18
SPBC1604.16c	II	3901632	3902410	+	SPBC1604.16c	gene	RNA-binding protein G-patch type (predicted)	2	3902357	-0.703503	0.115424
SPBC1652.02	II	4256055	4259457	+	SPBC1652.02	gene	APC amino acid transmembrane transporter (predicted)	2	4256448	-0.0739653	0.350998
SPBC1677.03c	II	3935430	3937872	-	tda1	gene	threonine ammonia-lyase Tda1	3	3935637	-0.590815	0.509117
SPBC1683.01	II	132353	136275	+	SPBC1683.01	gene	inorganic phosphate transmembrane transporter (predicted)	3	132617	3.23203	2.26737e-62
SPBC1683.03c	II	138298	140377	-	SPBC1683.03c	gene	transmembrane transporter (predicted)	3	139239	0.107257	0.235117
SPBC1683.05	II	147915	150574	+	SPBC1683.05	gene	uricil/uridine permese transmembrane transporter family (predicted)	2	149430	0.349864	1.01386e-09
SPBC1683.07	II	151490	155630	+	mal1	gene	maltase alpha-glucosidase Mal1	2	153076	-0.594914	0.000128177
SPBC1683.10c	II	163534	165317	-	pcl1	gene	ferrous iron/manganese transmembrane transporter Pcl1	4	164198	0.194945	0.64051
SPBC1685.01	II	496534	499230	+	pmp1	gene	dual-specificity MAP kinase phosphatase Pmp1	4	498134	-0.301196	0.66553
SPBC1685.04	II	502384	504193	+	SPBC1685.04	gene	Schizosaccharomyces specific protein	2	504141	1.26374	0.00884822
SPBC1685.05	II	504397	509056	+	SPBC1685.05	gene	serine protease (predicted)	2	505433	-0.27685	0.00417699
SPBC1685.10	II	517273	517984	+	rps27	gene	40S ribosomal protein S27 (predicted)	2	517894	-1.0601	6.6554e-07
SPBC1685.12c	II	522659	525686	-	SPBC1685.12c	gene	dubious	2	523748	0.29389	0.026291
SPBC1685.16	II	501253	502441	+	vma9	gene	V-type ATPase V0 subunit e (predicted)	2	501917	0.00447193	0.957423
SPBC16A3.01	II	4298727	4300961	-	spn3	gene	mitotic septin Spn3	3	4300831	1.18177	7.15589e-07
SPBC16A3.03c	II	4293219	4296025	+	ppr7	gene	mitochondrial PPR repeat protein Ppr7	3	4295863	3.5319	0.0305581
SPBC16A3.04	II	4290896	4292035	-	rsm25	gene	mitochondrial ribosomal protein subunit Rsm25 (predicted)	2	4290983	-1.14025	1.2354e-11
SPBC16A3.05c	II	4288914	4290900	+	rae1	gene	RNA export factor nucleoporin Rae1	3	4290735	-0.783137	0.00945421
SPBC16A3.07c	II	4285899	4288583	+	nrm1	gene	MBF complex corepressor Nrm1	3	4287294	-0.303274	0.00671389
SPBC16A3.08c	II	4283876	4285456	+	oga1	gene	Stm1 homolog Oga1	2	4285378	-0.961549	5.03657e-110
SPBC16A3.10	II	4279804	4281875	-	SPBC16A3.10	gene	membrane bound O-acyltransferase MBOAT (predicted)	2	4280022	0.292654	0.000101257
SPBC16A3.16	II	4267056	4268306	-	coa5	gene	mitochondrial inner membrane protein involved in cytochrome c oxidase assembly Coa5 (predicted)	3	4267746	0.127902	0.32355
SPBC16A3.17c	II	4264257	4267626	+	SPBC16A3.17c	gene	transmembrane transporter (predicted)	2	4267416	-0.438148	0.000835252
SPBC16C6.02c	II	4322829	4332028	-	vps1302	gene	chorein homolog Vps1302 (predicted)	3	4329097	-0.501159	5.37901e-77
SPBC16C6.05	II	4335569	4336480	+	SPBC16C6.05	gene	mitochondrial translation initiation factor (predicted)	2	4336405	-0.400552	0.329353
SPBC16C6.06	II	4336962	4341614	+	vps10	gene	sorting receptor for vacuolar proteins Vps10	2	4339365	0.0104735	0.835921
SPBC16C6.07c	II	4341623	4343422	-	rpt1	gene	19S proteasome regulatory subunit Rpt1 (predicted)	2	4341726	-1.6292	2.70486e-09
SPBC16C6.09	II	4346578	4349272	+	ogm4	gene	protein O-mannosyltransferase Ogm4	2	4349112	0.243242	8.25559e-06
SPBC16C6.11	II	4351810	4352398	+	rpl3201	gene	60S ribosomal protein L32	2	4352334	-2.85279	0.000119832
SPBC16C6.12c	II	4352543	4354124	-	las1	gene	Las1 pre-rRNA processing protein	2	4352604	3.39512	0.0396749
SPBC16C6.13c	II	4354162	4357187	-	sec27	gene	coatomer beta' subunit (predicted)	3	4354376	-1.1736	1.30664e-12
SPBC16D10.01c	II	3585210	3588651	-	SPBC16D10.01c	gene	conserved fungal protein	2	3587381	-0.0707496	0.295552
SPBC16D10.03	II	3590920	3592684	+	pgp2	gene	EKC/KEOPS complex ATPase subunit Pgp2	3	3592277	-1.10572	0.0019539
SPBC16D10.06	II	3607199	3609330	+	zrt1	gene	ZIP zinc transmembrane transporter Zrt1	2	3609181	-1.29273	9.05758e-15
SPBC16D10.07c	II	3609217	3611858	-	sir2	gene	Sirtuin family histone deacetylase Sir2	2	3609586	-0.0771952	0.700413
SPBC16D10.09	II	3616412	3617845	+	pcn1	gene	PCNA	4	3617604	-0.612733	0.390056
SPBC16E9.12c	II	1939371	1940829	-	pab2	gene	poly(A) binding protein Pab2	3	1939743	0.310978	0.000559409
SPBC16E9.15	II	1946862	1947838	+	SPBC16E9.15	gene	heat shock factor binding protein (predicted)	2	1947559	-1.07793	8.57486e-24
SPBC16E9.18	II	1955636	1957371	+	psd1	gene	phosphatidylserine decarboxylase Psd1	3	1957101	-0.0104468	0.989845
SPBC16E9.19	II	1921480	1923662	+	SPBC16E9.19	gene	conserved fungal protein	3	1923078	-2.89692	0
SPBC16G5.01	II	4214947	4216117	+	rpn12	gene	19S proteasome regulatory subunit Rpn12	3	4215972	-0.945647	0.0749285
SPBC16G5.05c	II	4220587	4222612	-	scs2	gene	VAP family protein Scs2	3	4220895	-0.551435	2.4315e-07
SPBC16G5.06	II	4222736	4225382	+	SPBC16G5.06	gene	Schizosaccharomyces specific protein	5	4223201	1.42745	5.70853e-15
SPBC16G5.10	II	4231874	4234086	+	rrp42	gene	exosome subunit Rrp42	2	4233044	0.69715	9.71214e-06
SPBC16G5.11c	II	4232584	4233932	-	bag101	gene	BAG family molecular chaperone regulator Bag101 (predicted)	2	4233059	0.13227	0.0404039
SPBC16G5.14c	II	4238212	4239340	-	rps3	gene	40S ribosomal protein S3 (predicted)	2	4238266	1.20522	0.206859
SPBC16G5.15c	II	4239333	4242722	-	fkh2	gene	forkhead transcription factor Fkh2	2	4239859	-0.936468	0.0810504
SPBC16G5.16	II	4243768	4247426	+	SPBC16G5.16	gene	transcription factor zf-fungal binuclear cluster type (predicted)	2	4247104	-2.6244	1.35113e-09
SPBC16H5.02	II	2297164	2300512	-	pfk1	gene	6-phosphofructokinase pfk1	2	2297233	-0.299003	0.0407152
SPBC16H5.06	II	2288882	2290179	-	rip1	gene	ubiquinol-cytochrome-c reductase complex subunit 5	2	2289093	-1.12409	0.013391
SPBC16H5.07c	II	2286917	2290445	+	ppa2	gene	serine/threonine protein phosphatase Ppa2	3	2288727	0.470901	8.42587e-13
SPBC16H5.11c	II	2277215	2279624	+	skb1	gene	type II protein arginine N-methyltransferase Skb1	3	2279268	-0.996832	0.130495
SPBC1703.01c	II	2914705	2915760	-	pop4	gene	RNase P and RNase MRP subunit (predicted)	2	2914791	-0.474448	0.204083
SPBC1703.02	II	2916188	2918985	+	rsc9	gene	RSC complex subunit Rsc9	2	2918797	-0.827955	5.72723e-18
SPBC1703.03c	II	2918788	2921101	-	syo2	gene	armadillo repeat protein involved in nucleocytoplasmic transport Syo2 (predicted)	5	2920856	1.17365	1.87563e-08
SPBC1703.07	II	2927960	2931207	+	SPBC1703.07	gene	ATP citrate synthase subunit 1 (predicted)	2	2930353	-0.361807	0.00113515
SPBC1703.10	II	2932912	2934291	+	ypt1	gene	GTPase Ypt1	3	2934099	-1.58602	9.8306e-07
SPBC1703.15c	II	2944868	2947317	-	vps33	gene	HOPS/CORVET complex subunit vacuolar sorting protein Vps33	2	2945093	-0.0399674	0.960197
SPBC1709.02c	II	1098188	1101503	-	vrs1	gene	cytoplasmic valine-tRNA ligase Vrs1/Vas1	2	1098250	-1.00408	0.00820224
SPBC1709.05	II	1106347	1108511	+	sks2	gene	heat shock protein ribosome associated molecular chaperone Sks2	2	1108405	-0.532896	4.40889e-82
SPBC1709.08	II	1113294	1118228	+	cft1	gene	cleavage factor one Cft1 (predicted)	2	1117698	-0.767127	7.1573e-08
SPBC1709.09	II	1118360	1119457	+	rrf1	gene	mitochondrial translation termination factor Rrf1	3	1119311	-1.54333	0.064241
SPBC1709.10c	II	1119387	1120335	-	atx1	gene	copper chaperone Atx1	2	1120026	0.138801	0.0116364
SPBC1709.11c	II	1120582	1122015	-	png2	gene	ING family homolog Png2	3	1120815	-2.04669	6.42442e-07
SPBC1709.16c	II	1130500	1132460	-	SPBC1709.16c	gene	aromatic ring-opening dioxygenase (predicted)	2	1130612	-2.03446	0.000161316
SPBC1709.18	II	1134244	1135619	+	tif452	gene	translation initiation factor eIF4E 4F complex E subunit isoform 2 stress response factor	2	1135400	-0.890283	2.56416e-32
SPBC1709.19c	II	1136612	1137771	-	nfu1	gene	NifU-like protein iron-sulfur cluster assembly protein Nfu1 (predicted)	3	1136726	-1.58765	0.0679997
SPBC1711.06	II	2143012	2144391	+	rpl401	gene	60S ribosomal protein L4 (predicted)	2	2144265	-0.701791	0.00268311
SPBC1711.08	II	2148983	2150801	+	aha1	gene	chaperone activator Aha1 (predicted)	2	2150739	0.353316	0.739811
SPBC1711.09c	II	2150790	2151973	-	SPBC1711.09c	gene	SNARE associated Golgi protein (predicted)	2	2150868	0.125363	0.826452
SPBC1711.10c	II	2152031	2154477	-	npl4	gene	Cdc48-Npl4-Ufd1 complex subunit Npl4 (predicted)	2	2152106	-1.34705	0.00455642
SPBC1711.15c	II	2161325	2162612	-	SPBC1711.15c	gene	Schizosaccharomyces pombe specific protein	4	2162350	-3.23693	8.99663e-96
SPBC1718.01	II	3469096	3471885	+	pop1	gene	cullin 1 adaptor protein Pop1	2	3470982	0.0756565	0.178183
SPBC1718.03	II	3474628	3475659	+	ker1	gene	DNA-directed RNA polymerase I complex subunit Ker1	2	3475493	-2.61663	4.90549e-20
SPBC1718.07c	II	3482848	3487862	-	zfs1	gene	CCCH tandem zinc finger protein human Tristetraprolin homolog Zfs1 involved in mRNA catabolism	4	3484726	-0.323038	1.03876e-06
SPBC1734.04	II	1066787	1069768	+	anp1	gene	mannosyltransferase complex subunit Anp family (predicted)	2	1068508	-0.0826156	0.0602841
SPBC1734.06	II	1069887	1072065	+	rhp18	gene	Rad18 homolog ubiquitin protein ligase E3 Rhp18	2	1071520	0.340646	0.00613965
SPBC1734.09	II	1076073	1079446	+	yea4	gene	NST UDP-N-acetylglucosamine transmembrane transporter (predicted)	2	1077487	0.432385	2.12669e-11
SPBC1734.10c	II	1076179	1079027	-	SPBC1734.10c	gene	HECT-type ubiquitin-protein ligase E3 (predicted)	4	1077776	0.16243	0.150862
SPBC1734.12c	II	1083316	1085370	-	alg12	gene	dolichyl pyrophosphate Man7GlcNAc2 alpha-16-mannosyltransferase Alg12 (predicted)	3	1084397	0.613793	0.432988
SPBC1773.02c	II	283603	284901	-	bcp1	gene	thioredoxin peroxidase Bcp1	2	283687	-0.259925	0.682262
SPBC1773.07c	II	296047	297199	-	sbp1	gene	Ran GTPase binding protein Sbp1	2	296184	-1.25242	5.99922e-32
SPBC1773.10c	II	301754	303734	-	nrs1	gene	cytoplasmic asparagine-tRNA ligase Nrs1 (predicted)	2	301805	0.146606	0.82374
SPBC1773.12	II	308160	310467	+	SPBC1773.12	gene	transcription factor zf-fungal binuclear cluster type (predicted)	2	309987	-0.899988	0.00451658
SPBC1773.15	II	315526	317629	+	dal52	gene	dipeptide transmembrane transporter Dal5h2 (predicted)	2	317536	3.74329	0.0204422
SPBC1773.16c	II	317694	320922	-	SPBC1773.16c	gene	transcription factor zf-fungal binuclear cluster type(predicted)	3	318481	-0.150828	0.568136
SPBC1778.02	II	3098295	3100698	+	rap1	gene	telomere binding protein Rap1	2	3100347	0.180432	0.0602841
SPBC1778.05c	II	3102902	3105980	-	SPBC1778.05c	gene	human LAMTOR2 ortholog	5	3104194	0.344003	8.99917e-11
SPBC1778.06c	II	3106242	3108847	-	fim1	gene	fimbrin	2	3106573	-0.0343375	0.643176
SPBC1778.08c	II	3111115	3112285	-	arc3	gene	ARP2/3 actin-organizing complex subunit Arc21	3	3111426	-1.5142	0.000278768
SPBC1778.09	II	3112395	3114397	+	SPBC1778.09	gene	GTPase activating protein (predicted)	2	3114229	-1.01262	3.76995e-05
SPBC1778.10c	II	3114231	3116630	-	ppk21	gene	serine/threonine protein kinase Ppk21	2	3114328	-1.10093	0.00221607
SPBC17A3.03c	II	1403946	1405796	-	SPBC17A3.03c	gene	phosphoprotein phosphatase (predicted)	2	1404170	-0.425965	0.362069
SPBC17A3.04c	II	1406917	1410028	-	rar1	gene	cytoplasmic methionine-tRNA ligase Mrs1 (predicted)	3	1407258	0.703139	0.0839016
SPBC17A3.05c	II	1410766	1412747	-	SPBC17A3.05c	gene	DNAJ/DUF1977 DNAJB12 homolog (predicted)	2	1411049	-0.202197	0.0781273
SPBC17A3.07	II	1414254	1416156	+	pgr1	gene	mitochondrial glutathione reductase Pgr1	3	1415979	-2.16445	0.00180953
SPBC17A3.10	II	1418685	1420225	+	pas4	gene	peroxisomal ubiquitin-protein ligase E3 (predicted)	3	1418763	-0.2661	0.462413
SPBC17D1.01	II	3326658	3329592	+	SPBC17D1.01	gene	transcriptional regulatory protein Spp41 (predicted)	2	3327560	0.221445	2.67153e-12
SPBC17D1.02	II	3329701	3331727	+	dph2	gene	diphthamide biosynthesis protein (predicted)	2	3331617	-2.65507	0.0002318
SPBC17D1.04	II	3333461	3335085	+	acr1	gene	upstream activation factor complex subunit Acr1	2	3334735	-1.79375	2.74142e-73
SPBC17D1.06	II	3338604	3340901	+	dbp3	gene	ATP-dependent RNA helicase Dbp3 (predicted)	3	3340594	-2.19663	2.82895e-15
SPBC17D11.02c	II	3306390	3308685	-	hrd1	gene	synviolin family ubiquitin-protein ligase E3 Hrd1	3	3307011	1.20821	0.00234414
SPBC17D11.05	II	3314293	3317452	+	tif32	gene	translation initiation factor eIF3a	2	3317316	0.185537	0.088907
SPBC17D11.06	II	3317743	3319629	+	spp2	gene	DNA primase large subunit Spp2	2	3319494	-0.246137	0.509117
SPBC17F3.02	II	2482067	2484495	-	nak1	gene	PAK-related kinase Nak1	3	2484004	-2.28359	0.000579724
SPBC17G9.02c	II	2169820	2171436	-	cdc73	gene	RNA polymerase II accessory factor Cdc73 family (predicted)	2	2169920	-1.11258	0.00485354
SPBC17G9.03c	II	2171608	2173722	-	krs1	gene	cytoplasmic lysine-tRNA ligase Krs1 (predicted)	2	2171740	-1.17579	2.32906e-66
SPBC17G9.04c	II	2173656	2176522	-	nup85	gene	nucleoporin Nup85	3	2173912	0.156804	0.361571
SPBC17G9.06c	II	2179341	2180791	-	SPBC17G9.06c	gene	siderophore-iron biosynthesis protein (predicted)	3	2179470	-0.336045	0.357532
SPBC17G9.08c	II	2181576	2184875	-	cnt5	gene	Centaurin Cnt5	2	2181692	-0.276872	3.04815e-06
SPBC17G9.11c	II	2190645	2194621	-	pyr1	gene	pyruvate carboxylase Pyr1	2	2190728	-0.263121	0.27946
SPBC1861.03	II	4133665	4138620	+	mak10	gene	NatC N-acetyltransferase complex subunit Mak10 (predicted)	3	4136719	0.51904	3.25686e-20
SPBC1861.05	II	4140190	4144368	+	SPBC1861.05	gene	pseudouridine-metabolizing bifunctional protein (predicted)	2	4144211	-4.76516	0.00301227
SPBC1861.08c	II	4145285	4146278	-	lea1	gene	U2 snRNP-associated protein Lea1 (predicted)	2	4146144	1.1928	2.30946e-83
SPBC1861.09	II	4147410	4149477	+	ppk22	gene	serine/threonine protein kinase Ppk22 (predicted)	5	4147873	0.0562034	0.928715
SPBC18A7.02c	II	2729015	2732404	-	SPBC18A7.02c	gene	seven transmembrane receptor-like protein (predicted)	2	2730647	-0.206395	0.00957582
SPBC18E5.01	II	2075370	2077178	+	SPBC18E5.01	gene	cycloisomerase 2 family	5	2076819	-1.45359	0.00130164
SPBC18E5.04	II	2081255	2082343	+	rpl1001	gene	60S ribosomal protein L10	2	2082212	-2.53582	1.05216e-06
SPBC18E5.06	II	2083801	2084323	+	rps21	gene	40S ribosomal protein S21	2	2084250	-0.273054	0.655981
SPBC18E5.08	II	2087831	2089822	+	SPBC18E5.08	gene	N-acetyltransferase (predicted)	2	2089303	-0.54816	0.0142886
SPBC18E5.10	II	2092713	2095872	+	SPBC18E5.10	gene	iron-sulfur cluster protein (predicted)	3	2093115	1.65888	2.03789e-25
SPBC18E5.11c	II	2092551	2095975	-	edc3	gene	enhancer of mRNA decapping Edc3	3	2093328	2.27892	0.0162373
SPBC18H10.02	II	1769946	1772629	+	lcf1	gene	long-chain-fatty-acid-CoA ligase Lcf1	4	1770298	-0.625911	1.37941e-19
SPBC18H10.03	II	1772999	1774547	+	tif35	gene	translation initiation factor eIF3g	5	1773993	-0.601978	0.0148967
SPBC18H10.04c	II	1775169	1777010	-	sce3	gene	translation initiation factor (predicted)	2	1775360	-0.658457	6.40638e-75
SPBC18H10.09	II	1786280	1789197	+	SPBC18H10.09	gene	zf-CHY type zinc finger protein	2	1788011	1.72676	4.60343e-12
SPBC18H10.10c	II	1786609	1789159	-	saf4	gene	splicing associated factor Saf4	3	1787158	-0.0442674	0.951522
SPBC18H10.16	II	1796634	1801952	+	can1	gene	arginine transmembrane transporter Can1	3	1800386	0.527186	5.86662e-05
SPBC18H10.17c	II	1800125	1801506	-	SPBC18H10.17c	gene	mitochondrial recombinase Mhr1 (predicted)	3	1800443	-0.0841183	0.425617
SPBC1921.01c	II	2405319	2406061	-	rpl35b	gene	60S ribosomal protein L35a (predicted)	3	2405478	-0.57036	0.549976
SPBC1921.05	II	2411677	2416541	+	ape2	gene	aminopeptidase Ape2 (predicted)	2	2416330	-0.581979	0.0259474
SPBC1921.07c	II	2418738	2420057	-	sgf29	gene	SAGA complex subunit Sgf29	2	2419036	-2.17371	1.72108e-15
SPBC19C2.04c	II	1676352	1678652	-	ubp11	gene	ubiquitin C-terminal hydrolase Ubp11	2	1676457	-1.8068	0.0241035
SPBC19C2.05	II	1680745	1684555	+	pat1	gene	serine/threonine protein kinase Ran1/Pat1	2	1684434	-1.37771	0.00362356
SPBC19C2.06c	II	1685238	1688060	-	mug124	gene	Schizosaccharomyces pombe specific protein	3	1687600	0.274568	0.177654
SPBC19C2.11c	II	1697447	1699300	-	mdm34	gene	ERMES complex subunit Mdm34 (predicted)	2	1698463	0.561149	2.06068e-07
SPBC19C2.12	II	1699978	1700965	+	mrpl51	gene	mitochondrial ribosomal protein subunit L51 (predicted)	3	1700824	-0.0893761	0.804662
SPBC19C2.14	II	1700904	1702760	+	smd3	gene	Sm snRNP core protein Smd3	2	1702702	-0.402653	0.0310481
SPBC19C7.05	II	2829740	2831335	+	SPBC19C7.05	gene	cell wall organization protein (predicted)	2	2830168	0.353033	0.000377503
SPBC19C7.08c	II	2835278	2837492	-	SPBC19C7.08c	gene	AdoMet-dependent tRNA methyltransferase (predicted)	2	2836451	-0.600602	8.23169e-23
SPBC19C7.10	II	2840823	2842834	+	bqt4	gene	bouquet formation protein Bqt4	3	2842479	-1.4577	0.00217753
SPBC19C7.12c	II	2842901	2847549	-	omh1	gene	alpha-12-mannosyltransferase Omh1	5	2847139	1.28769	4.10055e-28
SPBC19F5.03	II	3706643	3708933	+	sac11	gene	inositol polyphosphate phosphatase (predicted)	3	3708550	-1.90009	9.22694e-18
SPBC19F5.05c	II	3711419	3713713	-	ppp1	gene	pescadillo-family BRCT domain protein Ppp1 (predicted)	2	3711558	-1.07123	0.0128711
SPBC19F8.03c	II	3232085	3234591	-	yap18	gene	ENTH/VHS domain protein (predicted)	2	3232191	-1.01954	3.31955e-05
SPBC19F8.05	II	3238083	3241828	+	SPBC19F8.05	gene	Schizosaccharomyces specific protein	3	3241397	0.964387	0.000607376
SPBC19G7.01c	II	2343653	2347813	-	msh2	gene	MutS protein homolog 2	3	2344325	1.23773	2.28393e-06
SPBC19G7.05c	II	2350922	2357405	-	bgs1	gene	13-beta-glucan synthase catalytic subunit Bgs1	2	2356682	-0.201423	0.0365198
SPBC19G7.06	II	2357533	2361156	+	mbx1	gene	MADS-box transcription factor Mbx1	4	2357809	2.06122	0.0186985
SPBC19G7.07c	II	2359374	2363595	-	ppr3	gene	mitochondrial PPR repeat protein Ppr3	2	2362799	0.167176	0.00125219
SPBC19G7.09	II	2367079	2369193	+	ulp1	gene	SUMO deconjugating enzyme Ulp1	2	2369008	0.393172	0.0200005
SPBC19G7.10c	II	2368835	2371661	-	pdc2	gene	topoisomerase II-associated deadenylation-dependent mRNA-decapping factor Pdc2 (predicted)	3	2369025	-0.396115	9.10315e-09
SPBC19G7.14c	II	2375703	2377311	-	cog5	gene	Golgi transport complex subunit Cog5 (predicted)	2	2375981	-0.843902	2.53597e-23
SPBC19G7.17	II	2382300	2384668	+	SPBC19G7.17	gene	translocon subunit Sec61 homolog (predicted)	2	2384601	-1.28522	0.40722
SPBC1A4.03c	II	1976161	1982842	-	top2	gene	DNA topoisomerase II	3	1980895	2.72071	0.00583689
SPBC1A4.04	II	1982026	1984420	+	SPBC1A4.04	gene	Schizosaccharomyces specific protein	2	1984207	-2.2959	3.69697e-26
SPBC1A4.05	II	1984412	1988552	+	blt1	gene	ubiquitin domain-like protein Blt1	4	1986694	-0.379743	0.0102941
SPBC1A4.06c	II	1986826	1988467	-	tam41	gene	mitochondrial phosphatidate cytidylyltransferase Tam41 (predicted)	2	1987016	-0.796807	0.0737718
SPBC1A4.07c	II	1988498	1990473	-	sof1	gene	U3 snoRNP-associated protein Sof1 (predicted)	3	1988930	-0.427336	0.0591571
SPBC1A4.08c	II	1990416	1992652	-	cct3	gene	chaperonin-containing T-complex gamma subunit Cct3	3	1990631	1.77956	0.0102448
SPBC1A4.10c	II	1996006	1999152	-	pmc1	gene	mediator complex subunit Pmc1	2	1996156	-0.893302	3.20502e-07
SPBC1D7.04	II	1743968	1744798	-	mlo3	gene	RNA binding protein Mlo3	2	1744025	-0.738228	4.63132e-27
SPBC1E8.02	II	1957656	1960881	+	SPBC1E8.02	gene	ubiquitin family protein (predicted)	2	1960048	-0.0453957	0.876873
SPBC1E8.05	II	1970612	1972799	+	SPBC1E8.05	gene	conserved fungal protein	4	1970879	-0.497613	7.58776e-13
SPBC20F10.01	II	3283347	3284486	+	gar1	gene	snoRNP pseudouridylase box H/ACA snoRNP complex protein Gar1	2	3284353	-1.1899	0.0501329
SPBC20F10.07	II	3295412	3298548	+	SPBC20F10.07	gene	GRAM domain protein	3	3297538	-1.06681	6.94875e-05
SPBC20F10.08c	II	3297527	3301277	-	rtp1	gene	RNA polymerase II nuclear import protein Rtp1 (predicted)	2	3298549	-0.128045	0.19271
SPBC20F10.09	II	3301282	3302135	+	lsm5	gene	U6 snRNP-associated protein Lsm5 (predicted)	2	3302067	-1.33776	0.00652312
SPBC21.02	II	3216184	3219312	+	rtc5	gene	TLDc domain protein 2	3	3217994	-0.487996	1.24945e-06
SPBC21.03c	II	3215872	3219354	-	SPBC21.03c	gene	DUF55 family protein	3	3218519	1.3825	3.62912e-23
SPBC21.04	II	3219316	3222152	+	med8	gene	mediator complex subunit Med8	3	3220622	-0.20865	0.137063
SPBC21.06c	II	3222351	3226506	-	cdc7	gene	serine/threonine protein kinase Cdc7	2	3222676	-0.784543	0.0137062
SPBC211.01	II	3870132	3872820	+	rsm10	gene	mitochondrial ribosomal protein subunit S10 (predicted)	4	3871067	0.419897	0.00718041
SPBC211.02c	II	3870710	3873758	-	cwf3	gene	complexed with Cdc5 protein Cwf3	3	3871068	-0.0416376	0.878594
SPBC211.03c	II	3875125	3879974	-	gea1	gene	guanyl-nucleotide exchange factor (predicted)	2	3875208	-0.990185	0.0741612
SPBC211.08c	II	3886905	3888596	-	mtr3	gene	exosomal 3'-5' exoribonuclease PH-like Mtr3	3	3887421	-0.386042	0.343994
SPBC215.05	II	4035580	4037342	+	gpd1	gene	glycerol-3-phosphate dehydrogenase Gpd1	2	4037122	0.306332	8.52436e-09
SPBC215.09c	II	4045723	4047346	-	erg10	gene	acetyl-CoA C-acetyltransferase Erg10 (predicted)	3	4045919	-1.65757	0.0221488
SPBC215.12	II	4052563	4055979	+	cwf10	gene	U5 snRNP GTPase subunit Cwf10	3	4055783	-3.6348	0.000132126
SPBC215.13	II	4056051	4058223	+	SPBC215.13	gene	serine-rich Schizosaccharomyces specific protein predicted GPI anchor	2	4058095	-0.468511	0.514202
SPBC215.15	II	4059950	4061230	+	sec13	gene	COPII-coated vesicle component Sec13	3	4061016	-0.531548	0.000112999
SPBC216.01c	II	894372	897437	-	psy2	gene	protein phosphatase PP4 complex subunit Psy2 (predicted)	3	896500	0.209209	0.00142957
SPBC216.03	II	901669	902987	+	SPBC216.03	gene	conserved fungal protein	3	902703	-2.1027	0.0239159
SPBC216.05	II	903253	913629	+	rad3	gene	ATR checkpoint kinase Rad3	4	905556	0.343081	1.79783e-05
SPBC216.07c	II	915085	922447	-	tor2	gene	phosphatidylinositol kinase Tor2	2	915186	-0.874838	0.088907
SPBC21B10.03c	II	1666721	1669755	+	ath1	gene	ataxin-2 homolog	3	1667535	-0.336018	0.359704
SPBC21B10.06c	II	1660692	1662740	+	inp2	gene	myosin binding vezatin family protein involved in peroxisome inheritance Inp2 (predicted)	2	1661137	-0.163024	0.106903
SPBC21B10.07	II	1657057	1659080	-	SPBC21B10.07	gene	glycosyl hydrolase family 16 (predicted)	2	1658703	0.780773	9.95493e-09
SPBC21B10.08c	II	1655565	1656928	+	SPBC21B10.08c	gene	antibiotic biosynthesis monooxygenase-like domain (predicted)	2	1656819	0.227295	0.00125038
SPBC21B10.09	II	1651920	1654486	-	SPBC21B10.09	gene	acetyl-CoA transmembrane transporter (predicted)	3	1652461	-0.598311	0.16745
SPBC21B10.13c	II	1648153	1650147	+	yox1	gene	MBF complex corepressor Yox1	4	1649023	-0.68526	0.0966762
SPBC21B10.15	II	1665510	1666668	-	SPBC21B10.15	gene	Schizosaccharomyces specific protein	2	1665593	-0.46179	0.0302201
SPBC21C3.03	II	3801900	3804469	+	SPBC21C3.03	gene	ABC1 kinase family protein	2	3804354	-0.0454049	0.950445
SPBC21C3.04c	II	3803224	3805100	-	SPBC21C3.04c	gene	mitochondrial ribosomal protein subunit L34 (predicted)	3	3804381	-0.589648	1.49143e-12
SPBC21C3.06	II	3807090	3807918	+	SPBC21C3.06	gene	Schizosaccharomyces specific protein	3	3807220	-1.85307	1.03655e-38
SPBC21C3.09c	II	3810897	3812481	-	SPBC21C3.09c	gene	fumarylacetoacetate hydrolase family protein (predicted)	2	3811035	0.0726554	0.503937
SPBC21C3.12c	II	3816890	3817780	-	SPBC21C3.12c	gene	DUF953 thioredoxin family protein	2	3816980	-0.858295	0.0060603
SPBC21C3.13	II	3818119	3819036	+	rps1901	gene	40S ribosomal protein S19 (predicted)	2	3818933	-2.33306	7.92986e-22
SPBC21C3.14c	II	3819038	3822074	-	SPBC21C3.14c	gene	Schizosaccharomyces specific protein	2	3819115	-1.12315	0.0847096
SPBC21C3.17c	II	3825178	3826328	-	SPBC21C3.17c	gene	conserved fungal protein	2	3825395	-0.0111938	0.971366
SPBC21D10.07	II	2432036	2433590	-	cmc1	gene	mitochondrial inner membrane protein involved in cytochrome oxidase biogenesis Cmc1 (predicted)	2	2432143	-1.36664	0.046167
SPBC21D10.11c	II	2422568	2424529	+	nfs1	gene	mitochondrial cysteine desulfurase Nfs1 (predicted)	2	2424308	-1.16251	2.47944e-13
SPBC21D10.12	II	2420263	2422468	-	hob1	gene	BAR adaptor protein Hob1	3	2420520	-1.37431	0.035496
SPBC21H7.03c	II	2256557	2258458	-	SPBC21H7.03c	gene	acid phosphatase (predicted)	2	2257752	0.173725	0.0622183
SPBC21H7.07c	II	2266351	2267397	-	his5	gene	imidazoleglycerol-phosphate dehydratase His5	2	2266565	-1.61943	5.36196e-10
SPBC23E6.02	II	3839329	3844105	+	rrp2	gene	ATP-dependent DNA helicase ubiquitin-protein ligase E3 (predicted)	2	3842861	-0.00767884	0.957472
SPBC23E6.03c	II	3839653	3844097	-	nta1	gene	protein N-terminal amidase Nta1 (predicted)	2	3842397	0.529719	2.47512e-06
SPBC23E6.04c	II	3844087	3849519	-	utp10	gene	U3 snoRNP-associated protein Utp10 (predicted)	2	3844141	-0.301906	0.628661
SPBC23E6.07c	II	3852657	3856111	-	rfc1	gene	DNA replication factor C complex subunit Rfc1	3	3852832	-1.95282	2.8289e-05
SPBC23E6.08	II	3856185	3860016	+	sat1	gene	Golgi membrane exchange factor subunit Sat1 (predicted)	2	3858790	-0.0149242	0.899036
SPBC23G7.07c	II	2109254	2110547	-	cms1	gene	U3-containing 90S preribosome complex subunit Cms1 (predicted)	2	2109338	-3.07911	0.0999993
SPBC23G7.12c	II	2121444	2122817	-	rpt6	gene	19S proteasome regulatory subunit Rpt6 (predicted)	2	2121556	-0.361765	0.67819
SPBC23G7.14	II	2126496	2128132	+	SPBC23G7.14	gene	Schizosaccharomyces specific protein	3	2127715	0.137323	0.656933
SPBC244.01c	II	4360092	4363926	+	sid4	gene	SIN component scaffold protein Sid4	2	4362945	0.0599739	0.523997
SPBC24C6.02	II	2320336	2322561	+	SPBC24C6.02	gene	ATP-dependent RNA helicase Spb4 (predicted)	3	2321351	-0.408949	0.604286
SPBC24C6.03	II	2322711	2324873	+	SPBC24C6.03	gene	mitochondrial proline-tRNA ligase (predicted)	4	2324375	-0.520396	0.0156774
SPBC24C6.04	II	2325032	2327098	+	SPBC24C6.04	gene	delta-1-pyrroline-5-carboxylate dehydrogenase (predicted)	2	2327037	-0.430358	0.162424
SPBC24C6.05	II	2327364	2328501	+	sec28	gene	coatomer epsilon subunit (predicted)	2	2328446	0.509593	0.661095
SPBC24C6.06	II	2329672	2331890	+	gpa1	gene	G-protein alpha subunit	4	2330002	0.490749	0.0592444
SPBC24C6.08c	II	2332228	2335104	-	bhd1	gene	folliculin/Birt-Hogg-Dube syndrome ortholog Bhd1	5	2334544	-0.160507	0.702863
SPBC24C6.11	II	2343566	2347300	+	cwf14	gene	G10 protein	3	2344826	-0.178415	0.154203
SPBC25B2.01	II	2594358	2596452	+	hbs1	gene	elongation factor 1 alpha related protein Hbs1 (predicted)	2	2596189	0.122472	0.547818
SPBC25B2.03	II	2601773	2604653	+	SPBC25B2.03	gene	zf-C3HC4 type zinc finger	3	2602282	-1.69411	3.34304e-07
SPBC25B2.04c	II	2604587	2605899	-	mtg1	gene	mitochondrial GTPase involved in translation Mtg1 (predicted)	2	2604687	-0.136506	0.7389
SPBC25B2.07c	II	2608688	2610710	-	mmb1	gene	mitochondrial microtubule binder Mmb1	3	2608994	-0.648676	0.000633332
SPBC25B2.08	II	2611366	2612917	+	SPBC25B2.08	gene	Schizosaccharomyces pombe specific protein	3	2612654	0.306758	0.769876
SPBC25B2.09c	II	2612912	2615280	-	mrs1	gene	mitochondrial and cytoplasmic arginine-tRNA ligase Rrs1/Mrs1 (predicted)	2	2613033	0.323571	8.18814e-15
SPBC25D12.06	II	3725278	3728372	+	SPBC25D12.06	gene	ATP-dependent RNA helicase (predicted)	4	3726632	-0.1852	0.055253
SPBC25H2.03	II	3276584	3279552	-	SPBC25H2.03	gene	vacuolar protein involved in phosphoinositide metabolism (predicted)	2	3276654	-0.23345	0.515302
SPBC25H2.04c	II	3275640	3276791	+	tim22	gene	TIM22 inner membrane protein import complex subunit Tim22 (predicted)	3	3275709	0.738371	0.101507
SPBC25H2.06c	II	3272841	3275183	+	hrf1	gene	COPII-coated vesicle component Hrf1 (predicted)	3	3274210	0.486971	4.18091e-07
SPBC25H2.07	II	3271874	3272718	-	tif11	gene	translation initiation factor eIF1A	2	3272022	-0.564255	1.86055e-31
SPBC25H2.12c	II	3260872	3263087	+	cct7	gene	chaperonin-containing T-complex eta subunit Cct7	2	3262872	-0.846228	1.98312e-05
SPBC25H2.16c	II	3246497	3248732	+	gga22	gene	Golgi localized Arf binding gamma-adaptin ortholog Gga22	2	3248646	-0.107159	0.748966
SPBC25H2.18	II	3252008	3253356	-	cox20	gene	mitochondrial respiratory chain complex IV assembly protein Cox20 (predicted)	3	3252263	-0.547965	0.481228
SPBC26H8.02c	II	3941984	3944032	-	sec9	gene	SNAP-25 homologue t-SNARE component Sec9	2	3942134	-1.5519	0.046167
SPBC26H8.06	II	3957094	3958479	+	grx4	gene	monothiol glutaredoxin Grx4	2	3958390	-2.15161	8.75215e-22
SPBC26H8.07c	II	3964092	3966037	-	nda3	gene	tubulin beta Nda3	2	3964198	-0.56308	1.26043e-09
SPBC26H8.11c	II	3974097	3974994	-	SPBC26H8.11c	gene	thioesterase superfamily protein	3	3974320	-1.20376	1.90873e-34
SPBC26H8.16	II	3962860	3963804	-	sdh8	gene	mitochondrial respiratory chain complex II assembly protien Sdh8 (predicted)	3	3963204	0.617751	0.179031
SPBC27.06c	II	1570204	1571067	-	mgr2	gene	TIM23 translocase complex subunit Mgr2 (predicted)	2	1570382	-1.3317	4.80964e-16
SPBC27B12.02	II	1323523	1324374	+	mis19	gene	centromere protein Mis19/Eic1	4	1323986	-1.28993	0.00219374
SPBC27B12.04c	II	1326004	1328707	-	far11	gene	SIP/FAR complex subunit Far11/Csc2	2	1326099	-0.118033	0.813972
SPBC27B12.08	II	1335689	1344204	+	sip1	gene	Pof6 interacting protein Sip1 predicted AP-1 accessory protein	3	1341908	0.943508	4.13849e-22
SPBC27B12.10c	II	1343502	1344272	-	tom7	gene	mitochondrial TOM complex subunit Tom7 (predicted)	3	1343840	-1.94672	6.49612e-48
SPBC27B12.12c	II	1350859	1354300	-	SPBC27B12.12c	gene	CorA family magnesium ion transmembrane transporter (predicted)	4	1351155	-0.377493	6.211e-17
SPBC27B12.14	II	1348223	1349882	+	SPBC27B12.14	gene	mitochondrial membrane protein complex assembly protein (predicted)	4	1348905	0.406715	0.181085
SPBC28E12.03	II	1839363	1843187	+	rga4	gene	Rho-type GTPase activating protein Rga4	2	1843050	-1.57547	2.35423e-05
SPBC28E12.05	II	1844942	1850285	+	esf2	gene	U3 snoRNP-associated protein Esf2 (predicted)	2	1846282	0.479477	5.53676e-07
SPBC28F2.03	II	1576159	1577021	+	ppi1	gene	cyclophilin family peptidyl-prolyl cis-trans isomerase Cyp2	2	1576915	-3.40562	2.92257e-35
SPBC28F2.05c	II	1578052	1579102	-	SPBC28F2.05c	gene	xylose and arabinose reductase (predicted)	2	1578147	-0.860064	9.95961e-05
SPBC28F2.08c	II	1581815	1584320	-	hrd3	gene	HRD ubiquitin ligase complex subunit (predicted)	2	1581971	-1.4333	2.95366e-12
SPBC28F2.09	II	1585178	1586688	+	toa1	gene	transcription factor TFIIA complex large subunit Toa1 (predicted)	4	1586429	-1.00848	0.0103895
SPBC28F2.11	II	1589259	1590907	+	hmo1	gene	HMG box protein Hmo1	4	1590687	-1.4221	0.0292299
SPBC29A10.03c	II	2538128	2540104	-	pcf1	gene	CAF assembly factor (CAF-1) complex large subunit Pcf1	2	2538219	-0.352244	0.390241
SPBC29A10.04	II	2540660	2545157	+	psm1	gene	mitotic cohesin complex subunit Psm1	3	2544394	-0.427	0.490398
SPBC29A10.05	II	2545502	2547971	+	exo1	gene	exonuclease I Exo1	3	2547486	-0.204229	0.320658
SPBC29A10.11c	II	2563477	2565623	-	vps902	gene	guanyl-nucleotide exchange factor Vps902 (predicted)	3	2563682	-0.843636	0.128183
SPBC29A10.17	II	2573701	2575822	+	SPBC29A10.17	gene	Schizosaccharomyces specific protein	3	2575040	-0.355307	0.259848
SPBC29A3.04	II	2045495	2046442	+	rpl8	gene	60S ribosomal protein L7a/L8 (predicted)	2	2046390	-0.0855426	0.643176
SPBC29A3.11c	II	2057656	2059659	-	ort1	gene	mitochondrial ornithine transmembrane transporter Ort1 (predicted)	2	2057853	-0.292691	0.69227
SPBC29A3.13	II	2059635	2062413	-	pdp1	gene	PWWP domain protein Pdp1	2	2060920	-0.0518763	0.460771
SPBC29A3.15c	II	2066187	2067957	-	rsm23	gene	mitochondrial ribosomal protein subunit S23 (predicted)	2	2066323	-1.23621	0.000975259
SPBC29A3.16	II	2068069	2069263	+	rrs1	gene	ribosome biogenesis protein Rrs1 (predicted)	2	2068992	-0.307936	0.0198291
SPBC29A3.18	II	2073253	2074742	+	cyt1	gene	cytochrome c1 Cyt1 (predicted)	2	2074546	-0.107344	0.0470586
SPBC29B5.01	II	1546194	1549862	+	atf1	gene	transcription factor Atf-CREB family Atf1	4	1546484	1.29246	1.72654e-28
SPBC29B5.04c	II	1558871	1561210	-	SPBC29B5.04c	gene	actin cortical patch protein (predicted)	2	1559140	-0.220628	0.0792924
SPBC2A9.02	II	2948202	2950388	+	SPBC2A9.02	gene	NAD dependent epimerase/dehydratase family protein	2	2949793	0.0379859	0.643176
SPBC2A9.03	II	2951071	2952556	+	SPBC2A9.03	gene	WD40/YVTN repeat-like	2	2951158	1.26948	2.79614e-15
SPBC2A9.04c	II	2952595	2955495	-	san1	gene	sir antagonist ubiquitin-protein ligase E3	2	2952711	-3.08525	0.000472033
SPBC2A9.05c	II	2955430	2957212	-	tvp23	gene	Golgi transport protein Tvp23 (predicted)	2	2955937	0.360547	0.082371
SPBC2D10.04	II	2971099	2974641	+	SPBC2D10.04	gene	arrestin Aly1 related implicated in endocytosis	2	2974540	-1.04638	0.00801547
SPBC2D10.07c	II	2978736	2979469	-	SPBC2D10.07c	gene	mitochondrial inner membrane peptidase complex catalytic subunit (predicted)	3	2979364	0.462454	3.57579e-07
SPBC2D10.10c	II	2982427	2983735	-	fib1	gene	fibrillarin rRNA methyltransferase	3	2982649	-0.245072	0.349376
SPBC2D10.11c	II	2984507	2985956	-	nap2	gene	nucleosome assembly protein Nap2	3	2984703	-0.741767	0.00451371
SPBC2D10.12	II	2986871	2988489	+	rhp23	gene	Rad23 homolog Rhp23	2	2988408	-1.20357	0.000998256
SPBC2D10.17	II	2997081	3001136	+	clr1	gene	SHREC complex subunit Clr1	2	3001037	0.221116	0.787493
SPBC2D10.20	II	3004091	3008103	+	ubc1	gene	ubiquitin conjugating enzyme Ubc1 (predicted)	2	3005517	-0.373803	0.000730503
SPBC2F12.03c	II	1734240	1738362	+	ebs1	gene	EST1 family nonsense-mediated mRNA decay (NMD) pathway protein Ebs1 (predicted)	4	1737918	-1.18542	0.0678419
SPBC2F12.05c	II	1728749	1733339	+	SPBC2F12.05c	gene	sterol binding ankyrin repeat protein (predicted)	2	1731619	-0.199689	1.55651e-07
SPBC2F12.13	II	1709081	1712119	-	klp5	gene	kinesin-like protein Klp5	2	1710676	-0.00427213	0.9511
SPBC2G2.02	II	3437442	3440897	+	syj1	gene	inositol-polyphosphate 5-phosphatase (synaptojanin homolog 1)	2	3440059	-0.143113	0.00823597
SPBC2G2.05	II	3443226	3445951	+	rpl1603	gene	60S ribosomal protein L13/L16 (predicted)	6	3443970	0.454664	0.0071116
SPBC2G2.06c	II	3443225	3446388	-	apl1	gene	AP-2 adaptor complex subunit Apl1 (predicted)	2	3443295	-0.732905	0.465859
SPBC2G2.08	II	3448865	3452766	+	ade9	gene	C-1-tetrahydrofolatesynthase/methylenetetrahydrof olatedehydrogenase/methylenetetrahydrofolatecyclohydrolase/ formyltetrahydrofolatesynthetase (predicted)	2	3452305	-0.85827	0.000279256
SPBC2G2.14	II	3461272	3463865	+	csi1	gene	mitotic chromosome segregation protein Csi1	3	3462248	-0.178956	0.568136
SPBC2G2.16	II	3464694	3466309	+	SPBC2G2.16	gene	mannose-6-phosphate isomerase (predicted)	2	3466223	0.00836347	0.987121
SPBC2G5.02c	II	2577791	2580148	-	ckb2	gene	CK2 family regulatory subunit Ckb2 (predicted)	4	2578210	1.20404	0.0619691
SPBC2G5.04c	II	2582992	2584300	-	erv41	gene	COPII-coated vesicle component Erv41 (predicted)	2	2583099	-0.124598	0.307935
SPBC2G5.05	II	2586372	2588834	+	SPBC2G5.05	gene	transketolase (predicted)	3	2588631	-1.81321	1.19719e-07
SPBC2G5.07c	II	2590901	2593389	-	rpc25	gene	DNA-directed RNA polymerase III complex subunit Rpc25	3	2591812	1.08409	1.28181e-16
SPBC30B4.01c	II	1297676	1301328	-	wsc1	gene	transmembrane receptor Wsc1 (predicted)	2	1298467	0.39562	4.38307e-07
SPBC30B4.03c	II	1304274	1306121	-	adn1	gene	adhesion defective protein	2	1304534	-1.46286	8.78968e-08
SPBC30B4.06c	II	1316220	1318472	-	SPBC30B4.06c	gene	mitochondrial GIDA family tRNA uridine 5-carboxymethylaminomethyl modification enzyme (predicted)	3	1317823	1.49455	0.247466
SPBC30B4.08	II	1320595	1323215	+	eri1	gene	double-strand siRNA ribonuclease Eri1	4	1320895	0.242092	0.220223
SPBC30B4.09	II	1296672	1297662	-	SPBC30B4.09	gene	Schizosaccharomyces specific protein	3	1296811	-3.43008	4.51373e-51
SPBC30D10.02	II	3093595	3094680	-	ncb2	gene	transcription corepressor Ncb2 (predicted)	2	3093682	-0.142226	0.827179
SPBC30D10.03c	II	3092004	3093655	+	SPBC30D10.03c	gene	IMP 5'-nucleotidase (predicted)	3	3093430	-1.26902	3.78146e-65
SPBC30D10.06	II	3086053	3088940	-	lsm4	gene	U6 snRNP-associated protein Lsm4 (predicted)	3	3088120	0.309474	7.32256e-05
SPBC30D10.07c	II	3085930	3088899	+	SPBC30D10.07c	gene	biotin-protein ligase (predicted)	2	3088032	0.358408	1.84658e-07
SPBC30D10.08	II	3084277	3085466	-	mgm101	gene	mitochondrial DNA repair protein (predicted)	2	3084369	-1.18441	0.00904201
SPBC30D10.16	II	3063942	3065405	-	pha2	gene	phrenate dehydratase	2	3064194	-0.576478	0.000249726
SPBC30D10.18c	II	3060505	3061591	+	rpl102	gene	60S ribosomal protein L10a	3	3061301	-1.42698	0.000104232
SPBC317.01	II	3622580	3628658	+	mbx2	gene	MADS-box transcription factor Pvg4	3	3627226	-0.22347	0.0983774
SPBC31A8.01c	II	1262298	1263772	-	rtn1	gene	reticulon-like protein Rtn1	3	1263593	0.295339	0.000893955
SPBC31E1.03	II	243966	245183	-	hub1	gene	ubiquitin-like protein modifier Hub1	3	244557	-0.635823	5.43499e-06
SPBC31E1.04	II	245469	247128	+	pep12	gene	SNARE Pep12	3	246943	-3.00259	0.0204145
SPBC31F10.03	II	3756583	3759376	+	SPBC31F10.03	gene	glutathione-specific gamma-glutamylcyclotransferase Ggg1 (predicted)	4	3757317	-0.541297	0.15668
SPBC31F10.07	II	3762705	3764439	+	lsb5	gene	cortical component Lsb5 (predicted)	3	3764105	0.938827	0.000857297
SPBC31F10.09c	II	3764524	3766439	-	nut2	gene	mediator complex subunit Med10	2	3764786	-0.700429	0.0803024
SPBC31F10.15c	II	3783856	3784529	-	atp15	gene	F0-ATPase epsilon subunit (predicted)	2	3784000	-2.60908	1.43879e-21
SPBC32C12.02	II	3983312	3987400	+	ste11	gene	transcription factor Ste11	3	3984443	0.283648	3.86186e-05
SPBC32F12.01c	II	2783948	2786109	-	css1	gene	inositol phosphosphingolipid phospholipase C Css1	2	2784012	-0.761285	0.0511066
SPBC32F12.04	II	2791160	2794184	+	gtb1	gene	gamma-tubulin Gtb1	2	2793206	0.517607	1.49932e-15
SPBC32F12.06	II	2794446	2797457	+	pch1	gene	P-TEFB associated cyclin cyclin T Pch1	3	2795006	-0.0543134	0.721533
SPBC32F12.07c	II	2795240	2797769	-	SPBC32F12.07c	gene	ubiquitin-protein ligase E3 MARCH family (predicted)	2	2795634	0.134037	0.350473
SPBC32F12.09	II	2799685	2801917	+	rum1	gene	CDK inhibitor Rum1	3	2799808	-0.749823	9.43585e-17
SPBC32F12.10	II	2802295	2804487	+	SPBC32F12.10	gene	phosphoglucomutase (predicted)	3	2804226	-1.6794	4.80474e-66
SPBC32F12.15	II	2809816	2810539	+	tfb5	gene	transcription factor TFIIH complex subunit Tfb5 (predicted)	3	2810204	-2.31432	0.0303912
SPBC32F12.17	II	2804369	2807566	-	SPBC32F12.17	gene	dubious	3	2805781	-1.82709	0.0165304
SPBC32H8.02c	II	1451331	1454730	-	nep2	gene	NEDD8 protease Nep2	4	1452022	-1.36807	0.0344791
SPBC32H8.03	II	1457557	1458849	+	bem46	gene	esterase/lipase (predicted)	2	1458695	-0.659669	2.5861e-07
SPBC32H8.04c	II	1457291	1460149	-	SPBC32H8.04c	gene	rRNA processing protein Fcf1 (predicted)	2	1459073	0.0997417	0.359917
SPBC32H8.09	II	1468486	1470473	+	SPBC32H8.09	gene	spindle pole body WD repeat protein human WDR8 family	3	1470081	-1.518	0.0350304
SPBC32H8.10	II	1470513	1473182	+	cdk9	gene	P-TEFb-associated cyclin-dependent protein kinase Cdk9	3	1472420	0.778664	9.66483e-26
SPBC32H8.11	II	1473125	1475285	+	mei4	gene	meiotic forkhead transcription factor Mei4	3	1474081	0.895229	0.39612
SPBC32H8.12c	II	1475485	1477317	-	act1	gene	actin Act1	4	1476088	0.0380499	0.437888
SPBC336.03	II	2739656	2743519	+	efc25	gene	Ras1 guanyl-nucleotide exchange factor Efc25	2	2743277	-0.893098	1.02835e-12
SPBC336.04	II	2743619	2748596	+	cdc6	gene	DNA polymerase delta catalytic subunit Cdc6	4	2745723	-0.0207998	0.894126
SPBC336.05c	II	2745480	2748552	-	SPBC336.05c	gene	small RNA 2'-O-methyltransferase activity (predicted)	5	2748013	-0.150403	0.566984
SPBC336.06c	II	2748489	2750034	-	rnh1	gene	ribonuclease H Rnh1 (predicted)	2	2748625	-0.759601	0.192582
SPBC336.09c	II	2756276	2758582	-	rrn7	gene	RNA polymerase I core factor complex subunit Rrn7	3	2757804	-0.806719	4.49397e-09
SPBC336.10c	II	2758645	2759294	-	tif512	gene	translation elongation factor eIF5A (predicted)	2	2758696	-2.01164	3.62266e-08
SPBC336.12c	II	2760741	2763830	-	cdc10	gene	MBF transcription factor complex subunit Cdc10	2	2761221	-0.383658	0.062806
SPBC336.13c	II	2764129	2765263	-	SPBC336.13c	gene	mitochondrial inner membrane peptidase complex catalytic subunit 2 (predicted)	2	2764501	-0.62805	2.74484e-12
SPBC336.14c	II	2765269	2767767	-	ppk26	gene	protein kinase like PAN complex subunit Ppk26	2	2766539	-0.421325	8.83935e-11
SPBC337.02c	II	1032557	1033776	-	SPBC337.02c	gene	mug2/mug135/meu2 family	3	1032721	-1.85032	7.97231e-19
SPBC337.04	II	1037077	1038385	+	ppk27	gene	serine/threonine protein kinase Ppk27 (predicted)	2	1037278	0.529004	7.09112e-08
SPBC337.05c	II	1038462	1040613	-	cct8	gene	chaperonin-containing T-complex theta subunit Cct8	3	1039251	0.0708794	0.10975
SPBC337.07c	II	1042110	1044142	-	ecm14	gene	carboxypeptidase Ecm14 (predicted)	2	1042240	-1.88821	0.00237216
SPBC337.08c	II	1044271	1046642	-	ubi4	gene	ubiquitin	2	1044386	0.201764	0.531539
SPBC337.09	II	1047238	1048402	+	erg28	gene	Erg28 protein (predicted)	2	1048340	-0.241508	0.354536
SPBC337.10c	II	1047833	1049923	-	SPBC337.10c	gene	anamorsin family protein involved in iron-sulfur cluster assembly (predicted)	3	1048464	0.0459057	0.957423
SPBC337.14	II	1055529	1056502	+	rpb4	gene	DNA-directed RNA polymerase II complex subunit Rpb4	2	1056388	-0.981255	2.20963e-30
SPBC342.04	II	4208067	4209901	+	rpn1301	gene	19S proteasome regulatory subunit Rpn13a	3	4209332	-0.441538	2.3691e-12
SPBC354.01	II	543359	544836	+	gtp1	gene	GTP binding protein Gtp1 (predicted)	2	544751	-1.6086	0.00188141
SPBC354.06	II	554749	557248	+	mrps16	gene	mitochondrial ribosomal protein subunit S16 (predicted)	2	555950	-0.593231	1.43819e-16
SPBC354.07c	II	557827	560416	-	SPBC354.07c	gene	oxysterol binding protein (predicted)	4	559904	-0.870584	0.00682843
SPBC354.10	II	570905	574320	+	def1	gene	RNAPII degradation factor Def1 (predicted)	3	574129	-1.80032	4.92301e-16
SPBC354.13	II	581098	583861	+	rga6	gene	Rho-type GTPase activating protein Rga6 (predicted)	2	583702	-0.475489	0.00826718
SPBC354.14c	II	583608	586015	-	vac8	gene	vacuolar protein Vac8 (predicted)	2	583680	0.574108	0.217967
SPBC359.01	II	104609	107221	+	SPBC359.01	gene	amino acid transmembrane transporter (predicted)	3	104929	-1.52117	0.15668
SPBC359.03c	II	111007	113472	-	aat1	gene	amino acid transmembrane transporter Aat1	3	112688	-0.245771	0.0178202
SPBC36.02c	II	836908	841625	-	SPBC36.02c	gene	spermidine family transmembrane transporter (predicted)	3	841428	0.726455	9.14328e-05
SPBC36.04	II	847930	849485	+	cys11	gene	cysteine synthase	2	849340	-1.39388	2.40271e-06
SPBC36.08c	II	853526	858442	-	cog2	gene	Golgi transport complex subunit Cog2 (predicted)	4	857510	-0.0988985	0.354536
SPBC36.10	II	860717	862422	+	SPBC36.10	gene	mitochondrial intermembrane space protein%3B involved in phospholipid metabolism (predicted)	4	861257	0.273096	0.712783
SPBC365.01	II	2499539	2501351	+	crs103	gene	sec14 cytosolic factor family (predicted)	3	2501181	0.00919963	0.985572
SPBC365.02c	II	2501202	2502688	-	cox10	gene	protoheme IX farnesyltransferase (predicted)	3	2501314	-0.07902	0.903621
SPBC365.06	II	2506815	2510260	+	pmt3	gene	SUMO	4	2508250	-0.480526	9.08924e-12
SPBC365.08c	II	2509332	2510505	-	der1	gene	Der1-like (degradation in the ER) family (predicted)	2	2509503	0.34458	0.523997
SPBC365.11	II	2515189	2516757	+	SPBC365.11	gene	GRIP domain protein (predicted)	2	2516118	0.591022	3.73235e-06
SPBC365.12c	II	2516125	2518792	-	ish1	gene	LEA domain protein	2	2518347	1.58413	5.60695e-37
SPBC365.13c	II	2518726	2521126	-	hba1	gene	Ran GTPase binding protein Hba1	4	2519367	-0.229727	5.85657e-05
SPBC365.15	II	2523969	2527134	+	alp4	gene	gamma tubulin complex Spc97/GCP2 subunit Alp4	3	2525392	-1.0242	7.95786e-86
SPBC365.20c	II	2494114	2497857	-	pnc1	gene	nicotinamidase Pnc1 (predicted)	3	2497597	0.991053	1.11786e-05
SPBC36B7.07	II	2393535	2395530	+	tlg1	gene	SNARE Tlg1 (predicted)	2	2394654	0.156929	0.184531
SPBC36B7.08c	II	2393472	2395636	-	SPBC36B7.08c	gene	nucleosome assembly protein (predicted)	2	2394429	-0.207774	0.120595
SPBC36B7.09	II	2395941	2401552	+	gcn2	gene	eIF2 alpha kinase Gcn2	3	2396634	-1.28395	0.0460888
SPBC3B8.02	II	3393904	3396524	-	php5	gene	CCAAT-binding factor complex subunit Php5	4	3395940	-0.496373	0.158351
SPBC3B8.03	II	3391684	3393331	-	SPBC3B8.03	gene	saccharopine dehydrogenase (predicted)	3	3393070	-0.728952	1.64586e-26
SPBC3B8.06	II	3383266	3385721	-	SPBC3B8.06	gene	conserved fungal protein	2	3385091	-0.164929	2.69276e-06
SPBC3B8.07c	II	3380787	3383137	+	dsd1	gene	dihydroceramide delta-4 desaturase	2	3381785	0.31933	2.64167e-08
SPBC3B9.01	II	3990414	3991685	+	fes1	gene	Hsp70 nucleotide exchange factor Fes1 (predicted)	2	3991619	-2.28021	5.30097e-06
SPBC3B9.04	II	3995407	3996594	+	oms1	gene	mitochondrial methyltransferase Oms1 (predicted)	3	3996255	0.241463	0.0944039
SPBC3B9.05	II	3997584	3998531	+	hot15	gene	helper of TIM Hot15 (predicted)	2	3998315	-0.0733726	0.536919
SPBC3B9.10	II	4004858	4006201	+	vti1	gene	SNARE Vti1 (predicted)	2	4006054	-0.742148	1.39536e-20
SPBC3B9.11c	II	4006607	4008054	-	ctf1	gene	mRNA cleavage and polyadenylation specificity factor complex subunit Ctf1	2	4006807	0.0126456	0.890691
SPBC3B9.17	II	4020198	4021107	+	isa2	gene	iron-sulfur protein Isa2	2	4021033	-2.24754	0.0151328
SPBC3B9.19	II	4022474	4023772	+	mge1	gene	mitochondrial GrpE domain chaperone protein (predicted)	2	4023605	-0.716786	0.00405428
SPBC3B9.22c	II	4005063	4006493	-	dad4	gene	DASH complex subunit Dad4	3	4005856	0.110468	0.305207
SPBC3D6.02	II	1268479	1271559	+	but2	gene	But2 family protein But2	3	1271405	-0.304525	0.732409
SPBC3D6.08c	II	1284338	1285133	-	lsm1	gene	mRNA decapping complex subunit (predicted)	2	1284436	-0.322414	0.0355215
SPBC3D6.10	II	1287406	1290094	+	apn2	gene	AP-endonuclease Apn2	2	1289547	-0.498721	0.000872708
SPBC3D6.13c	II	1293360	1296034	-	pdi3	gene	ER associated protein disulfide isomerase Pdi3	2	1293441	-0.162401	0.839099
SPBC3E7.01	II	2651580	2659459	-	fab1	gene	1-phosphatidylinositol-3-phosphate 5-kinase Fab1	3	2653499	-0.181044	0.285108
SPBC3E7.05c	II	2665294	2667478	-	SPBC3E7.05c	gene	human mitofilin ortholog (predicted)	3	2666961	0.418333	0.126141
SPBC3E7.10	II	2678672	2680283	+	fma1	gene	methionine aminopeptidase Fma1 (predicted)	2	2680226	-0.25653	0.625183
SPBC3E7.11c	II	2680226	2681786	-	SPBC3E7.11c	gene	DNAJ protein Caj1/Djp1-type (predicted)	3	2680390	0.502594	0.391664
SPBC3E7.14	II	2685614	2686887	+	smf1	gene	Sm snRNP core protein Smf1	4	2685833	0.233513	0.0589005
SPBC3E7.15c	II	2684885	2688168	-	lac1	gene	sphingosine N-acyltransferase Lac1	4	2686583	-0.134739	0.046167
SPBC3F6.01c	II	4184599	4187022	-	SPBC3F6.01c	gene	serine/threonine protein phosphatase (predicted)	2	4185157	-1.25949	1.51411e-37
SPBC3F6.04c	II	4191453	4194222	-	nop14	gene	U3 snoRNP protein Nop14 (predicted)	2	4191523	0.791687	0.30315
SPBC3H7.01	II	1889972	1891820	-	spo14	gene	GDP/GTP exchange factor WD repeat protein Spo14	3	1890897	-0.534463	4.04117e-08
SPBC3H7.03c	II	1879006	1884199	+	SPBC3H7.03c	gene	2-oxoglutarate dehydrogenase (lipoamide) (e1 component of oxoglutarate dehydrogenase complex) (predicted)	4	1879553	-0.812707	0.217213
SPBC3H7.04	II	1875654	1876846	-	SPBC3H7.04	gene	supeoxide dismutase mitochondrial ribosomal protein subunit (predicted)	2	1875724	1.5326	0.00116192
SPBC3H7.05c	II	1873513	1875657	+	SPBC3H7.05c	gene	mitochondrial Membrane Bound O-Acyl Transferase (MBOAT) family	2	1874169	0.321041	5.98683e-08
SPBC3H7.07c	II	1870281	1871749	+	ser2	gene	phosphoserine phosphatase Ser2 (predicted)	2	1871676	0.719621	0.100718
SPBC3H7.11	II	1863284	1864186	-	abp140	gene	actin binding methyltransferase Abp140 (predicted)	2	1863386	0.642442	0.0202511
SPBC3H7.12	II	1861541	1863142	-	rav2	gene	RAVE complex subunit Rav2	3	1861896	-0.164283	0.200164
SPBC3H7.13	II	1859004	1861332	-	far10	gene	SIP/FAR complex FHA domain subunit Far10/Csc1	5	1860063	-1.84413	2.71734e-10
SPBC4.06	II	1195987	1197756	+	SPBC4.06	gene	acid phosphatase (predicted)	5	1197374	0.133211	0.598642
SPBC4.07c	II	1197778	1199431	-	rpt2	gene	19S proteasome regulatory subunit Rpt2	2	1197838	-1.99758	2.44522e-05
SPBC405.01	II	3140566	3143304	+	ade1	gene	phosphoribosylamine-glycine ligase/phosphoribosylformylglycinamidine cyclo-ligase	2	3143193	-1.395	0.0410413
SPBC405.03c	II	3145383	3146892	-	SPBC405.03c	gene	transmembrane transporter (predicted)	3	3146489	-0.63743	0.462413
SPBC405.05	II	3148510	3149656	+	atg16	gene	autophagy protein Atg16	2	3149287	-0.834282	0.00232073
SPBC405.06	II	3150474	3152864	+	xdj1	gene	DNAJ protein Xdj1 (predicted)	4	3152116	-0.148994	0.523094
SPBC405.07	II	3153441	3154041	+	rpl3602	gene	60S ribosomal protein L36	2	3153913	-1.23861	4.32952e-22
SPBC409.03	II	1137901	1139030	+	swi5	gene	Swi5 protein	3	1138274	-0.448547	0.172668
SPBC409.06	II	1142122	1143522	+	uch2	gene	ubiquitin C-terminal hydrolase Uch2	2	1143440	-0.466097	0.504683
SPBC409.07c	II	1143731	1146633	-	wis1	gene	MAP kinase kinase Wis1	3	1143867	0.105683	0.368352
SPBC409.08	II	1151272	1154300	+	SPBC409.08	gene	spermine family transmembrane transporter (predicted)	2	1154134	-0.516874	0.0133142
SPBC409.10	II	1157104	1158424	+	ade7	gene	phosphoribosylamidoimidazolesuccinocarboxamide synthase SAICAR synthetase Ade7	3	1158095	-0.537446	2.08205e-07
SPBC409.11	II	1158533	1160295	+	meu18	gene	Schizosaccharomyces specific protein Meu18	3	1158648	1.12045	1.26642e-20
SPBC409.13	II	1165419	1166729	+	rib4	gene	67-dimethyl-8-ribityllumazine synthase	5	1166299	-1.37713	5.83081e-09
SPBC409.14c	II	1166520	1167359	-	mrps17	gene	mitochondrial ribosomal protein subunit S17 (predicted)	5	1166904	-1.2287	0.0618639
SPBC409.18	II	1171492	1172644	+	SPBC409.18	gene	phosphatidic acid phosphatase (predicted)	2	1172552	-0.572733	0.000302183
SPBC409.19c	II	1171307	1174224	-	SPBC409.19c	gene	metaxin (predicted)	3	1172653	-0.034506	0.640374
SPBC428.02c	II	442344	443980	-	eca39	gene	branched chain amino acid aminotransferase Eca39	4	442527	-1.20788	4.18661e-15
SPBC428.03c	II	445324	447177	-	pho4	gene	thiamine-repressible acid phosphatase Pho4	2	445387	0.249213	0.0707907
SPBC428.05c	II	449440	451091	-	arg12	gene	argininosuccinate synthase Arg12	2	449733	-1.16167	2.08159e-18
SPBC428.10	II	460831	464017	+	SPBC428.10	gene	Schizosaccharomyces pombe specific protein	2	462533	0.32466	1.88252e-08
SPBC428.11	II	465475	467247	+	met17	gene	homocysteine synthase Met17	2	467155	-2.90294	2.508e-30
SPBC428.14	II	469369	472140	+	SPBC428.14	gene	1-acylglycerol-3-phosphate acyltransferase (predicted)	3	471814	0.0218453	0.833826
SPBC428.16c	II	473670	474573	-	rhb1	gene	Rheb GTPase Rhb1	3	474506	0.377307	0.048338
SPBC428.20c	II	480948	483826	-	alp6	gene	gamma tubulin complex Spc98/GCP3 subunit Alp6	2	481050	0.0437742	0.974387
SPBC4B4.02c	II	3412999	3415299	-	nca2	gene	mitochondrial protein Nca2 (predicted)	3	3413275	-0.758424	0.0208132
SPBC4B4.04	II	3418840	3421189	+	eif21	gene	translation initiation factor eIF2A (predicted)	2	3421128	-0.684836	0.048939
SPBC4B4.05	II	3421290	3421966	+	smg1	gene	Sm snRNP core protein Smg1	4	3421471	-1.05571	3.188e-06
SPBC4B4.06	II	3422377	3424422	+	vps25	gene	ESCRT II complex subunit Vps25	2	3423795	-0.254363	0.28691
SPBC4B4.07c	II	3423222	3424668	-	usp102	gene	U1 snRNP-associated protein Usp102	2	3424067	0.646515	1.12153e-14
SPBC4B4.08	II	3427180	3429424	+	ght2	gene	hexose transmembrane transporter Ght2	2	3427540	0.445913	6.20176e-40
SPBC4B4.09	II	3429718	3432178	+	usp105	gene	U1 snRNP-associated protein Usp105	4	3431170	-0.103182	0.722698
SPBC4B4.10c	II	3432104	3433533	-	atg5	gene	autophagy associated protein Atg5	3	3432341	0.14001	0.661794
SPBC4B4.11	II	3433534	3437508	+	SPBC4B4.11	gene	conserved fungal protein	5	3434150	-0.920609	1.37041e-07
SPBC4C3.05c	II	3127776	3133199	+	nuc1	gene	DNA-directed RNA polymerase I complex large subunit Nuc1	2	3129270	-0.0997603	0.00715862
SPBC4C3.07	II	3122650	3123969	-	eif6	gene	translation initiation factor eIF3f	2	3122762	-0.604179	1.8388e-09
SPBC4C3.08	II	3120771	3122439	-	mug136	gene	acetylglucosaminyltransferase (predicted)	3	3121113	0.930522	0.622408
SPBC4C3.09	II	3118837	3120548	-	SPBC4C3.09	gene	acetylglucosaminyltransferase (predicted)	2	3119169	-0.641599	5.83517e-16
SPBC4C3.12	II	3133220	3136116	-	sep1	gene	forkhead transcription factor Sep1	2	3134592	0.337305	2.11512e-11
SPBC4F6.04	II	2690601	2691722	+	rpl2502	gene	60S ribosomal protein L25 (predicted)	3	2691564	-0.562359	0.234482
SPBC4F6.08c	II	2700735	2701592	-	mrpl39	gene	mitochondrial ribosomal protein subunit L39 (predicted)	2	2700915	-0.36436	0.00111925
SPBC4F6.10	II	2707735	2711825	+	vps901	gene	guanyl-nucleotide exchange factor Vps901 (predicted)	4	2709829	1.16852	0.362069
SPBC4F6.16c	II	2720540	2722662	-	ero11	gene	ER oxidoreductin Ero1a	3	2720981	0.503823	2.45819e-17
SPBC4F6.18c	II	2726357	2727959	-	arf1	gene	ADP-ribosylation factor Arf family Arf1	2	2727226	-0.418965	1.4581e-99
SPBC530.01	II	784303	787145	+	gyp1	gene	GTPase activating protein Gyp1 (predicted)	3	786819	-0.551257	0.00245106
SPBC530.02	II	787678	789529	+	SPBC530.02	gene	transmembrane transporter (predicted)	2	787799	-0.904275	6.89568e-06
SPBC530.07c	II	804139	805686	-	SPBC530.07c	gene	TENA/THI family protein	3	804334	-1.95709	1.39876e-05
SPBC530.08	II	806064	809444	+	SPBC530.08	gene	membrane-tethered transcription factor (predicted)	3	806455	-1.96417	3.02554e-05
SPBC530.10c	II	811060	812897	-	anc1	gene	mitochondrial adenine nucleotide carrier Anc1	3	812478	0.747337	0.00144091
SPBC530.11c	II	814378	819357	-	SPBC530.11c	gene	transcription factor zf-fungal binuclear cluster type (predicted)	3	815699	0.316116	0.000762342
SPBC530.12c	II	820804	823260	-	pdf1	gene	palmitoyl protein thioesterase/ dolichol pyrophosphate phosphatase fusion protein Pdf1	2	820882	-0.265247	0.565458
SPBC530.14c	II	824805	827995	-	dsk1	gene	SR protein-specific kinase Dsk1	3	826124	0.0429603	0.83582
SPBC530.15c	II	828602	832553	-	SPBC530.15c	gene	spermidine family transmembrane transporter (predicted)	4	831486	-1.45791	2.37243e-17
SPBC543.02c	II	4300746	4302738	-	SPBC543.02c	gene	DNAJ/TPR domain protein DNAJC7 family	3	4300980	-0.741728	0.311849
SPBC543.09	II	4315809	4318869	+	yta12	gene	mitochondrial m-AAA protease Yta12 (predicted)	2	4318668	0.555741	4.39621e-08
SPBC543.10	II	4318850	4320442	+	get1	gene	GET complex subunit Get1 (predicted)	5	4319661	-0.591402	7.44758e-06
SPBC557.04	II	2491803	2495218	+	ppk29	gene	Ark1/Prk1 family protein kinase Ppk29	3	2494829	-1.33509	9.51884e-23
SPBC56F2.02	II	4123056	4123804	-	rpl1901	gene	60S ribosomal protein L19	2	4123115	Inf	0.999936
SPBC56F2.09c	II	4094158	4096292	+	arg5	gene	arginine specific carbamoyl-phosphate synthase subunit Arg5 (predicted)	3	4095973	-1.30924	9.4987e-15
SPBC56F2.12	II	4086673	4088191	-	ilv5	gene	acetohydroxyacid reductoisomerase (predicted)	3	4086843	-1.9055	8.13836e-12
SPBC577.04	II	756549	758027	+	SPBC577.04	gene	human THOC5 ortholog (predicted)	2	757507	-1.65954	1.67961e-08
SPBC577.06c	II	758321	764577	-	stt4	gene	1-phosphatidylinositol 4-kinase Stt4 (predicted)	2	758869	-0.0677485	0.160858
SPBC577.10	II	769641	770937	+	pre4	gene	20S proteasome complex subunit beta 7 Pre4 (predicted)	2	770725	-0.364236	0.0180927
SPBC577.11	II	771284	773342	+	SPBC577.11	gene	DUF3074 family protein	2	772764	-1.51146	3.54571e-70
SPBC577.12	II	773121	775489	+	dph6	gene	diphthamide synthetase Dph6 (predicted)	2	773342	0.752794	6.38413e-17
SPBC577.15c	II	780599	782579	-	sim3	gene	NASP family CENP-A chaperone	3	780890	-0.57073	0.00547247
SPBC582.03	II	420076	423276	+	cdc13	gene	G2/M B-type cyclin Cdc13	3	422935	-0.689383	0.0401775
SPBC582.07c	II	430393	431802	-	rpn7	gene	19S proteasome regulatory subunit Rpn7	2	430509	-1.26059	0.0473281
SPBC609.02	II	3161728	3162941	+	ptn1	gene	phosphatidylinositol-345-trisphosphate3-phosphatase Ptn1	2	3161827	0.610788	0.0536765
SPBC609.04	II	3166119	3168485	+	caf5	gene	spermine family transmembrane transporter Caf5	2	3166187	2.40538	3.79727e-14
SPBC609.05	II	3169409	3171345	+	pob3	gene	FACT complex subunit Pob3	2	3171232	-1.27639	2.57872e-17
SPBC646.04	II	928847	931046	+	pla1	gene	poly(A) polymerase Pla1	2	930953	-0.0433514	0.942356
SPBC646.07c	II	934372	935686	-	tsc13	gene	enoyl reductase (predicted)	2	934569	-0.252866	0.000229586
SPBC646.08c	II	936013	938201	-	SPBC646.08c	gene	oxysterol binding protein (predicted)	2	936105	-1.41991	0.00551829
SPBC649.03	II	536652	538069	+	rhp14	gene	XP-A family homolog Rhp14	3	537760	-1.53268	5.88694e-05
SPBC651.03c	II	1241431	1243207	-	gyp10	gene	GTPase activating protein Gyp10	3	1241763	-1.00644	0.00594254
SPBC651.05c	II	1245920	1247116	-	dot2	gene	ESCRT II complex subunit Dot2	2	1245985	-1.32624	0.0781273
SPBC651.07	II	1248596	1249996	+	SPBC651.07	gene	Schizosaccharomyces specific protein	4	1248959	-0.100151	0.803911
SPBC651.12c	II	1260914	1262364	-	dbl7	gene	Schizosaccharomyces specific protein double strand break localizing Dbl7	2	1262279	0.755955	0.0169987
SPBC660.05	II	202257	203623	+	SPBC660.05	gene	WW domain containing conserved fungal protein	3	203264	-0.72041	0.503937
SPBC660.06	II	204405	205721	+	SPBC660.06	gene	WW domain containing conserved fungal protein	2	205582	-1.40745	1.27335e-06
SPBC660.07	II	206580	209641	+	ntp1	gene	alphaalpha-trehalase Ntp1	4	208542	-0.986155	0.000277196
SPBC660.11	II	215127	216901	+	tcg1	gene	single-stranded telomeric binding protein Tgc1	3	216700	-1.98769	8.90722e-05
SPBC660.12c	II	215522	218682	-	egt2	gene	Ergothioneine biosynthesis protein Egt2	5	218298	0.196712	0.093565
SPBC660.15	II	224297	228689	+	SPBC660.15	gene	mRNA cleavage factor complex subunit (predicted)	4	225284	-0.00802513	0.878214
SPBC660.16	II	230269	233218	+	SPBC660.16	gene	phosphogluconate dehydrogenase decarboxylating	3	231399	2.21291	0
SPBC660.17c	II	233267	234309	-	SPBC660.17c	gene	Schizosaccharomyces specific protein	3	234087	-0.199143	0.0376716
SPBC685.06	II	2778868	2779942	+	rps001	gene	40S ribosomal protein S0A (p40)	2	2779879	0.625583	0.465859
SPBC685.07c	II	2780053	2780778	-	rpl2701	gene	60S ribosomal protein L27	2	2780156	0.00186715	0.993549
SPBC691.01	II	1420381	1421900	+	pfa5	gene	vacuolar membrane palmitoyltransferase Pfa5 (predicted)	2	1421792	-0.216104	0.28695
SPBC691.02c	II	1420525	1424023	-	drp1	gene	RINT1 family protein (predicted)	4	1423127	-0.0781068	0.493354
SPBC691.04	II	1428700	1430679	+	mss116	gene	mitochondrial ATP-dependent RNA helicase Mss116 (predicted)	2	1430539	0.276919	0.326612
SPBC691.05c	II	1430519	1432984	-	SPBC691.05c	gene	transmembrane transporter (predicted)	3	1432636	-1.21537	0.000775861
SPBC6B1.02	II	2627271	2630878	+	ppk30	gene	Ark1/Prk1 family protein kinase Ppk30	3	2630739	0.956931	0.472098
SPBC6B1.05c	II	2634227	2636702	-	atg7	gene	E1 Atg8 and Atg12 E1 activating enzyme Atg7 (predicted)	2	2635937	0.225739	0.0155602
SPBC6B1.06c	II	2637329	2640099	-	ubp14	gene	ubiquitin C-terminal hydrolase Ubp14	2	2637502	-0.441857	0.0302171
SPBC6B1.10	II	2651044	2659395	+	prp17	gene	splicing factor Prp17	2	2654029	0.204235	0.000298423
SPBC713.02c	II	866271	870314	-	ubp15	gene	ubiquitin C-terminal hydrolase Ubp15	2	866526	-0.756527	2.99058e-05
SPBC713.03	II	871169	873408	+	SPBC713.03	gene	mitochondrial D-lactate dehydrogenase cytochrome (predicted)	2	873354	-2.4014	6.31402e-06
SPBC713.05	II	876116	877468	+	SPBC713.05	gene	WD repeat protein human MAPK organizer 1 (MORG1) family (predicted)	2	876185	1.97005	1.62138e-06
SPBC713.06	II	877402	882319	+	adl1	gene	DNA ligase (predicted)	3	880180	-0.234859	0.000375668
SPBC713.07c	II	878397	882180	-	SPBC713.07c	gene	vacuolar polyphosphatase (predicted)	4	881652	-1.46907	3.43103e-49
SPBC713.08	II	882253	883915	+	mim1	gene	mitochondrial TOM complex assembly protein Mim1 (predicted)	4	883051	-1.9774	5.83517e-16
SPBC713.09	II	884900	886313	+	SPBC713.09	gene	Schizosaccharomyces specific protein	2	886223	-1.45668	1.75382e-13
SPBC725.01	II	1200564	1203137	+	SPBC725.01	gene	aspartate aminotransferase (predicted)	4	1202165	0.915384	4.47509e-75
SPBC725.02	II	1203084	1206773	+	mpr1	gene	histidine-containing response regulator phosphotransferase Mpr1	5	1203241	-0.868017	7.8425e-41
SPBC725.04	II	1208655	1210856	+	hac1	gene	2-hydroxyacyl-CoA lyase Hac1 (predicted)	2	1210404	0.211334	0.0237911
SPBC725.07	II	1216692	1219244	+	pex5	gene	peroxisomal targeting signal receptor Pex5	3	1217787	-1.1587	0.00358933
SPBC725.09c	II	1221744	1223295	-	hob3	gene	BAR adaptor protein Hob3	2	1221832	-1.74382	0.00349068
SPBC725.11c	II	1224943	1227026	-	php2	gene	CCAAT-binding factor complex subunit Php2	2	1225465	-0.426185	8.33304e-19
SPBC725.13c	II	1228148	1229239	-	psf2	gene	GINS complex subunit Psf2	2	1228360	-0.0567114	0.836721
SPBC725.15	II	1231041	1232358	+	ura5	gene	orotate phosphoribosyltransferase Ura5	3	1231870	-0.705935	0.0261781
SPBC776.02c	II	3173165	3175376	-	dis2	gene	serine/threonine protein phosphatase PP1 subfamily Dis2	2	3173533	-0.805115	7.5553e-34
SPBC776.04	II	3178560	3181338	+	sec2302	gene	COPII cargo receptor subunit Sec23b (predicted)	2	3181202	0.00676923	0.980155
SPBC776.05	II	3181709	3183754	+	SPBC776.05	gene	transmembrane transporter (predicted)	3	3183580	-0.0624788	0.878658
SPBC776.08c	II	3187472	3191140	-	utp22	gene	small-subunit processome UTP-C complex subunit Utp22 (predicted)	2	3189459	-0.415195	2.71242e-19
SPBC776.09	II	3191319	3193807	+	ste13	gene	ATP-dependent RNA helicase Ste13	3	3191436	0.173046	0.531039
SPBC776.10c	II	3193253	3195791	-	cog6	gene	Golgi transport complex peripheral subunit Cog6 (predicted)	3	3194355	0.797623	1.46109e-17
SPBC776.11	II	3196404	3197059	+	rpl2801	gene	60S ribosomal protein L27/L28	2	3196985	-1.92059	0.0306853
SPBC776.13	II	3200081	3203986	+	cnd1	gene	condensin complex non-SMC subunit Cnd1	2	3203910	-1.72208	0.000419236
SPBC776.15c	II	3206576	3208717	-	kgd2	gene	dihydrolipoamide S-succinyltransferase e2 component of oxoglutarate dehydrogenase complex Kdg2 (predicted)	3	3206793	-0.458202	0.0972837
SPBC776.17	II	3211305	3212274	+	rrp7	gene	rRNA processing protein Rrp7 (predicted)	2	3212143	-0.213416	0.507335
SPBC776.18c	II	3211191	3213737	-	pmh1	gene	transcription factor TFIIK complex complex ubiquitin-protein ligase E3 subunit Pmh1	3	3212235	-1.57716	0.153345
SPBC800.09	II	267459	269408	+	sum2	gene	G2/M transition checkpoint protein Sum2	2	269143	-0.612128	2.02011e-43
SPBC800.12c	II	277941	279285	-	SPBC800.12c	gene	ubiquitin family protein (predicted)	4	278243	-1.74491	1.05615e-17
SPBC83.01	II	1510190	1513963	+	ucp8	gene	UBA/EH/EF hand domain protein Ucp8	2	1513403	0.0662363	0.583518
SPBC83.05	II	1517508	1520101	+	SPBC83.05	gene	mitochondrial RNA-binding protein (predicted)	2	1517574	2.61508	9.36153e-26
SPBC83.08	II	1523927	1525726	+	rvb2	gene	AAA family ATPase Rvb2	2	1525562	-0.420968	0.324608
SPBC83.11	II	1529062	1531442	+	pet2	gene	phosphoenolpyruvate transmembrane transporter Pet2	2	1531220	-0.612894	4.25004e-06
SPBC83.12	II	1531635	1532788	+	SPBC83.12	gene	Schizosaccharomyces pombe specific protein	2	1532309	0.00442893	0.982568
SPBC83.14c	II	1534421	1536292	-	rfc5	gene	DNA replication factor C complex subunit Rfc5 (predicted)	3	1535784	-0.930322	9.63799e-22
SPBC83.16c	II	1538636	1541448	-	SPBC83.16c	gene	conserved eukaryotic protein	2	1538710	-0.240242	0.6705
SPBC83.17	II	1542503	1543222	+	SPBC83.17	gene	transcriptional coactivator multiprotein bridging factor Mbf1 (predicted)	2	1543153	-1.61621	1.25127e-11
SPBC839.02	II	597310	599334	+	SPBC839.02	gene	arrestin Aly1 related implicated in endocytosis	3	597524	2.7864	0.00507058
SPBC839.05c	II	603508	604436	-	rps1701	gene	40S ribosomal protein S17 (predicted)	2	603674	-0.635864	0.0871516
SPBC839.08c	II	613331	616647	-	its8	gene	pig-N (predicted)	2	613401	-1.98323	7.40512e-07
SPBC839.10	II	618349	620884	+	usp107	gene	U1 snRNP-associated protein Usp107	2	620592	-1.94362	5.92046e-17
SPBC887.02	II	3541021	3546032	+	SPBC887.02	gene	ClC chloride channel (predicted)	2	3543812	0.0697473	0.472168
SPBC887.12	II	3561654	3565982	+	SPBC887.12	gene	P-type ATPase (predicted)	2	3565797	0.825484	0.00143819
SPBC887.15c	II	3570849	3572677	-	sur2	gene	sphingosine hydroxylase Sur2	2	3571174	-1.49603	3.48172e-114
SPBC887.17	II	3575420	3578114	+	SPBC887.17	gene	transmembrane transporter (predicted)	2	3577947	-1.24541	0.000373941
SPBC887.22	II	3537089	3538112	+	new19	gene	signal peptidase complex subunit Spc1 (predicted)	3	3537271	0.696567	3.10978e-09
SPBC8D2.01	II	1358544	1361020	+	gsk31	gene	serine/threonine protein kinase Gsk31 (predicted)	2	1360607	-0.560358	4.69182e-05
SPBC8D2.02c	II	1360989	1363295	-	vps68	gene	vacuolar sorting protein Vps68 (predicted)	3	1362592	0.161071	0.421402
SPBC8D2.06	II	1369014	1372569	+	irs1	gene	cytoplasmic isoleucine-tRNA ligase Irs1 (predicted)	2	1372465	-0.375024	0.427148
SPBC8D2.11	II	1378386	1380215	+	SPBC8D2.11	gene	Schizosaccharomyces specific protein	3	1379629	-0.509418	0.143621
SPBC8D2.13	II	1382002	1385138	+	shq1	gene	box H/ACA snoRNP assembly protein Shq1 (predicted)	2	1383791	0.517406	7.56194e-09
SPBC8D2.15	II	1385496	1387679	+	lip5	gene	mitochondrial lipoic acid synthetase Lip5 (predicted)	2	1387613	-0.682126	0.272829
SPBC8D2.16c	II	1386312	1389186	-	SPBC8D2.16c	gene	DUF171 family protein	2	1387633	0.251974	0.0010144
SPBC8D2.17	II	1389535	1391667	+	gmh4	gene	alpha-12-galactosyltransferase (predicted)	5	1390144	0.819515	2.31461e-24
SPBC8D2.18c	II	1391439	1393012	-	SPBC8D2.18c	gene	adenosylhomocysteinase (predicted)	2	1391598	-0.43744	5.7187e-37
SPBC8D2.20c	II	1393345	1399676	-	sec31	gene	COPII-coated vesicle component Sec31 (predicted)	4	1395677	-2.43233	0.0117492
SPBC8E4.02c	II	4442574	4444191	+	SPBC8E4.02c	gene	Schizosaccharomyces pombe specific protein	3	4442715	3.51073	1.10495e-123
SPBC902.04	II	489823	492221	+	rmn1	gene	RNA-binding protein	2	491924	-0.544791	3.17812e-18
SPBC902.05c	II	491874	493812	-	idh2	gene	isocitrate dehydrogenase (NAD+) subunit 2	4	493321	1.38923	0.0259315
SPBC947.02	II	676633	679966	-	apl2	gene	AP-1 adaptor complex subunit beta subunit Apl2	2	677509	-0.613084	4.87366e-13
SPBC947.03c	II	676629	679324	+	naa38	gene	NatC N-acetyltransferase non-catalytic Sm-like domain subunit Naa38 (predicted)	2	678129	0.692463	5.91939e-23
SPBC947.04	II	669581	673842	-	pfl3	gene	cell surface glycoprotein (predicted) DIPSY family	2	673434	-0.975002	5.38023e-24
SPBC947.15c	II	641285	643906	+	nde1	gene	mitochondrial NADH dehydrogenase (ubiquinone) Nde1 (predicted)	3	643549	-2.57373	1.05835e-18
SPBC9B6.03	II	1817454	1819848	+	SPBC9B6.03	gene	zf-FYVE type zinc finger protein	2	1819778	-1.05764	0.255696
SPBC9B6.04c	II	1819756	1821476	-	tuf1	gene	mitochondrial translation elongation factor EF-Tu Tuf1	2	1819841	0.25268	0.429233
SPBC9B6.05c	II	1821460	1822754	-	lsm3	gene	U6 snRNP-associated protein Lsm3 (predicted)	2	1822088	-1.30748	1.39128e-142
SPBC9B6.07	II	1824518	1825623	+	nop52	gene	nucleolar protein Nop52 family Rrp1 (predicted)	2	1825518	0.0403416	0.956704
SPBC9B6.09c	II	1828456	1831060	-	mdl1	gene	mitochondrial peptide-transporting ATPase	2	1828561	-0.896321	0.0864515
SPBP16F5.02	II	1892961	1894408	+	mcs2	gene	TFIIH complex cyclin Mcs2	2	1894321	-1.39186	0.0039293
SPBP16F5.03c	II	1894350	1905532	-	tra1	gene	SAGA complex phosphatidylinositol pseudokinase Tra1	2	1903203	0.0123978	0.801684
SPBP16F5.04	II	1905712	1907025	+	ubc7	gene	ubiquitin conjugating enzyme E2 Ubc7/UbcP3	3	1906110	0.292429	0.0473281
SPBP16F5.05c	II	1907025	1907808	-	yar1	gene	ribosome biogenesis protein Yar1 (predicted)	2	1907216	0.0990775	0.635915
SPBP16F5.06	II	1907890	1909994	+	nop8	gene	ribosome biogenesis protein Nop8 (predicted)	3	1909825	-1.43768	0.0796538
SPBP16F5.08c	II	1911887	1914584	-	SPBP16F5.08c	gene	flavin dependent monooxygenase (predicted)	2	1911952	0.227638	0.60894
SPBP18G5.03	II	2403509	2405332	+	toc1	gene	Tor complex Tor2 interacting protein 1	2	2405086	-2.01284	6.50021e-12
SPBP19A11.01	II	2848335	2849481	+	gcv3	gene	glycine decarboxylase complex subunit H (predicted)	2	2849399	-0.564176	0.240213
SPBP19A11.03c	II	2851121	2854100	-	mts4	gene	19S proteasome regulatory subunit Mts4	2	2851220	-0.65401	0.00121042
SPBP19A11.04c	II	2854315	2861544	-	mor2	gene	morphogenesis protein Mor2	4	2859320	-1.79625	0.000246677
SPBP22H7.03	II	1436249	1437475	+	SPBP22H7.03	gene	beta-glucan synthesis-associated protein (predicted)	3	1437257	-0.665164	0.429742
SPBP22H7.04	II	1437967	1440557	+	SPBP22H7.04	gene	human TMEM186 ortholog	4	1440298	0.769144	0.490135
SPBP22H7.05c	II	1438542	1442780	-	abo2	gene	ATPase with bromodomain protein (predicted)	6	1442161	-0.851372	0.217602
SPBP22H7.06	II	1443883	1445931	+	SPBP22H7.06	gene	nicotinamide riboside kinase (predicted)	3	1444646	-0.386572	0.6037
SPBP22H7.07	II	1446022	1447735	+	prp5	gene	WD repeat protein Prp5	2	1447594	-0.499161	0.00766464
SPBP23A10.02	II	1999817	2001036	+	pkr1	gene	V-ATPase assembly factor Pkr1 (predicted)	2	2000464	-1.10871	9.58191e-11
SPBP23A10.03c	II	1999257	2000861	-	sdh7	gene	mitochondrial respiratory chain complex II assembly ACN9 family protein Sdh7 (predicted)	2	1999885	-0.206419	0.00562878
SPBP23A10.05	II	2003654	2005862	+	ssr4	gene	SWI/SNF and RSC complex subunit Ssr4	4	2005140	-0.879022	1.28634e-07
SPBP23A10.07	II	2008119	2011955	+	rpa2	gene	DNA-directed RNA polymerase I complex subunit Rpa2	2	2011846	-0.584236	0.244969
SPBP23A10.10	II	2016395	2018936	+	ppk32	gene	serine/threonine protein kinase Ppk32 (predicted)	2	2018831	0.808202	0.263598
SPBP23A10.11c	II	2018920	2021589	-	SPBP23A10.11c	gene	circularly permuted 13-beta-glucanase (predicted)	2	2018973	0.618607	0.60395
SPBP23A10.12	II	2023299	2025187	+	frg1	gene	FRG1 family protein involved in mRNA splicing (predicted)	2	2024406	-0.262276	0.0100729
SPBP23A10.14c	II	2028610	2031173	-	ell1	gene	RNA polymerase II transcription elongation factor SpELL	3	2029229	-0.54176	0.291049
SPBP23A10.15c	II	2032842	2034943	-	qcr1	gene	mitochondrial processing peptidase (MPP) complex beta subunit Qcr1 and respiratory chain complex III subunit (predicted)	2	2032902	0.733178	0.254184
SPBP23A10.17	II	2004089	2005875	-	SPBP23A10.17	gene	conserved fungal protein	2	2004229	-0.515154	0.601076
SPBP35G2.02	II	963900	968891	+	txc1	gene	proteasome interacting protein (predicted)	3	965064	-0.0807738	0.762695
SPBP35G2.05c	II	970607	972785	-	cki2	gene	serine/threonine protein kinase Cki2	3	970804	-0.791252	0.21815
SPBP35G2.07	II	976926	979390	+	ilv1	gene	acetolactate synthase catalytic subunit	2	979272	-1.89592	4.7178e-13
SPBP35G2.10	II	981944	986422	+	mit1	gene	SHREC complex ATP-dependent DNA helicase subunit Mit1	2	983432	-0.476247	3.0777e-18
SPBP35G2.14	II	992679	996435	+	SPBP35G2.14	gene	RNA-binding protein	2	996354	-1.13212	2.70832e-05
SPBP35G2.16c	II	961007	963780	-	ecl2	gene	extender of the chronological lifespan protein Ecl2	2	962033	-1.08917	1.16866e-214
SPBP4H10.04	II	2873842	2876109	+	ppb1	gene	calcium-dependent serine/threonine protein phosphatase calcineurin A catalytic subunit Ppb1	2	2876019	0.45787	0.517441
SPBP4H10.05c	II	2876070	2877566	-	spe2	gene	S-adenosylmethionine decarboxylase proenzyme Spe2	2	2876131	-1.17948	0.0263431
SPBP4H10.13	II	2897046	2897633	+	rps2302	gene	40S ribosomal protein S23 (predicted)	2	2897566	-0.84625	0.00671227
SPBP4H10.14c	II	2897776	2899670	-	SPBP4H10.14c	gene	Schizosaccharomyces specific protein	2	2897988	-1.03252	6.25817e-34
SPBP4H10.15	II	2902818	2906068	+	aco2	gene	aconitate hydratase/mitochondrial ribosomal protein subunit L21 fusion protein	5	2904097	0.141267	0.437888
SPBP4H10.17c	II	2907178	2908713	-	SPBP4H10.17c	gene	carboxyl methyl esterase (predicted)	2	2907355	-0.0549964	0.6705
SPBP4H10.21c	II	2913472	2914333	-	sld5	gene	GINS complex subunit Sld5	2	2913548	-2.80912	2.3546e-11
SPBP8B7.04	II	3638411	3640971	+	mug45	gene	Schizosaccharomyces specific protein Mug45	2	3639799	-0.0526619	0.694099
SPBP8B7.05c	II	3640904	3643081	-	nce103	gene	carbonic anhydrase (predicted)	2	3641071	-0.432725	8.77731e-13
SPBP8B7.09c	II	3647074	3650172	-	los1	gene	karyopherin exportin T Los1 (predicted)	2	3648452	-0.365656	1.1714e-16
SPBP8B7.10c	II	3650361	3651820	-	utp16	gene	U3 snoRNP-associated protein Utp16 (predicted)	2	3650508	-0.785051	0.152905
SPBP8B7.11	II	3652214	3654253	+	nxt3	gene	ubiquitin protease cofactor Glp1 (predicted)	2	3654148	-1.73877	0.00279731
SPBP8B7.15c	II	3659809	3662598	-	mpe1	gene	ubiquitin-protein ligase E3 RBBP6 family involved in mRNA cleavage (predicted)	2	3662323	-1.1094	9.11263e-282
SPBP8B7.21	II	3676896	3679661	+	ubp3	gene	ubiquitin C-terminal hydrolase Ubp3	3	3679495	-0.0402906	0.948289
SPBP8B7.22	II	3679604	3681133	+	erd2	gene	HDEL receptor (predicted)	2	3681057	-0.666593	0.40558
SPBP8B7.23	II	3681874	3684412	+	rnf10	gene	ubiquitin-protein ligase E3 implicated in transcription (predicted)	2	3684202	-0.489037	0.00800169
SPBP8B7.31	II	3698072	3699346	+	SPBP8B7.31	gene	acid phosphatase (predicted)	2	3699242	-0.401517	0.342676
SPBP8B7.32	II	3629876	3634113	+	SPBP8B7.32	gene	dubious	4	3633572	-2.54226	3.80028e-29
SPBPB10D8.01	II	80899	83357	+	SPBPB10D8.01	gene	cysteine transmembrane transporter (predicted)	2	83161	-1.77702	6.70531e-11
SPBPB21E7.09	II	75073	77625	+	SPBPB21E7.09	gene	L-asparaginase (predicted)	3	75539	0.13457	0.891383
SPBPB2B2.06c	II	4469018	4471207	-	SPBPB2B2.06c	gene	phosphoprotein phosphatase (predicted)	2	4469112	-1.48968	0.0599774
SPBPB2B2.09c	II	4478687	4480222	-	SPBPB2B2.09c	gene	2-dehydropantoate 2-reductase Pan5 (predicted)	3	4479028	-1.49158	1.29712e-10
SPBPB2B2.11	II	4483683	4487313	+	SPBPB2B2.11	gene	nucleotide-sugar 46-dehydratase (predicted)	3	4484362	2.23649	1.6161e-09
SPBPB2B2.12c	II	4484023	4487569	-	gal10	gene	UDP-glucose 4-epimerase/aldose 1-epimerase Gal10	3	4487352	1.074	2.06348e-08
SPBPB7E8.01	II	3491819	3496777	+	SPBPB7E8.01	gene	Schizosaccharomyces specific protein predicted GPI anchor	3	3496387	-0.609496	3.67109e-07
SPBPB8B6.05c	II	54322	55582	-	SPBPB8B6.05c	gene	L-asparaginase (predicted)	2	54452	-0.00515219	0.957423
SPBPJ4664.04	II	701799	705817	+	cop1	gene	coatomer alpha subunit Cop1 (predicted)	2	705719	-0.720745	0.0859293
SPBPJ4664.05	II	705788	707245	+	SPBPJ4664.05	gene	conserved fungal protein	3	706884	-0.95005	5.03348e-06
SPCC1020.05	III	774790	777899	-	SPCC1020.05	gene	phosphoprotein phosphatase involved in unfolded protein response (predicted)	4	776788	-0.35183	1.10228e-05
SPCC1020.06c	III	773329	774834	+	tal1	gene	transaldolase (predicted)	3	774717	-2.01511	1.33115e-30
SPCC1020.10	III	758368	762656	-	oca2	gene	serine/threonine protein kinase Oca2	3	758718	-0.962389	0.00852954
SPCC1020.11c	III	757330	758483	+	ecm6	gene	ER membrane protein complex subunit 6 (predicted)	2	758062	0.00775449	0.955396
SPCC1020.13c	III	752446	755292	+	SPCC1020.13c	gene	DDHD family phospholipase (predicted)	2	754091	-0.0951924	0.222035
SPCC10H11.01	III	519503	522897	+	prp11	gene	ATP-dependent RNA helicase Prp11	4	519742	-1.68236	2.6859e-12
SPCC1183.01	III	591763	595029	+	sec15	gene	exocyst complex subunit Sec15 (predicted)	3	594813	-0.658864	0.0224362
SPCC1183.03c	III	595451	597344	-	fxn1	gene	frataxin Fxn1	3	596328	-0.607819	3.01593e-09
SPCC1183.07	III	606262	611786	+	rrp5	gene	U3 snoRNP-associated protein Rrp5 (predicted)	2	611644	-0.888187	5.70853e-15
SPCC1183.08c	III	611797	612630	-	rpl101	gene	60S ribosomal protein L10a	2	611852	-0.753341	0.103569
SPCC1183.10	III	615398	617622	+	wtf10	gene	wtf element Wtf10	2	617071	0.3831	0.165498
SPCC1183.11	III	618889	623222	+	msy1	gene	MS calcium ion channel protein Msy1	4	619217	1.08558	6.20176e-40
SPCC11E10.01	III	1451701	1454632	+	SPCC11E10.01	gene	cystathionine beta-lyase (predicted)	2	1454541	-0.797537	0.490398
SPCC11E10.02c	III	1454541	1456141	-	gpi8	gene	pig-K	2	1454764	-0.938069	4.28527e-06
SPCC11E10.04	III	1457791	1459534	+	ppr6	gene	mitochondrial PPR repreat protein Ppr6	2	1459459	-1.13929	0.0396858
SPCC11E10.06c	III	1462986	1464422	-	elp4	gene	elongator complex subunit Elp4 (predicted)	3	1463140	-0.677643	0.0036953
SPCC11E10.08	III	1467695	1471912	+	rik1	gene	silencing protein Rik1	3	1468436	-0.225163	0.0917829
SPCC11E10.09c	III	1468210	1473908	-	SPCC11E10.09c	gene	alpha-amylase homolog (predicted)	2	1471363	0.25311	0.0164199
SPCC1223.03c	III	1840594	1843300	-	gut2	gene	glycerol-3-phosphate dehydrogenase Gut2 (predicted)	2	1840669	0.79499	0.0210839
SPCC1223.05c	III	1847423	1847943	-	rpl3702	gene	60S ribosomal protein L37 (predicted)	2	1847481	-1.23168	0.0079429
SPCC1223.10c	III	1860094	1862041	-	eaf1	gene	RNA polymerase II transcription elongation factor SpEAF	2	1860521	-1.0077	2.20943e-05
SPCC1223.13	III	1870438	1875842	+	cbf12	gene	CBF1/Su(H)/LAG-1 family transcription factor Cbf12	5	1871865	-0.290761	0.0923321
SPCC1235.01	III	174097	176473	+	SPCC1235.01	gene	Schizosaccharomyces specific protein	2	176375	-0.36662	0.6705
SPCC1235.06	III	189068	190401	+	sif1	gene	Sad1 interacting factor 1	3	190146	-1.57483	2.8289e-05
SPCC1235.10c	III	196513	199449	-	sec6	gene	exocyst complex subunit Sec6	2	196576	-1.50512	0.0534597
SPCC1235.11	III	200020	201625	+	mpc1	gene	mitochondrial pyruvate transmembrane transporter subunit Mpc1 (predicted)	2	201399	-0.991435	5.32371e-24
SPCC1235.14	III	212160	214376	+	ght5	gene	hexose transmembrane transporter Ght5	3	212226	0.180716	0.100349
SPCC1235.15	III	215297	217099	+	dga1	gene	diacylglycerol O-acyltransferase Dga1	2	216938	0.216417	0.171208
SPCC1235.17	III	207225	211270	-	SPCC1235.17	gene	dubious	3	208469	-1.15368	0.0418976
SPCC1259.02c	III	1034065	1037848	-	erm1	gene	Endoplasmic Reticulum metallopeptidase Erm1 (predicted)	2	1034190	-0.382766	0.0827683
SPCC1259.04	III	1041344	1042150	+	iec3	gene	Ino80 complex subunit Iec3	3	1041988	-1.17355	0.0211921
SPCC1259.05c	III	1042384	1043131	-	cox9	gene	cytochrome c oxidase subunit VIIa (predicted)	3	1042541	-2.11115	9.89066e-05
SPCC1259.07	III	1045458	1047457	+	rxt3	gene	transcriptional regulatory protein Rxt3	3	1046977	0.0737331	0.769576
SPCC1259.08	III	1047664	1050064	+	SPCC1259.08	gene	conserved fungal protein DUF2457 family	2	1049850	-1.01038	2.97132e-16
SPCC1259.13	III	1059799	1064443	+	chk1	gene	Chk1 protein kinase	5	1062194	-0.306915	0.000173424
SPCC1259.16	III	1043624	1045331	-	SPCC1259.16	gene	Schizosaccharomyces specific protein	3	1043930	-0.80225	0.186846
SPCC126.03	III	2120626	2122630	+	pus1	gene	tRNA pseudouridine synthase Lsp1	2	2122563	-0.343492	0.0319954
SPCC126.05c	III	2124133	2125769	-	mrpl17	gene	mitochondrial ribosomal protein subunit L17 (predicted)	2	2124407	-0.440609	1.66873e-10
SPCC126.07c	III	2127413	2129904	-	pbr1	gene	ubiquitin-protein ligase E3 (predicted)	2	2129772	0.800876	0.00030203
SPCC126.09	III	2131758	2134209	+	zip2	gene	vacuolar membrane zinc transmembrane transporter (predicted)	3	2133734	-0.712249	7.04591e-06
SPCC126.11c	III	2135604	2136917	-	SPCC126.11c	gene	RNA-binding protein rrm type	3	2136100	-0.220577	0.165627
SPCC126.13c	III	2139883	2141364	-	SPCC126.13c	gene	histone deacetylase complex subunit SAP128 family (predicted)	2	2140402	-0.623859	7.12635e-06
SPCC126.14	III	2140983	2143550	+	prp18	gene	U5 snRNP-associated protein Prp18 (predicted)	3	2143066	-0.57563	0.0893197
SPCC1281.01	III	1373096	1381763	+	ags1	gene	alpha glucan synthase Ags1	5	1374112	0.868159	0.00241254
SPCC1281.02c	III	1382055	1383538	-	spf30	gene	splicing factor Spf30 (predicted)	2	1382129	-0.908912	0.247874
SPCC1281.05	III	1388677	1392088	+	rsc7	gene	RSC complex subunit Rsc7	4	1390043	-0.215869	0.000191786
SPCC132.02	III	1328990	1330790	+	hst2	gene	Sirtuin family histone deacetylase Hst2	5	1330237	0.47978	0.505485
SPCC132.03	III	1331168	1332587	+	SPCC132.03	gene	Schizosaccharomyces specific protein	2	1332338	0.722351	7.80143e-06
SPCC1322.04	III	1292109	1294029	+	fyu1	gene	UTP-glucose-1-phosphate uridylyltransferase Fyu1	4	1293777	-1.8146	2.07475e-13
SPCC1322.06	III	1296627	1300577	+	kap113	gene	karyopherin Kap113	2	1300463	-0.278352	0.419886
SPCC1322.09	III	1306146	1307897	+	SPCC1322.09	gene	conserved fungal protein	2	1307820	-1.10234	0.0166483
SPCC1322.10	III	1309585	1310947	+	SPCC1322.10	gene	cell wall protein Pwp1	2	1310811	-0.176979	0.00301227
SPCC1322.15	III	1321392	1322217	+	rpl3402	gene	60S ribosomal protein L34	2	1322088	-2.18186	5.53646e-25
SPCC1393.03	III	798183	798929	+	rps1501	gene	40S ribosomal protein S15 (predicted)	3	798790	-0.0689029	0.789824
SPCC1393.05	III	801149	804543	+	ers1	gene	RNA-silencing factor Ers1	3	802074	0.313556	0.000534306
SPCC1393.08	III	811693	814708	+	SPCC1393.08	gene	transcription factor zf-GATA type (predicted)	2	814582	-0.676327	0.00220946
SPCC1393.09c	III	815087	816595	-	gir2	gene	RWD domain protein involved in cytoplasmic translation Gir2	3	815342	-1.48971	0.00839433
SPCC1393.13	III	824949	827652	+	SPCC1393.13	gene	protein carboxyl methyltransferase implicated in DNA damage response	2	827179	-0.887995	8.61129e-06
SPCC13B11.02c	III	1589996	1593818	-	SPCC13B11.02c	gene	Schizosaccharomyces pombe specific protein	2	1590602	0.321787	0.00169622
SPCC13B11.04c	III	1596549	1599028	-	fmd3	gene	glutathione-dependent formaldehyde dehydrogenase (predicted)	3	1598662	0.00960636	0.984385
SPCC1442.06	III	1778069	1780442	+	pre8	gene	20S proteasome complex subunit alpha 2 Pre8 (predicted)	2	1779341	-0.499214	2.09429e-17
SPCC1442.09	III	1783641	1785552	+	trp3	gene	anthranilate synthase component I (predicted)	2	1783800	-0.245052	4.59564e-06
SPCC1442.10c	III	1782897	1787006	-	rpb3	gene	RNA polymerase II subunit 3	3	1785582	0.601719	5.64219e-22
SPCC1442.19	III	1787161	1788596	+	mrp49	gene	mitochondrial ribosomal protein Mrp49 (predicted)	3	1788116	-0.130316	0.784847
SPCC1450.02	III	1728388	1731295	+	bdf1	gene	Swr1 complex bromodomain subunit Brf1	3	1730672	-0.471027	4.44884e-12
SPCC1450.06c	III	1735279	1736165	-	grx3	gene	monothiol glutaredoxin Grx3	2	1735388	-3.54233	2.01392e-08
SPCC1450.14c	III	1758944	1763118	-	ero12	gene	ER protein folding oxidoreductin Ero1b	2	1759083	-0.157189	0.564043
SPCC1450.15	III	1761158	1763220	+	SPCC1450.15	gene	pig-F/3-ketosphinganine reductase fusion protein (predicted)	2	1763105	-0.247404	0.4088
SPCC1450.16c	III	1763151	1765309	-	ptl1	gene	triacylglycerol lipase ptl1	2	1765166	-1.20795	5.32091e-43
SPCC1494.01	III	2315606	2317771	+	SPCC1494.01	gene	iron/ascorbate oxidoreductase family	3	2317523	-0.105044	0.7873
SPCC1494.06c	III	2332688	2334958	-	dbp9	gene	ATP-dependent RNA helicase Dbp9 (predicted)	3	2332835	-2.47006	3.11923e-06
SPCC1494.07	III	2336552	2341383	+	SPCC1494.07	gene	tRNA 2'-O-methylase subunit Trm72 (predicted)	3	2338415	-0.712666	0.162424
SPCC14G10.04	III	748677	751643	+	SPCC14G10.04	gene	Schizosaccharomyces specific protein	2	751161	-1.25036	3.37878e-36
SPCC1529.01	III	236660	239381	+	SPCC1529.01	gene	transmembrane transporter (predicted)	2	239303	-1.26978	0.0324973
SPCC162.02c	III	1584118	1587560	+	SPCC162.02c	gene	AMP-binding dehydrogenase (predicted)	2	1587504	-0.661179	0.0547206
SPCC162.07	III	1571465	1574440	-	ent1	gene	epsin	3	1571624	-0.714777	0.338728
SPCC162.09c	III	1561184	1565491	+	hmg1	gene	3-hydroxy-3-methylglutaryl-CoA reductase Hmg1	2	1565432	-2.29921	0.0107019
SPCC1620.01c	III	2143949	2145038	-	lsm2	gene	U6 snRNP-associated protein core protein (predicted)	2	2144346	-1.59751	2.15912e-41
SPCC1620.05	III	2152135	2157975	+	SPCC1620.05	gene	Rab geranylgeranyltransferase alpha subunit (predicted)	2	2153653	0.325313	1.94877e-07
SPCC1620.06c	III	2152833	2155161	-	SPCC1620.06c	gene	ribose-phosphate pyrophosphokinase (predicted)	4	2153837	-0.14075	0.403954
SPCC1620.11	III	2165020	2168871	+	nup97	gene	nucleoporin Nic96 homolog	2	2167802	0.0804841	0.0742376
SPCC1620.12c	III	2164463	2170064	-	SPCC1620.12c	gene	GTPase activating protein (predicted)	4	2167684	0.331115	0.000192354
SPCC1672.01	III	559679	565267	+	SPCC1672.01	gene	histidinol-phosphatase (predicted)	5	561330	1.45305	4.11354e-25
SPCC1672.02c	III	561576	563819	-	sap1	gene	switch-activating protein Sap1	3	561989	-0.534876	1.26052e-19
SPCC1672.07	III	575461	578495	+	SPCC1672.07	gene	U3 snoRNP-associated protein Utp21 (predicted)	2	578329	0.218805	0.172191
SPCC1672.09	III	580500	582909	+	SPCC1672.09	gene	triglyceride lipase-cholesterol esterase (predicted)	2	582813	-0.950123	0.0337468
SPCC1672.10	III	584117	585893	+	mis16	gene	kinetochore protein Mis16	2	585748	0.798191	0.016374
SPCC1672.11c	III	585811	589943	-	SPCC1672.11c	gene	P-type ATPase P5 type (predicted)	3	589606	-0.391971	1.66959e-10
SPCC1672.12c	III	590070	591747	-	get4	gene	ER membrane insertion protein Get4 (predicted)	2	590259	-0.455517	3.15633e-28
SPCC1682.01	III	371210	372055	+	qcr9	gene	ubiquinol-cytochrome-c reductase complex subunit 9 (predicted)	2	371953	-1.80446	6.38542e-13
SPCC1682.02c	III	371443	375325	-	mcm3	gene	MCM complex subunit Mcm3	3	372258	-0.715739	4.74954e-20
SPCC1682.04	III	378192	381250	+	cdc31	gene	centrin	4	378961	0.076706	0.472168
SPCC1682.05c	III	378099	381034	-	srp68	gene	signal recognition particle subunit (predicted)	2	378987	0.543595	3.29198e-12
SPCC1682.07	III	384170	386047	+	ssl1	gene	transcription factor TFIIH complex subunit Ssl1	2	385946	-2.82743	4.46655e-09
SPCC1682.08c	III	386020	388386	-	mcp2	gene	RNA-binding protein Mcp2	3	388205	-0.369668	0.0919094
SPCC1682.10	III	390674	392092	+	rpn8	gene	19S proteasome regulatory subunit Rpn8 (predicted)	2	392012	-1.2338	0.017791
SPCC1682.14	III	400721	401447	+	rpl1902	gene	60S ribosomal protein L19	2	401377	0.927546	0.00692165
SPCC1682.16	III	405538	407595	+	rpt4	gene	19S proteasome regulatory subunit Rpt4 (predicted)	2	407529	-1.1638	0.00545077
SPCC16A11.01	III	867227	869260	+	sfk1	gene	plasma membrane protein involved in inositol lipid-mediated signaling Sfk1 (predicted)	2	867831	-1.12646	3.96075e-101
SPCC16A11.03c	III	871973	874089	-	SPCC16A11.03c	gene	DUF2009 protein	2	872235	-0.270281	0.188081
SPCC16A11.04	III	874032	877803	+	snx12	gene	sorting nexin Snx12 (predicted)	3	877654	-0.108753	0.718989
SPCC16A11.07	III	881100	882894	+	coq10	gene	mitochondrial ubiquinone binding protein Coq10	2	882522	0.533672	0.110392
SPCC16A11.10c	III	886995	888438	-	oca8	gene	cytochrome b5 (predicted)	3	887184	-2.98372	5.32908e-09
SPCC16A11.15c	III	895846	896879	-	SPCC16A11.15c	gene	Schizosaccharomyces specific protein	2	896057	-0.806626	0.000110887
SPCC16C4.01	III	658752	660714	+	sif2	gene	Sad1 interacting factor 2 (predicted)	3	659574	-0.122023	0.716255
SPCC16C4.02c	III	661446	664355	-	SPCC16C4.02c	gene	DUF1941 family protein human neurochondrin ortholog	2	661591	-1.53335	6.64463e-05
SPCC16C4.08c	III	675369	677211	-	skb15	gene	p21 activated protein kinase inhibitor Skb15	3	675616	2.25433	1.19049e-05
SPCC16C4.10	III	685848	687406	+	SPCC16C4.10	gene	6-phosphogluconolactonase (predicted)	4	687042	-3.6473	8.25559e-06
SPCC16C4.15	III	695886	697482	+	rml2	gene	mitochondrial ribosomal protein subunit L2 (predicted)	2	697181	-0.428106	4.13974e-10
SPCC16C4.16c	III	697422	698599	-	SPCC16C4.16c	gene	conserved eukaryotic protein	3	697560	-0.0193016	0.976238
SPCC16C4.18c	III	699064	701735	-	taf6	gene	histone H4-like TAF Taf6 SAGA complex subunit	3	700079	0.389668	7.10115e-07
SPCC16C4.19	III	657370	658818	+	rpp21	gene	RNase MRP subunit Rpp21 (predicted)	3	658436	-0.602866	0.17582
SPCC1739.01	III	2024482	2029066	+	SPCC1739.01	gene	zf-CCCH type zinc finger protein	5	2027640	0.000889455	0.992278
SPCC1739.03	III	2029261	2034205	+	hrr1	gene	Helicase Required for RNAi-mediated heterochromatin assembly Hrr1	3	2032847	0.0414277	0.850392
SPCC1739.05	III	2035624	2036993	+	set5	gene	histone lysine methyltransferase Set5 (predicted)	2	2036243	-0.237636	0.00946375
SPCC1739.06c	III	2037670	2039988	-	SPCC1739.06c	gene	uroporphyrin methyltransferase (predicted)	3	2037817	-0.544323	5.13229e-21
SPCC1739.07	III	2041086	2042711	+	cti1	gene	Cut3 interacting protein Cti1 predicted exosome subunit	2	2041863	-0.454389	3.67153e-09
SPCC1739.08c	III	2041789	2044397	-	SPCC1739.08c	gene	short chain dehydrogenase (predicted)	2	2042575	0.377718	0.0881737
SPCC1739.12	III	2053544	2057069	+	ppe1	gene	serine/threonine protein phosphatase Ppe1	3	2054992	-0.188793	0.00012587
SPCC1739.13	III	2057084	2059331	+	ssa2	gene	heat shock protein Ssa2	2	2059269	-0.623414	0.175082
SPCC1739.14	III	2059889	2063334	+	npp106	gene	nucleoporin Npp106	2	2063021	-0.022006	0.971971
SPCC1753.04	III	1549929	1551397	+	tol1	gene	3'(2')5'-bisphosphate nucleotidase/inositol-14- bisphosphate 1-phosphatase	3	1551179	-2.02496	1.18337e-11
SPCC1753.05	III	1551385	1554137	+	rsm1	gene	RNA export factor Rsm1	3	1552651	-0.639682	8.70827e-12
SPCC1795.03	III	992878	995031	-	gms1	gene	UDP-galactose transmembrane transporter Gms1	4	994553	0.380058	0.00493927
SPCC1795.04c	III	990627	992059	+	pre10	gene	20S proteasome complex subunit alpha 7 Pre10 (predicted)	3	991817	-0.806055	1.09692e-05
SPCC1795.07	III	981146	985207	-	SPCC1795.07	gene	mitochondrial ribosomal protein subunit S37 (predicted)	3	984429	0.0571977	0.563199
SPCC1795.09	III	978227	980985	-	yps1	gene	aspartic protease yapsin Yps1	3	978579	0.241196	0.0796538
SPCC1795.10c	III	977009	978563	+	SPCC1795.10c	gene	Sed5 Vesicle Protein Svp26 (predicted)	2	978306	-0.27634	0.0774985
SPCC1795.11	III	973999	976926	-	sum3	gene	translation initiation RNA helicase Sum3	2	974079	-0.221476	0.582638
SPCC18.01c	III	1947837	1952619	-	adg3	gene	beta-glucosidase Adg3 (predicted)	2	1947942	1.30059	0.160549
SPCC18.02	III	1953367	1955467	+	SPCC18.02	gene	transmembrane transporter (predicted)	3	1954178	-1.31169	1.91994e-13
SPCC18.03	III	1955678	1959359	+	SPCC18.03	gene	shuttle craft like ubiquitin-protein ligase E3 (predicted)	2	1959096	-1.35061	7.6241e-05
SPCC18.06c	III	1965430	1966933	-	caf1	gene	CCR4-Not complex CAF1 family ribonuclease subunit Caf1	2	1965737	-1.11066	3.21974e-67
SPCC18.07	III	1969022	1970523	+	rpc53	gene	DNA-directed RNA polymerase III complex subunit Rpc53 (predicted)	2	1970401	-0.951789	0.0419482
SPCC18.08	III	1970713	1973665	+	SPCC18.08	gene	mitochondrial lysine-tRNA ligase (predicted)	2	1972674	0.00168026	0.989845
SPCC18.09c	III	1970754	1973851	-	hnt3	gene	aprataxin Hnt3	2	1972735	0.168195	0.204148
SPCC18.11c	III	1975472	1976711	-	sdc1	gene	Dpy-30 domain protein Sdc1	2	1975724	-0.647163	5.55348e-08
SPCC18.12c	III	1977107	1978642	-	utp23	gene	rRNA processing protein Utp23 (predicted)	2	1978422	-0.365814	7.98877e-07
SPCC18.18c	III	1988324	1991055	-	fum1	gene	fumarate hydratase (predicted)	2	1988447	0.147014	0.647427
SPCC1827.02c	III	2376299	2378199	-	pcy1	gene	cholinephosphate cytidylyltransferase Pcy1 (predicted)	2	2376560	-1.61528	2.03853e-07
SPCC1827.03c	III	2378252	2380530	-	SPCC1827.03c	gene	acetyl-CoA ligase (predicted)	3	2378383	-0.0250125	0.980155
SPCC1827.07c	III	2388317	2391839	-	SPCC1827.07c	gene	SPX/EXS domain protein (predicted)	2	2388592	-0.956519	4.50291e-08
SPCC1840.02c	III	2248859	2256706	-	bgs4	gene	13-beta-glucan synthase subunit Bgs4	2	2255530	0.532808	4.37756e-74
SPCC1840.03	III	2259995	2263761	+	sal3	gene	karyopherin Sal3	2	2263698	1.05165	0.0802554
SPCC1840.04	III	2263904	2267305	+	pca1	gene	metacaspase Pca1	2	2265768	0.0770074	0.297491
SPCC1840.06	III	2268633	2269788	-	atp5	gene	F0-ATPase delta subunit (predicted)	2	2268702	-1.29097	3.33249e-16
SPCC1840.07c	III	2270044	2271671	-	SPCC1840.07c	gene	phosphoprotein phosphatase (predicted)	3	2270238	-0.684343	0.17517
SPCC1840.11	III	2279333	2280286	+	csl4	gene	exosome subunit Csl4	2	2280047	0.0547653	0.76865
SPCC188.02	III	1475494	1478103	+	par1	gene	protein phosphatase regulatory subunit Par1	3	1477015	-0.217158	0.848852
SPCC188.04c	III	1478061	1482328	-	spc25	gene	NMS complex subunit Spc25	3	1480724	-0.179964	0.0372927
SPCC1884.02	III	43480	46985	+	nic1	gene	NiCoT heavy metal ion transmembrane transporter Nic1	4	45225	0.030872	0.722698
SPCC18B5.01c	III	709302	715435	-	bfr1	gene	brefeldin A transmembrane transporter Bfr1	4	710189	-0.363721	2.97716e-07
SPCC18B5.03	III	721788	725835	+	wee1	gene	M phase inhibitor protein kinase Wee1	2	725718	-0.255088	0.819744
SPCC18B5.07c	III	730871	733243	-	nup61	gene	nucleoporin Nup61	4	731387	-0.391317	0.622197
SPCC1902.01	III	1665533	1669788	-	gaf1	gene	transcription factor Gaf1	2	1665796	-0.169295	0.012769
SPCC1906.02c	III	2014584	2016628	-	cue3	gene	CUE domain protein Cue3 human ASCC2 ortholog (predicted)	2	2014780	-1.32122	0.0231487
SPCC191.11	III	1723393	1726164	+	inv1	gene	external invertase beta-fructofuranosidase	5	1724040	0.453718	0.658685
SPCC1919.03c	III	2207485	2209022	-	amk2	gene	AMP-activated protein kinase beta subunit Amk2	2	2207648	-0.332397	1.61178e-07
SPCC1919.05	III	2212710	2218608	+	SPCC1919.05	gene	Ski complex TPR repeat subunit Ski3 (predicted)	4	2217757	0.420889	0.0178812
SPCC1919.06c	III	2217816	2220401	-	wtf25	gene	wtf element	2	2218668	-0.593982	7.21203e-05
SPCC1919.08c	III	2221979	2222620	-	mrpl33	gene	mitochondrial ribosomal protein subunit YmL33 (predicted)	2	2222222	-0.750433	4.87174e-06
SPCC1919.09	III	2223086	2224470	+	tif6	gene	translation initiation factor-like ribosome biogenesis protein	2	2224409	-0.536319	0.022158
SPCC1919.12c	III	2231453	2236121	-	SPCC1919.12c	gene	metallopeptidase (predicted)	3	2236065	-0.167595	0.714186
SPCC1919.13c	III	2236061	2237390	-	SPCC1919.13c	gene	ribosome biogenesis protein (predicted)	2	2236524	-0.407712	3.74085e-11
SPCC23B6.01c	III	1264347	1266936	-	SPCC23B6.01c	gene	oxysterol binding protein (predicted)	2	1264418	-1.45565	1.93573e-07
SPCC23B6.02c	III	1267710	1268633	-	SPCC23B6.02c	gene	pre-ribosomal factor (predicted)	2	1267922	-0.808492	0.000375594
SPCC23B6.04c	III	1277590	1280899	-	SPCC23B6.04c	gene	sec14 cytosolic factor family (predicted)	4	1280354	-1.19514	2.02976e-09
SPCC24B10.06	III	910376	912031	+	SPCC24B10.06	gene	Schizosaccharomyces specific protein predicted GPI anchor	2	911655	-1.41739	5.37403e-65
SPCC24B10.07	III	912457	915238	+	gad8	gene	AGC family protein kinase Gad8	2	915105	0.564234	0.25936
SPCC24B10.10c	III	918593	919938	-	yta4	gene	mitochondrial outer membrane ATPase Msp1/Yta4 (predicted)	2	918722	0.146867	0.682262
SPCC24B10.11c	III	920086	921872	-	mft1	gene	THO complex subunit 7 Mft1 (predicted)	2	920164	-0.782104	0.112284
SPCC24B10.16c	III	927629	930409	-	SPCC24B10.16c	gene	proteasome assembly chaperone 4 (predicted)	2	929341	-0.524396	0.000864443
SPCC24B10.17	III	930468	931984	+	emp24	gene	COPII-coated vesicle component Emp24 (predicted)	3	931799	-1.92781	4.3994e-05
SPCC24B10.21	III	939913	940869	+	tpi1	gene	triosephosphate isomerase	2	940790	-2.05192	6.38722e-57
SPCC24B10.22	III	940806	944722	+	pog1	gene	mitochondrial DNA polymerase gamma	2	944568	0.235124	0.471559
SPCC285.05	III	1802086	1804181	+	SPCC285.05	gene	purine nucleoside transmembrane transporter (predicted)	3	1803773	1.52399	2.01669e-05
SPCC285.08	III	1809290	1810832	+	ret2	gene	coatomer delta subunit Ret2 (predicted)	2	1810380	-0.806819	3.24866e-18
SPCC285.09c	III	1810337	1812646	-	cgs2	gene	cAMP-specific phosphodiesterase Cgs2	2	1810589	0.321258	0.0207082
SPCC285.13c	III	1818947	1821452	-	nup60	gene	nucleoporin Nup60	2	1819025	-1.4203	0.153952
SPCC285.14	III	1823311	1829111	+	trs130	gene	TRAPP complex subunit Trs130 (predicted)	4	1827095	-0.318707	0.0384128
SPCC285.16c	III	1827452	1831715	-	msh6	gene	MutS protein homolog	2	1827663	-0.925829	0.012554
SPCC285.17	III	1831913	1834169	+	spp27	gene	RNA polymerase I upstream activation factor complex subunit Spp27	3	1833530	-0.708769	4.37668e-16
SPCC290.04	III	2001145	2004364	+	ams2	gene	cell cycle regulated GATA-type transcription factor Ams2	2	2004123	0.198045	0.601076
SPCC297.03	III	1878434	1882310	+	ssp1	gene	Ca2+/calmodulin-dependent (CaMMK)-like protein kinase Ssp1	5	1881147	-0.092333	0.429742
SPCC297.04c	III	1880992	1882276	-	set7	gene	histone lysine methyltransferase Set7 (predicted)	2	1881297	-0.995674	1.34744e-11
SPCC297.05	III	1882453	1885849	+	SPCC297.05	gene	diacylglycerol binding protein (predicted)	2	1885781	-0.599885	0.0990652
SPCC297.06c	III	1885725	1886860	-	SPCC297.06c	gene	conserved fungal protein	2	1885925	-1.51218	2.63283e-14
SPCC2H8.05c	III	832066	833537	-	dbl1	gene	double strand break localizing Dbl1	2	832332	-0.590901	0.0154611
SPCC306.02c	III	407598	408882	-	yip3	gene	Rab GTPase binding involved in ER to Golgi vesicle transport Yip3 (predicted)	2	407654	3.44879	0.0348647
SPCC306.04c	III	412293	416039	-	set1	gene	histone lysine methyltransferase Set1	5	415180	-0.640991	0.0619029
SPCC306.06c	III	418005	419553	-	big1	gene	ER membrane protein BIG1 family (predicted)	3	418419	-0.890378	6.211e-17
SPCC306.09c	III	423752	426353	-	cap1	gene	adenylyl cyclase-associated protein Cap1	2	424858	0.109804	0.000178541
SPCC306.11	III	430385	432270	+	SPCC306.11	gene	Schizosaccharomyces specific protein	3	430992	0.627341	0.165169
SPCC31H12.03c	III	625104	626325	-	tho1	gene	RNA binding protein (predicted)	2	625430	-0.644034	8.84088e-19
SPCC31H12.05c	III	628570	631529	-	sds21	gene	serine/threonine protein phosphatase PP1 subfamily Sds21	4	630116	-1.94938	1.16904e-238
SPCC31H12.07	III	634259	636996	+	sec231	gene	COPII cargo receptor subunit Sec23a (predicted)	2	636872	-0.350151	7.28134e-06
SPCC320.03	III	165563	170811	-	SPCC320.03	gene	transcription factor (predicted)	3	170393	2.67587	3.48392e-116
SPCC320.06	III	152941	159654	-	SPCC320.06	gene	conserved fungal protein	4	155860	-0.558874	1.33889e-11
SPCC320.09	III	148547	150823	-	hem15	gene	ferrochelatase Hem15 (predicted)	3	150721	0.706953	0.476237
SPCC320.14	III	138959	140937	-	sry1	gene	serine racemase Sry1	2	139272	-0.291614	0.112885
SPCC330.01c	III	102424	106750	-	rhp16	gene	Rad16 homolog ATP-dependent DNA helicase/ ubiquitin protein ligase E3 Rhp16	3	106442	-0.229578	0.198525
SPCC330.08	III	124222	127134	+	alg11	gene	alpha-12-mannosyltransferase Alg11	5	126328	-0.813946	0.00238032
SPCC330.12c	III	135724	136696	-	sdh3	gene	succinate dehydrogenase (ubiquinone) cytochrome b subunit (predicted)	2	135823	-1.0403	7.75184e-11
SPCC338.06c	III	1364892	1366139	+	SPCC338.06c	gene	heat shock protein Hsp20 family (predicted)	2	1366025	-1.33285	0.000763617
SPCC338.07c	III	1362162	1364953	+	naa15	gene	NatA N-acetyltransferase complex regulatory subunit Naa15 (predicted)	2	1364899	-0.15004	0.833826
SPCC338.08	III	1358737	1360260	-	ctp1	gene	CtIP-related endonuclease	2	1358860	-0.128097	0.762006
SPCC338.10c	III	1357740	1358712	+	cox5	gene	cytochrome c oxidase subunit V (predicted)	2	1358659	-0.452635	0.364057
SPCC338.12	III	1355008	1355680	-	pbi2	gene	proteinase B inhibitor Pbi2	2	1355086	-4.15328	1.62423e-16
SPCC338.14	III	1349637	1351188	-	ado1	gene	adenosine kinase (predicted)	2	1349846	-0.594652	2.00422e-14
SPCC338.15	III	1347604	1349468	-	wbp1	gene	dolichyl-di-phosphooligosaccharide-protein glycotransferase subunit Wbp1 (predicted)	2	1347726	-0.745939	0.361571
SPCC338.16	III	1345278	1347289	-	pof3	gene	F-box protein Pof3	2	1345375	0.203768	0.589286
SPCC338.17c	III	1342923	1346239	+	rad21	gene	mitotic cohesin complex non-SMC subunit Rad21 (kleisin)	3	1345143	0.21794	0.0808792
SPCC364.01	III	484820	486386	-	cif1	gene	calnexin independence factor Cif1	2	486293	0.612776	0.508058
SPCC364.03	III	481893	482861	-	rpl1702	gene	60S ribosomal protein L17 (predicted)	3	482155	0.261641	0.0708127
SPCC364.06	III	473598	475760	-	nap1	gene	nucleosome assembly protein Nap1	4	474128	-2.54026	7.17235e-168
SPCC417.15	III	1702500	1702842	-	SPCC417.15	gene	dubious	2	1702583	-0.678554	0.0814462
SPCC4B3.02c	III	1176687	1177794	+	SPCC4B3.02c	gene	Golgi transport protein Got1 (predicted)	2	1176783	0.221624	0.389195
SPCC4B3.03c	III	1173236	1175650	+	SPCC4B3.03c	gene	mitochondrial morphology protein (predicted)	2	1173316	0.0374613	0.824281
SPCC4B3.04c	III	1168517	1173299	+	nte1	gene	lysophospholipase (predicted)	3	1172942	-0.204203	6.38077e-05
SPCC4B3.05c	III	1166304	1168277	+	hem12	gene	uroporphyrinogen decarboxylase Hem12 (predicted)	2	1167876	-0.323512	0.0194015
SPCC4B3.07	III	1162472	1164171	-	nro1	gene	negative regulator of Ofd1 Nro1	2	1162594	-2.43159	2.21658e-08
SPCC4B3.09c	III	1160439	1162316	+	mrpl12	gene	mitochondrial ribosomal protein subunit L12 (predicted)	2	1161284	-0.585207	8.26357e-13
SPCC4B3.10c	III	1158148	1160394	+	ipk1	gene	inositol 13456-pentakisphosphate (IP5) kinase	2	1159295	0.403899	8.15566e-11
SPCC4B3.12	III	1153914	1156553	-	set9	gene	histone lysine H3-K20 methyltransferase Set9	3	1155957	0.349241	0.272829
SPCC4B3.15	III	1147316	1151324	-	mid1	gene	medial ring protein Mid1	3	1150757	-0.323147	1.75099e-08
SPCC4B3.18	III	1142616	1144737	-	ppc1	gene	phosphopantothenate-cysteine ligase (predicted)	2	1142983	-0.118269	0.25734
SPCC4E9.02	III	1227174	1229303	+	cig1	gene	cyclin Cig1	2	1229046	1.24673	4.386e-07
SPCC4F11.05	III	2010426	2010789	+	SPCC4F11.05	gene	dubious	2	2010628	0.0121561	0.980155
SPCC4G3.02	III	468323	469915	-	aph1	gene	bis(5'-nucleosidyl)-tetraphosphatase	3	468518	0.35341	0.716837
SPCC4G3.04c	III	464904	466234	+	coq5	gene	C-methyltransferase (predicted)	2	466157	-0.699713	0.531541
SPCC4G3.05c	III	462720	464714	+	mus81	gene	Holliday junction resolvase subunit Mus81	2	462901	-0.578516	2.96835e-10
SPCC4G3.07c	III	459847	461914	+	phf1	gene	PHD finger containing protein Phf1	3	461523	-0.0258018	0.942835
SPCC4G3.10c	III	451805	454813	+	rhp42	gene	DNA repair protein Rhp42	3	451933	-0.263628	0.263256
SPCC4G3.13c	III	445088	446630	+	cue1	gene	CUE domain protein Cue1/4 family involved in ER associated protein catabolism (predicted)	2	446417	-3.91242	4.55656e-05
SPCC4G3.14	III	442924	445260	-	mdj1	gene	mitochondrial DNAJ domain protein Mdj1 (predicted)	2	442987	-0.112803	0.907178
SPCC4G3.18	III	435804	438607	-	rix1	gene	ribosome biogenesis protein Rix1 (predicted)	2	435903	-2.04731	0.0650491
SPCC548.04	III	223267	225759	+	urm1	gene	ubiquitin family protein Urm1 (predicted)	3	223886	-0.553683	0.0319258
SPCC548.06c	III	226336	230546	-	ght8	gene	hexose transmembrane transporter Ght8 (predicted)	4	226679	-1.52108	0.0070832
SPCC550.13	III	1214010	1216438	+	dfp1	gene	Hsk1-Dfp1 kinase complex regulatory subunit Dfp1	3	1216225	-0.34503	0.000430311
SPCC550.14	III	1216836	1221449	+	vgl1	gene	vigilin (predicted)	2	1221352	-1.96825	1.27426e-06
SPCC553.04	III	300014	302380	-	cyp9	gene	WD repeat containing cyclophilin family peptidyl-prolyl cis-trans isomerase Cyp9 (predicted)	5	302297	0.768674	0.150892
SPCC553.08c	III	289720	293230	+	ria1	gene	GTPase Ria1 (predicted)	2	293072	-0.64573	0.0361369
SPCC553.09c	III	287217	289704	+	spb70	gene	DNA polymerase alpha B-subunit	4	288698	-0.131524	0.813364
SPCC553.10	III	283181	285072	-	SPCC553.10	gene	conserved fungal protein	3	284523	-0.300947	0.218175
SPCC569.05c	III	2423807	2427995	+	SPCC569.05c	gene	spermidine family transmembrane transporter (predicted)	2	2426189	-0.242564	0.000373202
SPCC569.06	III	2420265	2422307	-	SPCC569.06	gene	S. pombe specific multicopy membrane protein family 1	3	2420460	-2.09403	4.67626e-06
SPCC569.09	III	2413905	2414790	+	SPCC569.09	gene	Schizosaccharomyces specific protein	3	2414042	-1.66237	0.00304628
SPCC576.04	III	2086697	2088354	+	bxi1	gene	BAX inhibitor family protein Bxi1	3	2087957	-1.08203	7.53369e-05
SPCC576.07	III	2092995	2094869	+	ret3	gene	coatomer zeta subunit (predicted)	2	2094771	-1.45934	0.00402543
SPCC576.10c	III	2097289	2098893	-	rpt3	gene	19S proteasome regulatory subunit Rpt3 (predicted)	3	2097666	-1.47631	4.32259e-06
SPCC576.12c	III	2100849	2102839	-	mhf2	gene	CENP-X homolog FANCM-MHF complex subunit Mhf2	2	2101401	0.0480114	0.684543
SPCC576.15c	III	2103938	2106412	-	ksg1	gene	serine/threonine protein kinase Ksg1	3	2104111	-0.648636	0.20959
SPCC576.17c	III	2111240	2113660	-	SPCC576.17c	gene	pyridoxamine/pyridoxine/pyridoxal transmembrane transporter (predicted)	3	2113386	-1.06455	8.60934e-05
SPCC584.03c	III	1531314	1535116	-	SPCC584.03c	gene	Ran GTP-binding protein (predicted)	5	1532870	-0.874208	3.29057e-06
SPCC584.04	III	1535396	1538011	+	sup35	gene	translation release factor class II eRF3	3	1537598	-1.62113	5.1314e-06
SPCC584.05	III	1538043	1541984	+	sec1	gene	SNARE binding protein Sec1 (predicted)	3	1541178	-0.0286929	0.848984
SPCC584.11c	III	1511044	1513341	-	SPCC584.11c	gene	Svf1 family protein Svf1	2	1511283	-1.13421	7.5081e-24
SPCC584.15c	III	1520356	1523329	-	SPCC584.15c	gene	arrestin involved in ubiquitin-dependent endocytosis	2	1520420	-2.60036	0.000264964
SPCC594.02c	III	357953	361151	-	SPCC594.02c	gene	conserved fungal protein	2	358092	-0.041809	0.454242
SPCC594.07c	III	367446	369010	-	bqt3	gene	bouquet formation protein Bqt3	3	368062	0.405474	0.391664
SPCC5E4.04	III	643347	649578	+	cut1	gene	separase/separin	2	649478	2.12737	0.226709
SPCC5E4.05c	III	649474	650958	-	mgl1	gene	mitochondrial acylglycerol lipase Mgl1 (predicted)	2	649592	-0.623775	0.011484
SPCC61.01c	III	1435212	1442233	-	str2	gene	siderophore-iron transporter Str2	4	1440060	0.507893	2.52726e-13
SPCC61.05	III	1449159	1451611	+	SPCC61.05	gene	S. pombe specific multicopy membrane protein family 1	6	1449507	-0.301329	0.615078
SPCC613.01	III	80382	82220	+	SPCC613.01	gene	transmembrane transporter (predicted)	2	82087	0.810799	0.318881
SPCC613.03	III	85128	88460	+	SPCC613.03	gene	conserved fungal protein	5	86133	-0.24239	0.200967
SPCC613.06	III	89684	90644	+	rpl902	gene	60S ribosomal protein L9	3	90390	-1.83903	8.26274e-05
SPCC613.08	III	93061	94425	+	SPCC613.08	gene	CDK regulator involved in ribosome export (predicted)	2	94258	-0.0128866	0.981482
SPCC613.09	III	94500	96690	+	sen54	gene	tRNA-splicing endonuclease subunit Sen54 (predicted)	4	96185	0.208889	0.000156694
SPCC613.12c	III	99716	102315	-	raf1	gene	CLRC ubiquitin E3 ligase complex specificiy factor Raf1/Dos1	2	99901	-0.204188	0.508058
SPCC622.06c	III	1408088	1410043	-	SPCC622.06c	gene	dubious	2	1408356	-0.559162	0.00637267
SPCC622.09	III	1412387	1413677	+	htb1	gene	histone H2B Htb1	4	1412466	1.74417	8.73872e-209
SPCC622.10c	III	1413420	1416243	-	sec5	gene	exocyst complex subunit Sec5 (predicted)	2	1413591	0.340592	2.47735e-06
SPCC622.11	III	1417100	1419224	+	SPCC622.11	gene	LMBR1-like membrane protein	2	1419040	-1.44047	0.0272553
SPCC622.12c	III	1419131	1421212	-	gdh1	gene	NADP-specific glutamate dehydrogenase Gdh1 (predicted)	2	1419288	-1.21713	9.61387e-05
SPCC622.14	III	1426997	1429463	+	SPCC622.14	gene	GTPase activating protein (predicted)	3	1428917	-0.405227	0.000538952
SPCC622.18	III	1437118	1438010	+	rpl6	gene	60S ribosomal protein L6 (predicted)	2	1437794	-0.603814	5.18774e-141
SPCC63.02c	III	833581	836015	-	aah3	gene	alpha-amylase homolog Aah3	2	833842	-0.849793	1.86257e-16
SPCC63.12c	III	859221	860476	-	pup3	gene	20S proteasome complex subunit beta 3 Pup3 (predicted)	4	859581	-1.67467	0.0532081
SPCC63.14	III	862399	866807	+	eis1	gene	eisosome assembly protein eis1	2	864039	0.590825	1.35211e-107
SPCC645.04	III	1232122	1233374	+	nse3	gene	Smc5-6 complex non-SMC subunit Nse3	2	1233235	-0.0385258	0.942356
SPCC645.05c	III	1233231	1238262	-	myo2	gene	myosin II heavy chain	3	1233349	-1.30971	0.00273956
SPCC645.10	III	1255164	1257566	+	cca2	gene	ATP(CTP) tRNA nucleotidyltransferase Cca2 (predicted)	3	1256879	-0.367878	0.0148967
SPCC663.01c	III	1625987	1629437	-	ekc1	gene	protein phosphatase regulatory subunit Ekc1 (predicted)	4	1626528	-0.530255	3.13511e-08
SPCC663.02	III	1629964	1632149	+	wtf14	gene	wtf element Wtf14	2	1631605	-0.170538	0.0256934
SPCC663.03	III	1634987	1640571	+	pmd1	gene	leptomycin transmembrane transporter Pmd1	3	1635929	0.0986961	0.13883
SPCC663.04	III	1640803	1641395	+	rpl39	gene	60S ribosomal protein L39	2	1641337	-0.237031	0.189475
SPCC663.05c	III	1642902	1644612	-	cia1	gene	histone chaperone Cia1	3	1643718	0.413872	0.0432391
SPCC663.10	III	1650366	1653177	+	trm44	gene	tRNA (uracil) methyltransferase Trm44 (predicted)	2	1652806	1.18544	1.0595e-227
SPCC663.11	III	1653343	1655582	+	saf1	gene	splicing associated factor Saf1	2	1654802	-0.872934	8.68329e-12
SPCC663.12	III	1655666	1660080	+	cid12	gene	poly(A) polymerase Cid12	3	1656954	-0.252034	0.0115164
SPCC663.17	III	1632591	1634460	+	wtf15	gene	wtf element Wtf15	2	1633770	-0.163815	0.497044
SPCC663.18	III	1641749	1642968	-	SPCC663.18	gene	GTPAse interacting protein involved in vesicle tethering at the Golgi	2	1641804	-1.18049	0.0926984
SPCC70.06	III	2364158	2367323	+	SPCC70.06	gene	nuclear export factor (predicted)	3	2366397	0.456014	0.00262137
SPCC736.04c	III	315827	318784	-	gma12	gene	alpha-12-galactosyltransferase Gma12	3	316411	-0.29581	0.263674
SPCC736.06	III	322506	326767	+	dar2	gene	mitochondrial aspartate-tRNA ligase Dar2 (predicted)	3	325063	-0.589169	0.00657828
SPCC736.08	III	327324	330732	+	cbf11	gene	CBF1/Su(H)/LAG-1 family transcription factor Cbf11	3	329531	-0.706518	1.14272e-11
SPCC736.10c	III	331480	332651	-	mrps8	gene	mitochondrial ribosomal protein subunit S8 (predicted)	3	331637	-0.0908571	0.897899
SPCC736.11	III	334103	337070	+	ago1	gene	argonaute	3	334523	-1.79522	1.34676e-54
SPCC736.12c	III	337088	340150	-	mmi1	gene	YTH family RNA binding protein Mmi1	3	337516	-0.27562	0.000668055
SPCC736.14	III	342151	346242	+	dis1	gene	TOG/XMAP14 microtubule-associated protein Dis1	2	346188	-1.23585	0.0740518
SPCC736.15	III	348692	351165	+	pil1	gene	eisosome BAR domain protein Pil1	2	351087	0.771252	3.97529e-33
SPCC737.02c	III	1886995	1888168	-	qcr7	gene	ubiquinol-cytochrome-c reductase complex subunit 6 (predicted)	2	1887174	0.462929	0.25734
SPCC737.04	III	1891328	1893817	+	SPCC737.04	gene	UPF0300 family protein 6	3	1893596	-0.489971	0.466456
SPCC737.08	III	1900472	1914833	+	SPCC737.08	gene	midasin (predicted)	2	1904748	0.339537	1.43634e-43
SPCC74.02c	III	1924680	1928314	-	ppn1	gene	PNUTS homologue mRNA cleavage and polyadenylation specificity factor complex associated protein	4	1927111	0.539822	2.39777e-06
SPCC74.05	III	1939218	1939907	+	rpl2702	gene	60S ribosomal protein L27 (predicted)	2	1939803	-0.243028	0.362069
SPCC757.03c	III	47325	48577	-	hsp3101	gene	glyoxylase III Hsp3101	2	47550	-0.229851	0.730765
SPCC757.04	III	50292	52850	+	SPCC757.04	gene	transcription factor (predicted)	2	52637	-0.0775411	0.7245
SPCC757.07c	III	56654	58865	-	ctt1	gene	catalase	3	56859	-3.82666	2.08495e-20
SPCC757.09c	III	64099	66972	-	rnc1	gene	RNA-binding protein that suppresses calcineurin deletion Rnc1	4	64844	-1.60983	2.16172e-16
SPCC757.10	III	68088	69479	+	vph2	gene	endoplasmic reticulum membrane protein involved in assembly of the V-ATPase (predicted)	3	68739	0.326298	0.0188748
SPCC757.12	III	72916	75522	+	SPCC757.12	gene	alpha-amylase homolog (predicted)	2	75403	-0.0337088	0.687144
SPCC757.13	III	77080	79816	+	SPCC757.13	gene	dipeptide transmembrane transporter (predicted)	2	77604	0.305565	0.00510458
SPCC757.15	III	59097	61018	-	cox14	gene	cytochrome c oxidase assembly protein Cox14 (predicted)	3	60210	1.37966	2.25934e-07
SPCC777.06c	III	1606351	1607953	-	SPCC777.06c	gene	hydrolase (predicted)	3	1606493	0.184741	0.370398
SPCC777.08c	III	1611047	1612779	-	bit61	gene	TORC2 subunit Bit61	2	1611155	-0.0514145	0.952568
SPCC777.11	III	1616391	1618353	+	gtf1	gene	mitochondrial glutamyl-tRNA(Gln) amidotransferase complex subunit Gtf1 (predicted)	2	1617981	0.527972	0.0287415
SPCC777.12c	III	1616592	1618210	-	SPCC777.12c	gene	thioredoxin family protein	2	1617138	0.209634	0.227926
SPCC777.17c	III	1618146	1619330	-	SPCC777.17c	gene	mitochondrial ribosomal protein subunit L9 (predicted)	3	1618507	-2.4451	0.00182925
SPCC790.02	III	2242247	2245648	+	pep3	gene	HOPS/CORVET complex subunit ubiquitin-protein ligase E3 (predicted)	3	2245471	-0.566176	0.0036953
SPCC794.01c	III	239463	241999	-	zwf2	gene	glucose-6-phosphate 1-dehydrogenase Zwf2 (predicted)	2	239576	-2.82014	0.00118692
SPCC794.02	III	241472	245622	+	wtf5	gene	wtf element Wtf5	2	242307	0.103167	0.620274
SPCC794.04c	III	248211	252103	-	SPCC794.04c	gene	amino acid transmembrane transporter (predicted)	4	251056	2.12493	3.55833e-56
SPCC794.06	III	259301	262485	+	SPCC794.06	gene	transmembrane transporter (predicted)	3	259867	-1.89521	4.63509e-05
SPCC794.07	III	262681	264770	+	lat1	gene	dihydrolipoamide S-acetyltransferase E2 Lat1 (predicted)	3	264470	-1.68817	0.010829
SPCC794.08	III	265315	268006	+	efr3	gene	HEAT repeat protein involved in protein localization to plasma membrane (predicted)	3	267011	0.653248	0.0813558
SPCC794.09c	III	267955	269523	-	tef101	gene	translation elongation factor EF-1 alpha Ef1a-a	2	268018	-0.756421	0.0103749
SPCC794.10	III	270895	272943	+	ugp1	gene	UTP-glucose-1-phosphate uridylyltransferase-like Ugp1	3	272704	1.01815	1.75595e-07
SPCC794.11c	III	272670	274787	-	ent3	gene	ENTH/VHS domain protein Ent3 (predicted)	2	272757	-1.85239	0.000191786
SPCC794.12c	III	275261	277340	-	mae2	gene	malic enzyme malate dehydrogenase (oxaloacetate decarboxylating) Mae2	2	275487	-1.46808	1.87634e-233
SPCC825.01	III	1022479	1025391	+	SPCC825.01	gene	ATPase involved in translational initiation (predicted)	3	1025200	-0.470515	0.679915
SPCC825.02	III	1025389	1027919	+	gbs1	gene	glucosidase II beta subunit	2	1027556	0.506862	0.000246677
SPCC825.03c	III	1027501	1029258	-	psy1	gene	SNARE Psy1	3	1028192	-1.03684	3.4912e-36
SPCC825.04c	III	1029207	1030884	-	naa40	gene	histone N-acetyltransferase Naa40 (predicted)	3	1029870	-0.919989	5.1658e-05
SPCC830.03	III	2183590	2187389	+	grc3	gene	polynucleotide kinase Grc3 (predicted)	3	2186206	-0.694472	0.0378016
SPCC830.05c	III	2188083	2192048	-	epl1	gene	NuA4 histone acetyltransferase complex Epl1	3	2188236	-1.17328	0.00718041
SPCC830.09c	III	2197726	2199874	-	pop5	gene	RNase P and RNase MRP subunit (predicted)	3	2198830	0.328042	3.47919e-06
SPCC830.11c	III	2202723	2204133	-	fap7	gene	nucleoside-triphosphatase involved in SSU-rRNA maturation Fap7 (predicted)	5	2203105	0.0400374	0.944482
SPCC895.04c	III	1000712	1002369	-	ufe1	gene	SNARE Ufe1 (predicted)	2	1000887	-0.269118	0.623513
SPCC895.08c	III	1014272	1016267	-	SPCC895.08c	gene	Schizosaccharomyces specific protein	2	1014426	-2.49773	2.17445e-11
SPCC895.09c	III	1016696	1022436	-	ucp12	gene	ATP-dependent RNA helicase Ucp12 (predicted)	2	1016830	-0.609795	0.237493
SPCC962.01	III	541063	546012	+	SPCC962.01	gene	C2 domain endoplasmic reticulum membrane organization protein (predicted)	2	545853	-1.18546	4.84032e-16
SPCC962.02c	III	545805	549313	-	bir1	gene	survivin Bir1	2	545877	0.152842	0.644172
SPCC962.03c	III	549555	552266	-	cut15	gene	karyopherin Cut15	3	549793	0.742111	0.509683
SPCC962.04	III	553092	553840	+	rps1201	gene	40S ribosomal protein S12 (predicted)	2	553765	-0.537549	0.262862
SPCC965.04c	III	2286794	2289391	-	yme1	gene	mitochondrial inner membrane i-AAA protease complex subunit Yme1 (predicted)	2	2289298	1.19848	0.0336865
SPCC965.06	III	2292613	2294574	+	osr2	gene	aldo-keto reductase (predicted)	2	2294457	-2.08325	0.00551829
SPCC965.07c	III	2294617	2296383	-	gst2	gene	glutathione S-transferase Gst2	2	2294974	-1.7956	2.61925e-39
SPCC965.10	III	2302442	2305222	+	SPCC965.10	gene	transcription factor (predicted)	3	2304312	-0.166974	0.6037
SPCC970.03	III	509925	511627	-	cbr1	gene	cytochrome b5 reductase Cbr1 (predicted)	3	510399	0.14607	0.47186
SPCC970.04c	III	507476	510334	+	mob2	gene	protein kinase activator Mob2	2	510187	-0.888178	1.5159e-21
SPCC970.08	III	496118	499892	-	SPCC970.08	gene	inositol polyphosphate kinase (predicted)	3	496285	0.27898	0.565985
SPCC970.10c	III	489829	493167	+	brl2	gene	ubiquitin-protein ligase E3 Brl2	3	489977	0.57799	5.55848e-15
SPCP1E11.05c	III	2398339	2400840	-	are2	gene	acyl-coA-sterol acyltransferase Are2 (predicted)	3	2398798	-0.531148	0.463724
SPCP1E11.09c	III	2407722	2408378	-	rpp103	gene	60S acidic ribosomal protein Rpp1-3	2	2407775	0.213719	0.603718
SPCP25A2.02c	III	1178932	1182641	-	rhp26	gene	SNF2 family ATP-dependent DNA helicase Rhp26	3	1179578	-1.2764	0.0478386
SPCP31B10.06	III	532584	537202	+	mug190	gene	C2 domain protein	2	533606	0.143542	0.0107441
SPCPB16A4.02c	III	944516	946457	-	SPCPB16A4.02c	gene	conserved fungal protein	3	944675	-1.02902	0.000525514
SPCPB16A4.03c	III	947597	949685	-	ade10	gene	bifunctional IMP cyclohydrolase/phosphoribosylaminoimidazolecarboxamideformyltransferase	3	947791	-2.44395	1.71776e-17
SPCPB16A4.04c	III	950726	952502	-	trm8	gene	tRNA (guanine-N7-)-methyltransferase catalytic subunit Trm8 (predicted)	3	951129	-1.89886	2.54045e-10
[truncated: 210 more rows]
