# Supplementary material for: Nutrient-dependent control of RNA polymerase II elongation rate regulates specific gene expression programs by alternative polyadenylation
Source: Genes Dev. 2020 Jul 1;34(13-14):883–97. doi: 10.1101/gad.337212.120 (PMC7328516; doi:10.1101/gad.337212.120)
Supplement: Supplemental Material [file supp_gad.337212.120_Supplemental_TableS3.xlsx]

## Sheet: Sheet1
Supplemental Table S3. List of S. pombe strains used in this study.
ID	Name	Genotype	Origin
FBY2323	WT	h- ade6-M216 leu1-32 ura4-D18 his3-D1 fex1Δ fex2Δ	JB355 in (Fernandez and Berro, 2016)
FBY2324	slow#1	h- ade6-M216 leu1-32 ura4-D18 his3-D1 fex1Δ fex2Δ rpb1 N494D	This study
FBY2325	slow#2	h- ade6-M216 leu1-32 ura4-D18 his3-D1 fex1Δ fex2Δ rpb1 N494D	This study
FBY2538	seb1-HTP	h- ade6-M216 leu1-32 ura4-D18 his3-D1 fex1Δ fex2Δ seb1-HTP-kanMX6	This study
FBY2541	seb1-HTP slow	h- ade6-M216 leu1-32 ura4-D18 his3-D1 fex1Δ fex2Δ rpb1 N494D seb1-HTP-kanMX6	This study
FBY2542	pho7-TAP	h- ade6-M216 leu1-32 ura4-D18 his3-D1 fex1Δ fex2Δ pho7-TAP-natMX6	This study
FBY2545	pho7-TAP slow	h- ade6-M216 leu1-32 ura4-D18 his3-D1 fex1Δ fex2Δ rpb1 N494D pho7-TAP	This study
FBY2549	rna14-TAP	h- ade6-M216 leu1-32 ura4-D18 his3-D1 fex1Δ fex2Δ rna14-TAP-NatMX6	This study
FBY2551	rna14-TAP slow	h- ade6-M216 leu1-32 ura4-D18 his3-D1 fex1Δ fex2Δ rpb1 N494D rna14-TAP-NatMX6	This study
FBY13	WT	h+ ade6-M210 leu1-32 ura4-D18 his3-D1	KGY461	﻿
FBY2635	nctg1 +5seb1 #1	h+ ade6-M210 leu1-32 ura4-D18 his3-D1 nctg1-5seb1	This study
FBY2636	nctg1 +5seb1 #2	h+ ade6-M210 leu1-32 ura4-D18 his3-D1 nctg1-5seb1	This study
FBY2637	nctg1 +5seb1 #3	h+ ade6-M210 leu1-32 ura4-D18 his3-D1 nctg1-5seb1	This study
FBY2556	WT	h-	94 in (Materne et al, 2015)
